# Supplementary material for: Dynamic coding and sequential integration of multiple reward attributes by primate amygdala neurons
Source: Nat Commun. 2025 Apr 1;16:3119. doi: 10.1038/s41467-025-58270-y (PMC11962072; doi:10.1038/s41467-025-58270-y)
Supplement: Supplementary file 4 — Source Data [file 41467_2025_58270_MOESM4_ESM.xlsx]

## Sheet: Fig 1h
Figure 1h (source data for remaining graphs in this figure are provided in Tables)
		Monkey A			Monkey B
		-0.464	0		-0.5764	0
		-0.4051	0.0237		-0.5175	0
		-0.3463	0		-0.4587	0
		-0.2875	0.0345		-0.3999	0
		-0.2287	0.0473		-0.3411	0.0045
		-0.1698	0.0813		-0.2822	0.0948
		-0.111	0.1531		-0.2234	0.0132
		-0.0522	0.2885		-0.1646	0.1175
		0.0066	0.439		-0.1058	0.2223
		0.0654	0.5866		-0.0469	0.3325
		0.1243	0.7201		0.0119	0.5483
		0.1831	0.8161		0.0707	0.7325
		0.2419	0.9302		0.1295	0.8465
		0.3007	0.9356		0.1883	0.9177
		0.3596	0.9696		0.2472	0.968
		0.4184	0.9763		0.306	0.9808
		0.4772	1		0.3648	0.985
		0.536	1		0.4236	1

## Sheet: Fig 2c
Figure 2c
	all neurons			cue-specific neurons			cue-general neurons
	x-axis	y-axis		x-axis	y-axis		x-axis	y-axis
	0.0716	-0.0115		0.0143	-0.2784		0.3872	0.2921
	-0.0393	-0.0041		0.2482	0.8111		0.4022	0.5591
	0.3872	0.2921		0.4576	0.1381		0.4473	0.9074
	0.0143	-0.2784		0.6571	0.2326		0.7931	0.515
	0.4022	0.5591		0.1304	0.4248		0.6005	0.2846
	0.2482	0.8111		0.0667	-0.5203		0.5546	0.4308
	0.4473	0.9074		-0.0236	0.9074		0.4016	0.2642
	-0.4074	-0.3947		-0.0012	-0.3057		0.7676	0.7852
	-0.1831	0.1248		-0.1427	0.3753		0.408	0.544
	0.0309	0.0017		0.1652	0.4795		-0.4246	-0.3624
	-0.1472	-0.2191		0.0523	0.6208		0.4125	0.2656
	0.7931	0.515		0.3969	-0.128		0.3667	0.2341
	0.1562	-0.2835		-0.0561	0.7793		0.4145	0.4983
	0.6005	0.2846		0.0057	0.9369		0.6431	0.6386
	0.0531	0.111		0.0725	0.5282		0.5312	-0.2484
	0.1025	0.0551		0.1503	0.3894		0.4102	0.4428
	-0.1789	-0.1515		0.0628	0.3384		-0.2063	-0.4937
	-0.1953	-0.0955		0.6096	0.1971		0.3196	0.4566
	-0.1179	-0.076		-0.3793	-0.0093		0.4314	0.3698
	0.1725	0.3522		0.0144	-0.5545		0.4927	0.2419
	0.1946	0.1081		0.1269	0.5657		-0.818	-0.3589
	-0.3358	-0.2108		0.0234	0.2984		0.4671	0.2818
	-0.0839	0.0712		0.0319	0.3384		0.8568	0.5686
	-0.2171	-0.1399		-0.0529	0.3726		0.2728	0.3996
	0.3817	0.2677		0.0245	-0.2761		-0.3869	0.1833
	0.4576	0.1381		0.7247	0.1743		-0.665	-0.7315
	-0.1872	-0.1701		0.5598	0.0808		-0.3516	0.2722
	0.0411	0.0616		0.1132	0.6066		0.3318	-0.3318
	-0.6448	-0.4946		0.6327	0.1364		-0.8808	-0.6725
	0.2201	0.1385		0.1979	0.4849		0.3615	-0.4143
	0.5546	0.4308		0.0696	0.4716		0.4547	0.4026
	0.6571	0.2326		-0.4032	-0.0267		-0.1817	0.1294
	0.1307	0.2614		-0.0654	-0.4714		-0.428	-0.2655
	-0.1898	-0.1035		0.303	-0.0255		0.2085	0.3974
	0.4016	0.2642		0.2717	0.6695		-0.4542	-0.3453
	0.1518	0.2362		-0.0712	0.4043		-0.1583	0.1751
	-0.0257	-0.0455		-0.2944	-0.0432		-0.1219	0.2412
	0.1304	0.4248		0.0675	-0.4168		-0.1579	0.294
	-0.2311	-0.1891		0.5798	0.0945		0.5927	0.4006
	-0.0858	-0.078		0.3686	-0.112		0.9241	0.5908
	0.0667	-0.5203		0.5729	0.1156		0.6343	0.5497
	-0.1939	-0.3326		-0.8468	-0.3236		-0.2504	-0.48
	0.2319	0.3013		0.0491	-0.5229		-0.5761	-0.2928
	-0.0838	-0.0546		0.6829	0.1595		-0.5885	-0.9434
	-0.0236	0.9074		0.5304	0.1651		-0.6316	-0.5613
	0.7676	0.7852		-0.0173	0.2775		-0.3343	-0.3846
	0.0233	0.0336		1.0277	0.3499		-0.7373	-0.4836
	-0.0012	-0.3057		-0.0794	-0.4629		0.7749	0.6472
	0.1171	0.142		0.0866	0.8594		0.2126	0.4543
	0.2267	0.0659		0.1088	0.6546		0.4766	0.3042
	0.0037	-0.0297		0.0809	-0.6585		-0.3061	0.5918
	-0.2009	-0.2746		-0.1027	-0.3767		0.6863	0.5205
	-0.0149	0.2204		0.3698	0.0924		-0.492	-0.8066
	-0.3721	-0.3119		0.0604	0.3576		0.6686	0.3424
	0.2675	0.2764		-0.4159	0.138		-0.7128	-0.6781
	-0.1427	0.3753		0.097	0.517		-0.6889	-0.6376
	0.1652	0.4795		-0.2238	0.0856		0.6796	0.7694
	0.1462	0.0585		0.348	0.0934		-0.9288	-0.5245
	0.2054	0.3491		-0.1292	-0.4713		0.2357	0.3818
	0.5347	0.5607		0.2462	0.9729		-0.274	0.1499
	0.0443	0.037		0.1367	0.9533		0.3807	0.228
	-0.4563	-0.6666		0.567	0.2011		0.4564	0.2425
	-0.2391	-0.4915		0.0359	0.3408		0.3224	0.5521
	0.2078	0.232		-0.4837	-0.0141		0.3621	0.4489
	0.2603	0.1799		-0.0523	-0.7253		0.3538	0.4198
	-0.2141	-0.0502		0.1145	-0.4282		-0.2585	-0.3896
	0.0777	0.2465		-0.2219	0.0848		0.3164	0.3455
	-0.1146	0.0966		-0.085	-0.3757		-0.3862	-0.3708
	-0.313	-0.3789		-0.2764	-0.0036		-0.3494	-0.4255
	0.2287	0.2054		-0.0383	0.2756		-0.2073	0.2261
	0.1719	0.1926		0.1122	0.6731		0.3689	0.3974
	-0.1074	-0.1181		-0.3865	-0.1226		-0.5041	-0.5314
	0.2324	0.1529					-0.327	-0.4558
	0.408	0.544					-0.3729	-0.5484
	-0.0232	0.0232					-0.4414	-0.3646
	0	0.1132					0.56	0.6733
	-0.186	-0.1874					-0.8074	-0.8058
	0.1096	0.0936					-0.4126	-0.4896
	0.0038	-0.0567					-0.451	-0.3963
	-0.0807	-0.0323					0.3594	0.4918
	-0.0445	-0.0334					-0.7494	-0.7668
	-0.3388	-0.3022					0.2133	-0.1045
	0.0425	0.2695					-0.5249	-0.4727
	-0.1329	-0.0372					-0.3813	-0.3753
	0.017	0.0267					0.3605	-0.161
	-0.0049	-0.0293					0.4593	0.2465
	-0.1232	-0.2133					0.5845	0.4063
	-0.1686	-0.0367					-0.6171	-0.5431
	0.3355	0.1532					0.6424	0.3237
	-0.1986	-0.1211					-0.4375	-0.5928
	-0.0689	0.0037					0.5589	0.5598
	0.1242	-0.021					-0.7308	-0.5727
	0.5335	0.2926					-0.3451	-0.479
	-0.4246	-0.3624
	0.056	0.0532
	-0.0786	0.0867
	-0.1078	-0.1784
	-0.0848	-0.2239
	0.4125	0.2656
	0.1148	-0.0079
	0.3667	0.2341
	0.0523	0.6208
	0.171	0.0784
	0.4532	0.137
	0.4145	0.4983
	0.6431	0.6386
	0.1215	0.2755
	-0.2692	0.2457
	0.101	0.5328
	-0.04	-0.0986
	0.2137	0.2738
	0.2645	0.1984
	0.3969	-0.128
	0.5312	-0.2484
	0.0127	-0.1375
	0.3525	0.1175
	-0.4119	-0.3383
	0.2604	0.186
	-0.1664	-0.1831
	0.1669	0.0495
	0.1205	0.2075
	-0.0561	0.7793
	0.084	0.0318
	0.1501	-0.0155
	0.4102	0.4428
	-0.2063	-0.4937
	0.1957	0.2348
	-0.0602	-0.0265
	-0.2291	-0.39
	-0.0524	0.0046
	-0.1998	-0.1804
	-0.0045	0.0447
	0.0787	0.024
	0.2046	0.1307
	-0.1509	-0.2546
	-0.2699	-0.2424
	0.1716	0.0739
	-0.0415	0.0638
	-0.0569	0.1373
	-0.3948	-0.3622
	0.1986	0.2849
	0.0057	0.9369
	0.3196	0.4566
	-0.1975	-0.3174
	-0.0126	-0.1639
	0.0589	0.0958
	0.028	0.0308
	0.1228	0.155
	0.0157	-0.0702
	-0.1783	-0.1213
	-0.0419	-0.1238
	-0.3125	-0.2679
	0.2017	0.0914
	0.0725	0.5282
	-0.0687	-0.0805
	-0.2004	-0.1931
	0.0507	0.0284
	0.1926	0.0921
	0.4314	0.3698
	-0.2433	-0.0084
	0.008	-0.008
	-0.009	0.009
	-0.4584	0.041
	-0.1047	-0.2616
	-0.2451	-0.1838
	-0.0705	-0.0528
	-0.0574	-0.0662
	-0.2885	-0.3986
	-0.2584	-0.1716
	0.1503	0.3894
	0.0678	-0.0298
	-0.107	-0.1452
	0.0633	-0.1548
	-0.3287	-0.3005
	-0.0522	-0.2222
	0.2106	-0.0509
	-0.117	-0.3367
	-0.0501	0.1201
	0.0628	0.3384
	0.2973	0.5887
	0.1648	-0.0107
	0.1834	0.0945
	-0.0459	0.0599
	0.114	0.0091
	0.0877	-0.1529
	-0.2149	-0.31
	0.3805	0.3164
	0.4692	0.1929
	-0.166	-0.3504
	0.0526	-0.1632
	-0.072	-0.096
	-0.1379	-0.2764
	0.6096	0.1971
	0.1067	0.1843
	-0.0656	0.0677
	0.1881	0.2466
	-0.1334	0.0805
	-0.1609	0.0007
	-0.1244	-0.159
	0.0275	0.0798
	-0.1585	-0.1015
	0.012	-0.0938
	-0.0215	-0.1636
	-0.2577	-0.0976
	0.2932	0.2983
	-0.074	0.0774
	-0.1417	-0.2702
	-0.121	-0.1816
	0.1182	-0.068
	0.2872	0.0884
	-0.1104	-0.0715
	-0.0117	-0.2604
	0.1502	0.0511
	0.0423	0.093
	-0.2038	-0.3613
	-0.2331	-0.396
	0.4085	0.26
	0.1562	0.0306
	-0.3401	-0.3111
	0.0198	0.0078
	-0.1324	-0.2371
	0.1108	0.187
	-0.3018	-0.257
	0.2435	0.1542
	-0.0753	-0.1223
	-0.3264	-0.2441
	0.0097	0.0513
	-0.0763	-0.1097
	0.1508	0.0264
	0.0956	0.0338
	-0.3018	-0.4009
	-0.2879	-0.2255
	-0.3024	-0.1324
	-0.0615	-0.1922
	-0.1147	0.0082
	-0.0292	-0.0944
	-0.0285	-0.1763
	0.09	0
	-0.1242	-0.3311
	0.4927	0.2419
	-0.2611	-0.2611
	-0.2423	-0.1277
	-0.2622	-0.2576
	-0.2607	-0.254
	0.5243	0.0741
	-0.1395	-0.0762
	0.3914	0.3044
	0.2549	0.3771
	0.1049	0.2623
	-0.2144	-0.2144
	-0.818	-0.3589
	-0.1925	0.0633
	-0.0821	-0.149
	-0.0786	0.1548
	0.0385	0
	0.0518	0.7139
	0.0886	-0.1436
	0.5256	0.0631
	0.3103	0.1296
	0.1072	0
	0.0972	-0.1459
	-0.1492	-0.1119
	0.0811	0.2738
	0.2265	0.2964
	0.0808	0.0978
	0.0511	0.0511
	0.1574	0.2557
	0.0285	0.1462
	0.1835	-0.0612
	-0.1535	-0.1191
	0.4671	0.2818
	0.0447	0.0335
	0.5264	0.376
	0.2024	0.266
	0.0251	-0.0757
	-0.1114	0.1738
	0.0861	0.1611
	0.3275	0.3275
	0.0835	0.4035
	0.3041	0.1353
	0.8568	0.5686
	0.2754	-0.0787
	-0.3793	-0.0093
	0.0358	-0.0358
	0.2207	0.2178
	0.2728	0.3996
	0.0144	-0.5545
	0.2623	0.1049
	-0.2597	-0.1478
	0.1082	0.0144
	-0.3869	0.1833
	0.0421	-0.1157
	-0.2696	-0.1557
	0.0132	0.2412
	0.0639	0.0012
	-0.665	-0.7315
	0.1269	0.5657
	-0.0047	-0.2317
	-0.3803	-0.3317
	-0.2617	-0.2726
	0.2548	0.2777
	-0.0345	0.2416
	0.8027	0.5343
	-0.3516	0.2722
	-0.331	-0.081
	0.2163	0.1622
	0.2355	0.1027
	0.1131	-0.0993
	0.3318	-0.3318
	0.0234	0.2984
	-0.8808	-0.6725
	0.3615	-0.4143
	-0.0725	-0.2588
	0.2103	0.0594
	0.2395	0.1617
	-0.0818	0.1583
	0.4397	0.071
	0.4547	0.4026
	-0.1817	0.1294
	-0.428	-0.2655
	0.0319	0.3384
	0.2085	0.3974
	-0.0529	0.3726
	-0.0543	-0.021
	-0.0627	-0.1859
	0.2821	0.0909
	0.0245	-0.2761
	-0.4542	-0.3453
	-0.1583	0.1751
	0.7247	0.1743
	-0.166	-0.1315
	-0.1219	0.2412
	0.1174	0.0071
	0.5598	0.0808
	0.4066	-0.2144
	-0.0354	-0.2217
	0.1132	0.6066
	-0.1579	0.294
	-0.1338	-0.2292
	0.6327	0.1364
	-0.051	0.5421
	0.5927	0.4006
	-0.1157	-0.2314
	0.9241	0.5908
	0.1979	0.4849
	0.4408	0.1183
	0.3562	0.1233
	0.0304	0.0524
	0.0696	0.4716
	0.1045	0.064
	0.1951	0.1084
	0.0149	-0.2441
	0.6343	0.5497
	0.3263	0.2447
	-0.4032	-0.0267
	0.0936	-0.0292
	-0.0672	-0.07
	0.252	0.1438
	0.0649	0.0419
	-0.2504	-0.48
	-0.0907	0.0302
	-0.5761	-0.2928
	-0.147	-0.4935
	-0.5885	-0.9434
	0.0182	-0.0008
	-0.6316	-0.5613
	0.0057	0.0042
	-0.1556	-0.2706
	0.0492	0.0448
	0.0689	0.2039
	-0.2722	-0.1823
	-0.0819	-0.1275
	-0.0979	-0.0653
	-0.0654	-0.4714
	0.0729	-0.124
	-0.1286	0.0026
	-0.3343	-0.3846
	0.2877	0.0441
	-0.1246	-0.0322
	-0.1943	-0.006
	0.0215	-0.0078
	0.0258	0.0344
	0.303	-0.0255
	-0.7373	-0.4836
	-0.1323	-0.0959
	0.7749	0.6472
	0.2717	0.6695
	0.0198	-0.1121
	0.168	-0.2809
	-0.1001	0.1351
	-0.1449	-0.2386
	-0.0712	0.4043
	-0.2944	-0.0432
	0.2126	0.4543
	0.0064	0.1284
	0.0113	0.4301
	0.0708	-0.4426
	-0.1401	-0.1918
	0.0733	0.055
	0.0351	0.2105
	0.0675	-0.4168
	-0.6002	-0.7719
	0.5798	0.0945
	0.3686	-0.112
	0.4766	0.3042
	0.5729	0.1156
	-0.8468	-0.3236
	-0.1108	0.164
	0.0491	-0.5229
	-0.3061	0.5918
	-0.0745	-0.0506
	0.6829	0.1595
	0.5304	0.1651
	0.6863	0.5205
	0.2813	0.1727
	-0.0173	0.2775
	0.432	-0.0097
	-0.35	-0.2735
	-0.0989	0.0759
	0.0123	-0.0732
	0.2894	0.3977
	0.0199	0.1315
	1.0277	0.3499
	-0.1961	-0.2166
	-0.0794	-0.4629
	-0.492	-0.8066
	0.0866	0.8594
	0.2849	-0.0029
	0.0853	0.1013
	0.2671	0.1246
	-0.3703	-0.3843
	0.1088	0.6546
	0.0591	0.0207
	0.1424	0.0245
	0.6686	0.3424
	0.0848	0.1776
	0.0075	0.3127
	-0.2501	-0.1998
	0.2425	0.3652
	-0.2349	-0.0211
	-0.0353	0.0353
	0.0809	-0.6585
	0.2472	0.3676
	-0.7128	-0.6781
	0.4076	0.2343
	0.428	0.0875
	-0.6889	-0.6376
	-0.4587	-0.8035
	-0.1143	-0.2038
	0.2667	0.3374
	0.6796	0.7694
	0.6736	0.3242
	0.1966	0.2534
	-0.0664	-0.1014
	-0.061	-0.1258
	0.3976	0.5374
	-0.2684	-0.3942
	0.0603	0.2522
	-0.1027	-0.3767
	-0.9288	-0.5245
	0.6788	0.6202
	0.0099	-0.2224
	0.3698	0.0924
	0.0485	-0.0946
	0.1764	0.1199
	-0.4458	-0.5341
	-0.0629	-0.0911
	0.1188	0.3603
	0.1257	0.0082
	-0.3974	-0.2123
	0.0604	0.3576
	-0.0131	-0.1966
	-0.4159	0.138
	0.2016	0.1105
	-0.0317	-0.0792
	0.2579	0.1669
	0.4281	0.126
	-0.1519	0.1181
	-0.0841	-0.0355
	0.2914	-0.1665
	0.1192	0.0566
	-0.1404	-0.4111
	0.1402	0.1467

## Sheet: Fig 2g
Fig 2g
left panel, probability low
-0.23912	-0.16998	0.037461	0.037461	-0.16998	-0.10083	0.037461	0.037461	0.037461	0.037461	-0.10083	-0.23912	-0.031685	-0.031685	-0.23912	-0.23912	-0.30827	-0.30827	-0.37741	-0.44656	-0.44656	-0.51571	-0.654	-0.72314	-0.654	-0.44656	-0.58485	-0.93058	-0.86143	-0.79229	-0.72314	-0.79229	-0.86143	-0.79229	-0.79229	-0.79229	-0.72314	-0.93058	-0.58485	-0.58485	-0.654	-0.72314	-0.79229	-0.79229	-0.79229	-0.79229	-0.79229	-0.58485	-0.58485	-0.51571
0.32814	-0.21487	-0.21487	-0.21487	-0.21487	-0.21487	-0.21487	-0.21487	-0.21487	-0.21487	-0.21487	-0.21487	-0.21487	-0.21487	0.32814	0.32814	0.32814	0.32814	0.32814	0.32814	0.32814	0.32814	0.32814	0.32814	0.32814	0.32814	0.32814	0.32814	0.32814	0.32814	0.32814	0.32814	0.32814	0.32814	0.32814	0.32814	0.32814	0.32814	0.32814	-0.21487	-0.21487	-0.21487	-0.21487	-0.21487	-0.21487	-0.21487	-0.21487	-0.21487	-0.21487	-0.21487
-0.14787	-0.14787	-0.14787	-0.14787	-0.14787	-0.14787	-0.14787	-0.14787	0.1174	0.1174	0.1174	0.38267	0.38267	0.38267	0.38267	0.38267	0.1174	0.1174	0.1174	0.1174	0.1174	0.1174	0.1174	0.1174	0.1174	0.38267	0.38267	0.38267	0.64794	0.64794	0.64794	0.91321	0.91321	0.64794	0.64794	0.64794	0.38267	0.38267	0.38267	0.38267	0.64794	0.64794	0.64794	0.64794	0.64794	0.64794	0.64794	0.64794	0.64794	0.64794
0.26791	-0.12999	-0.12999	0.068958	0.068958	0.068958	0.068958	0.068958	0.068958	0.26791	0.26791	0.26791	0.46685	0.46685	0.46685	0.46685	0.46685	0.46685	0.46685	0.46685	0.46685	0.46685	0.46685	0.46685	0.46685	0.46685	0.26791	0.26791	0.26791	0.26791	0.26791	0.26791	0.26791	0.26791	0.068958	0.068958	0.068958	-0.12999	-0.12999	-0.12999	-0.12999	-0.12999	0.068958	0.068958	0.068958	0.068958	-0.12999	-0.12999	0.068958	0.068958
-0.13398	-0.13398	-0.13398	-0.13398	-0.13398	-0.13398	-0.13398	-0.13398	-0.13398	-0.13398	-0.13398	-0.13398	-0.40208	-0.40208	-0.40208	-0.40208	-0.40208	-0.40208	-0.40208	-0.40208	-0.40208	-0.40208	-0.40208	-0.40208	-0.40208	-0.40208	-0.40208	-0.40208	-0.40208	-0.40208	-0.40208	-0.40208	-0.40208	-0.40208	-0.40208	-0.40208	-0.40208	-0.40208	-0.40208	-0.40208	-0.40208	-0.40208	-0.40208	-0.40208	-0.40208	-0.40208	-0.40208	-0.40208	-0.40208	-0.40208
-0.22897	-0.22897	-0.3599	-0.3599	-0.22897	0.032886	-0.098043	-0.098043	-0.098043	0.032886	0.032886	0.16382	0.29474	0.29474	0.29474	0.42567	0.29474	0.29474	0.29474	0.29474	0.16382	0.16382	0.29474	0.29474	0.29474	0.29474	0.42567	0.42567	0.42567	0.42567	0.16382	0.29474	0.29474	0.29474	0.16382	0.16382	0.032886	-0.098043	-0.098043	-0.098043	-0.22897	-0.098043	-0.098043	0.032886	0.032886	0.032886	0.032886	-0.098043	-0.098043	-0.098043
-0.11672	-0.050207	-0.18324	0.01631	0.01631	0.14934	0.14934	0.21586	0.21586	0.21586	0.082826	0.21586	0.28237	0.082826	0.01631	0.01631	-0.050207	-0.11672	-0.050207	-0.11672	-0.11672	-0.11672	-0.11672	-0.050207	0.082826	-0.050207	-0.18324	-0.18324	-0.38279	-0.38279	-0.51582	-0.51582	-0.51582	-0.4493	-0.38279	-0.4493	-0.58234	-0.58234	-0.58234	-0.38279	-0.4493	-0.4493	-0.51582	-0.51582	-0.51582	-0.51582	-0.4493	-0.51582	-0.38279	-0.51582
-0.095566	-0.046361	0.052049	0.052049	0.0028441	0.0028441	0.0028441	0.0028441	-0.095566	-0.095566	-0.095566	-0.14477	0.0028441	0.052049	0.10125	0.052049	0.0028441	-0.046361	-0.29239	-0.34159	-0.29239	-0.095566	-0.14477	-0.095566	-0.095566	-0.14477	-0.19398	-0.19398	-0.24318	-0.24318	-0.14477	-0.14477	-0.14477	-0.095566	-0.19398	-0.19398	-0.14477	-0.34159	-0.3908	-0.44	-0.44	-0.44	-0.48921	-0.3908	-0.48921	-0.48921	-0.68603	-0.68603	-0.73523	-0.83364
-0.10541	-0.10541	-0.10541	-0.10541	-0.10541	-0.10541	-0.10541	-0.10541	-0.10541	-0.10541	-0.10541	-0.10541	-0.10541	-0.10541	-0.10541	-0.10541	-0.10541	-0.10541	-0.10541	-0.10541	-0.10541	-0.10541	-0.10541	-0.10541	-0.10541	-0.10541	-0.10541	-0.10541	-0.10541	-0.10541	-0.10541	-0.10541	-0.10541	-0.10541	-0.10541	-0.10541	-0.10541	-0.10541	-0.10541	-0.10541	-0.10541	-0.10541	-0.10541	-0.10541	-0.10541	-0.10541	-0.10541	-0.10541	-0.10541	-0.10541
0.18638	0.18638	0.18638	0.18638	0.18638	-0.066842	-0.066842	-0.066842	-0.066842	-0.066842	-0.066842	-0.066842	-0.066842	-0.066842	-0.066842	-0.066842	-0.066842	-0.066842	-0.32007	-0.32007	-0.32007	-0.32007	-0.32007	-0.32007	-0.32007	-0.32007	-0.32007	-0.32007	-0.32007	-0.32007	-0.066842	-0.066842	-0.066842	-0.066842	-0.066842	-0.066842	-0.066842	-0.066842	-0.066842	-0.066842	-0.066842	-0.066842	-0.066842	-0.066842	-0.066842	-0.066842	-0.066842	-0.066842	-0.066842	-0.066842
0.51151	0.51151	0.40365	0.2958	0.18794	0.40365	0.61936	0.51151	0.51151	0.40365	0.51151	0.40365	0.51151	0.40365	0.40365	0.2958	0.2958	0.2958	0.18794	0.080087	0.080087	0.18794	0.080087	0.080087	0.080087	-0.027768	-0.027768	-0.027768	0.080087	0.080087	0.080087	-0.027768	0.080087	0.080087	0.080087	0.18794	0.18794	0.080087	0.080087	0.080087	0.080087	0.080087	0.080087	0.080087	0.080087	0.080087	-0.027768	-0.027768	-0.027768	-0.027768
0.71208	0.71208	0.84151	0.97095	0.97095	0.97095	0.84151	0.84151	0.71208	0.84151	0.97095	0.84151	0.84151	0.97095	0.97095	0.97095	0.84151	1.1004	1.2298	1.2298	1.1004	0.97095	0.84151	0.97095	1.1004	1.1004	1.1004	1.1004	0.97095	1.1004	1.1004	1.1004	1.1004	1.1004	0.84151	0.97095	0.97095	0.84151	0.71208	0.71208	0.84151	0.84151	0.71208	0.71208	0.71208	0.71208	0.71208	0.71208	0.58265	0.45322
0.10868	0.13307	0.13307	0.15747	0.10868	0.15747	0.13307	0.18186	0.23065	0.23065	0.23065	0.18186	0.084287	0.10868	0.0355	0.10868	0.13307	0.084287	0.084287	0.13307	0.10868	-0.013286	-0.013286	-0.062073	-0.086466	-0.11086	-0.15965	-0.11086	-0.18404	-0.13525	-0.18404	-0.18404	-0.20843	-0.20843	-0.23283	-0.20843	-0.20843	-0.18404	-0.28161	-0.20843	-0.25722	-0.28161	-0.23283	-0.28161	-0.30601	-0.35479	-0.3304	-0.28161	-0.20843	-0.25722
0.077167	0.077167	0.077167	-0.010605	0.077167	-0.010605	-0.010605	-0.18615	-0.27392	-0.18615	-0.18615	-0.18615	-0.27392	-0.098377	-0.098377	-0.18615	-0.18615	-0.098377	-0.010605	-0.010605	-0.010605	0.077167	0.077167	0.077167	0.077167	0.077167	-0.010605	0.077167	0.077167	0.16494	0.16494	0.16494	0.16494	0.16494	0.077167	0.077167	-0.010605	-0.010605	-0.18615	-0.18615	-0.27392	-0.27392	-0.36169	-0.44947	-0.53724	-0.53724	-0.62501	-0.62501	-0.62501	-0.53724
-0.15	-0.15	-0.15	-0.32481	-0.32481	-0.32481	-0.32481	-0.32481	-0.32481	-0.32481	-0.32481	-0.49963	-0.49963	-0.49963	-0.49963	-0.49963	-0.49963	-0.49963	-0.49963	-0.32481	-0.32481	-0.15	-0.15	-0.15	-0.15	0.02482	0.02482	0.02482	0.02482	0.02482	0.02482	0.02482	0.02482	0.02482	0.02482	0.02482	0.02482	0.02482	-0.15	-0.15	-0.15	-0.15	0.02482	0.02482	-0.15	-0.15	-0.32481	-0.32481	-0.32481	-0.32481
0.16718	0.28223	0.28223	0.28223	0.16718	0.16718	0.16718	0.16718	0.16718	0.16718	0.16718	0.16718	0.05212	0.05212	0.05212	-0.062937	-0.17799	0.05212	0.05212	-0.17799	-0.17799	-0.29305	-0.29305	-0.17799	-0.17799	-0.17799	-0.29305	-0.17799	-0.17799	-0.17799	-0.29305	-0.29305	-0.29305	-0.29305	-0.17799	-0.17799	-0.17799	0.05212	0.05212	0.05212	0.05212	0.05212	-0.062937	-0.17799	-0.17799	-0.17799	-0.17799	-0.17799	-0.17799	-0.062937
0.604	0.47632	0.47632	0.34864	0.34864	0.093286	0.093286	-0.16207	-0.034392	-0.034392	-0.16207	-0.28975	-0.41743	-0.28975	-0.41743	-0.41743	-0.28975	-0.28975	-0.28975	-0.16207	-0.16207	-0.28975	-0.28975	-0.034392	0.22096	0.22096	0.22096	0.34864	0.47632	0.604	0.73168	0.85936	0.85936	0.73168	0.98703	0.98703	0.98703	0.98703	0.98703	0.98703	0.98703	0.85936	0.98703	1.1147	1.1147	1.1147	1.2424	1.1147	0.85936	0.73168
-0.26441	-0.26441	-0.26441	-0.26441	-0.26441	-0.26441	-0.26441	-0.26441	0.29824	0.29824	0.29824	0.29824	0.86088	1.4235	1.4235	1.4235	1.4235	1.4235	1.4235	1.4235	1.4235	1.4235	1.4235	1.4235	1.4235	1.4235	1.4235	1.4235	1.4235	1.4235	1.4235	1.4235	1.4235	0.86088	0.86088	0.86088	0.86088	0.29824	-0.26441	-0.26441	-0.26441	-0.26441	-0.26441	-0.26441	-0.26441	-0.26441	-0.26441	-0.26441	-0.26441	-0.26441
0.072524	0.072524	0.072524	0.072524	-0.11879	-0.11879	-0.3101	-0.50142	-0.50142	-0.50142	-0.50142	-0.69273	-0.69273	-0.69273	-0.69273	-0.69273	-0.69273	-0.69273	-0.69273	-0.69273	-0.69273	-0.69273	-0.50142	-0.69273	-0.88404	-0.69273	-0.50142	-0.3101	-0.11879	-0.11879	-0.3101	-0.50142	-0.3101	-0.3101	0.072524	0.26384	0.26384	0.26384	0.64646	0.64646	0.45515	0.45515	0.45515	0.64646	0.83778	0.83778	1.0291	1.0291	1.0291	1.2204
0.97755	0.97755	0.70861	0.70861	0.70861	0.70861	0.43967	0.43967	0.43967	0.43967	0.17074	0.17074	0.17074	0.17074	0.17074	0.17074	0.17074	-0.098202	-0.098202	-0.098202	-0.098202	-0.098202	-0.098202	-0.36714	-0.36714	-0.36714	-0.36714	-0.36714	-0.36714	-0.36714	-0.36714	-0.36714	-0.36714	-0.36714	-0.36714	-0.36714	-0.36714	-0.098202	-0.098202	-0.098202	-0.098202	-0.098202	-0.098202	-0.098202	-0.098202	-0.098202	-0.098202	-0.098202	-0.098202	-0.098202
-0.46961	-0.46961	-0.46961	-0.46961	-0.59021	-0.46961	-0.46961	-0.46961	-0.22842	-0.10783	-0.22842	-0.22842	-0.22842	-0.10783	-0.10783	-0.10783	-0.10783	-0.10783	-0.22842	-0.22842	-0.22842	-0.10783	-0.10783	-0.22842	-0.22842	-0.10783	0.13337	0.13337	0.25396	0.25396	0.25396	0.25396	0.25396	0.01277	-0.10783	-0.10783	-0.10783	-0.10783	-0.22842	-0.22842	-0.10783	-0.10783	-0.10783	0.01277	0.01277	0.01277	0.01277	0.13337	0.25396	0.25396
-0.137	-0.31487	-0.25558	-0.19629	-0.19629	-0.077707	-0.19629	-0.137	-0.077707	-0.19629	-0.077707	0.10017	0.040878	0.15946	-0.137	0.15946	0.10017	0.21875	0.10017	0.21875	0.15946	0.040878	0.040878	0.040878	0.040878	-0.19629	-0.077707	0.040878	-0.077707	0.10017	-0.018415	-0.018415	0.10017	0.10017	0.040878	-0.077707	-0.077707	0.040878	-0.018415	0.27805	0.040878	0.040878	0.040878	0.21875	0.15946	0.10017	0.10017	0.21875	0.33734	0.51521
-0.45999	-0.37882	-0.29765	-0.37882	-0.37882	-0.37882	-0.45999	-0.62232	-0.54115	-0.54115	-0.62232	-0.70348	-0.70348	-0.62232	-0.62232	-0.45999	-0.29765	-0.29765	-0.29765	-0.21649	-0.13532	-0.21649	-0.29765	-0.13532	-0.054156	-0.13532	-0.054156	-0.13532	-0.054156	0.02701	0.10818	0.10818	0.18934	0.18934	0.10818	0.27051	0.27051	0.43284	0.51401	0.51401	0.35167	0.27051	0.35167	0.43284	0.43284	0.51401	0.7575	0.7575	0.67634	0.59517
0.37079	0.19176	0.19176	0.28127	0.19176	0.19176	0.28127	0.28127	0.28127	0.19176	0.10224	0.10224	0.10224	0.012729	0.012729	-0.076786	-0.076786	-0.1663	-0.1663	-0.1663	-0.25582	-0.25582	-0.34533	-0.34533	-0.1663	-0.25582	-0.1663	-0.1663	-0.25582	-0.34533	-0.25582	-0.43485	-0.43485	-0.34533	-0.34533	-0.34533	-0.34533	-0.25582	-0.25582	-0.25582	-0.1663	-0.1663	-0.076786	-0.076786	-0.1663	-0.1663	-0.1663	-0.1663	-0.25582	-0.43485
0.67112	0.67112	0.67112	0.67112	0.47887	0.47887	0.47887	0.47887	0.28661	0.28661	0.28661	0.28661	0.28661	0.47887	0.47887	0.28661	0.094361	-0.097891	-0.29014	-0.29014	-0.29014	-0.29014	-0.48239	-0.48239	-0.48239	-0.29014	-0.29014	-0.097891	-0.097891	-0.29014	-0.097891	-0.097891	-0.097891	-0.097891	-0.097891	-0.097891	-0.097891	-0.097891	-0.29014	-0.29014	-0.29014	-0.29014	-0.097891	0.094361	0.094361	0.47887	0.28661	0.28661	0.28661	0.28661
-0.31017	-0.31017	-0.31017	-0.31017	-0.31017	-0.31017	-0.31017	-0.31017	-0.31017	-0.31017	-0.31017	-0.31017	-0.31017	-0.31017	-0.31017	-0.31017	-0.31017	-0.31017	-0.31017	-0.31017	-0.31017	-0.31017	-0.31017	-0.31017	-0.31017	-0.31017	-0.31017	-0.31017	-0.31017	-0.31017	-0.31017	-0.31017	-0.31017	-0.31017	-0.31017	-0.31017	-0.31017	-0.31017	-0.31017	-0.31017	-0.31017	-0.31017	-0.31017	-0.31017	-0.31017	-0.31017	-0.31017	-0.31017	-0.31017	-0.31017
0.091761	0.091761	0.091761	0.091761	0.091761	0.091761	0.28648	0.4812	0.4812	0.67592	0.4812	0.4812	0.4812	0.4812	0.4812	0.4812	0.4812	0.4812	0.28648	0.28648	0.091761	0.091761	0.091761	0.091761	-0.10296	-0.10296	-0.10296	-0.10296	-0.10296	-0.10296	-0.10296	-0.29768	-0.49239	-0.49239	-0.49239	-0.49239	-0.49239	-0.29768	-0.29768	-0.29768	-0.29768	-0.29768	-0.29768	-0.29768	-0.29768	-0.29768	-0.29768	-0.29768	-0.29768	-0.29768
-0.27772	-0.27772	-0.27772	-0.27772	-0.27772	-0.27772	-0.27772	-0.27772	-0.27772	-0.27772	-0.27772	-0.27772	-0.27772	-0.27772	-0.27772	-0.27772	-0.27772	-0.27772	-0.27772	-0.27772	-0.27772	-0.27772	-0.27772	-0.27772	-0.27772	-0.27772	-0.27772	-0.27772	-0.27772	-0.27772	-0.27772	-0.08276	0.1122	0.1122	0.1122	0.1122	0.1122	0.1122	0.1122	0.1122	0.1122	0.1122	0.1122	0.1122	0.1122	0.1122	0.1122	0.1122	0.1122	0.30716
-0.064159	-0.18844	-0.18844	-0.18844	-0.18844	-0.31271	-0.31271	-0.31271	-0.31271	-0.31271	-0.31271	-0.064159	-0.064159	-0.064159	0.060118	0.060118	0.060118	-0.064159	-0.064159	-0.064159	-0.064159	-0.18844	-0.18844	-0.18844	-0.064159	-0.064159	-0.064159	-0.064159	-0.064159	-0.064159	-0.064159	-0.18844	-0.18844	-0.064159	0.1844	0.1844	-0.064159	-0.064159	-0.064159	-0.31271	-0.56127	-0.43699	-0.43699	-0.43699	-0.31271	-0.18844	-0.064159	-0.064159	0.060118	-0.064159
-0.11574	-0.11574	-0.11574	-0.11574	-0.11574	-0.11574	-0.11574	-0.24818	-0.51306	-0.51306	-0.51306	-0.51306	-0.38062	-0.38062	-0.38062	-0.38062	-0.38062	-0.11574	-0.11574	-0.11574	0.016699	0.14914	0.14914	0.14914	0.14914	0.14914	0.14914	0.14914	0.28158	0.28158	0.41402	0.41402	0.41402	0.54645	0.67889	0.81133	0.94377	0.81133	0.81133	0.81133	0.81133	0.81133	0.54645	0.54645	0.54645	0.41402	0.54645	0.67889	0.67889	0.54645
-0.10185	0.22069	0.22069	0.22069	0.0056625	0.11317	0.0056625	0.3282	0.3282	0.22069	0.22069	0.3282	0.3282	0.54322	0.65074	0.65074	0.75825	0.75825	0.43571	0.54322	0.65074	0.65074	0.54322	0.54322	0.75825	0.75825	0.43571	0.54322	0.75825	0.86576	0.86576	0.86576	0.54322	0.65074	0.75825	0.65074	0.54322	0.43571	0.22069	0.22069	0.22069	0.22069	0.22069	0.22069	0.3282	0.54322	0.43571	0.54322	0.54322	0.43571
-0.17672	-0.17672	-0.17672	-0.17672	-0.17672	-0.17672	-0.17672	-0.17672	-0.17672	-0.17672	-0.17672	-0.17672	-0.17672	-0.17672	-0.17672	-0.17672	-0.17672	-0.17672	-0.17672	-0.17672	-0.17672	-0.051574	-0.051574	-0.051574	-0.051574	0.07357	0.07357	0.07357	0.07357	0.07357	0.19871	0.19871	0.19871	0.19871	0.19871	0.19871	0.19871	0.19871	0.32386	0.32386	0.32386	0.32386	0.32386	0.32386	0.449	0.449	0.32386	0.32386	0.32386	0.32386
-0.44573	-0.44573	-0.44573	-0.17309	-0.17309	-0.30941	-0.30941	-0.30941	-0.17309	-0.17309	-0.17309	-0.17309	-0.30941	-0.30941	-0.58205	-0.58205	-0.58205	-0.58205	-0.44573	-0.44573	-0.58205	-0.58205	-0.58205	-0.44573	-0.30941	-0.30941	-0.30941	-0.17309	-0.30941	-0.30941	-0.30941	-0.30941	-0.30941	-0.44573	-0.44573	-0.30941	-0.30941	-0.30941	-0.30941	-0.30941	-0.30941	-0.30941	-0.30941	-0.44573	-0.44573	-0.30941	-0.30941	-0.44573	-0.44573	-0.58205
-0.22058	-0.22058	-0.22058	-0.22058	-0.22058	-0.22058	-0.22058	-0.22058	-0.22058	-0.22058	-0.22058	-0.22058	-0.22058	-0.22058	-0.22058	-0.22058	-0.22058	-0.22058	-0.22058	-0.22058	-0.22058	-0.22058	-0.22058	-0.22058	-0.22058	-0.22058	-0.22058	-0.22058	-0.22058	-0.22058	-0.22058	-0.22058	-0.22058	-0.22058	-0.22058	-0.22058	-0.22058	-0.22058	-0.22058	-0.22058	-0.22058	-0.22058	-0.22058	-0.22058	-0.22058	-0.22058	-0.22058	-0.22058	-0.22058	-0.22058
-0.018268	0.069581	0.15743	0.069581	0.069581	0.15743	0.24528	0.33313	0.50882	0.42098	0.42098	0.42098	0.33313	0.33313	0.50882	0.50882	0.50882	0.59667	0.68452	0.59667	0.59667	0.59667	0.68452	0.77237	0.68452	0.50882	0.42098	0.33313	0.33313	0.33313	0.24528	0.24528	0.15743	0.069581	0.069581	0.15743	0.24528	0.24528	0.24528	0.069581	-0.018268	0.069581	0.15743	0.069581	0.069581	-0.018268	-0.10612	-0.018268	-0.10612	-0.10612
0.53646	0.6588	0.78113	0.6588	0.6588	0.6588	0.6588	0.6588	0.53646	0.6588	0.41413	0.2918	0.2918	0.16947	0.16947	0.047135	-0.075197	-0.075197	-0.075197	-0.075197	-0.075197	-0.075197	-0.19753	-0.19753	-0.19753	-0.19753	-0.075197	-0.19753	-0.19753	-0.19753	-0.19753	-0.19753	-0.19753	-0.075197	-0.19753	-0.075197	-0.075197	0.047135	0.047135	0.047135	0.047135	0.16947	0.16947	0.16947	0.16947	0.16947	0.16947	0.2918	0.41413	0.53646
-0.24489	-0.18592	-0.30385	-0.24489	-0.30385	-0.42178	-0.42178	-0.53971	-0.48074	-0.53971	-0.53971	-0.65763	-0.7166	-0.7166	-0.7166	-0.77556	-0.7166	-0.7166	-0.65763	-0.65763	-0.7166	-0.7166	-0.7166	-0.77556	-0.83452	-0.83452	-0.83452	-0.77556	-0.83452	-0.83452	-0.83452	-0.7166	-0.7166	-0.7166	-0.7166	-0.65763	-0.59867	-0.53971	-0.53971	-0.42178	-0.42178	-0.42178	-0.53971	-0.59867	-0.59867	-0.59867	-0.59867	-0.53971	-0.53971	-0.53971
0.23197	0.11912	-0.10658	0.0062695	0.0062695	0.0062695	0.0062695	0.11912	0.23197	0.34482	0.0062695	0.0062695	0.0062695	0.0062695	0.0062695	-0.10658	-0.10658	-0.10658	-0.10658	-0.10658	-0.10658	-0.10658	-0.10658	-0.10658	-0.10658	-0.10658	0.0062695	0.0062695	-0.10658	-0.10658	-0.10658	-0.10658	-0.21943	-0.33228	-0.55799	-0.55799	-0.44514	-0.55799	-0.44514	-0.44514	-0.33228	-0.21943	0.0062695	0.0062695	0.0062695	0.0062695	0.0062695	0.0062695	0.0062695	0.11912
-0.13047	-0.18221	-0.13047	-0.13047	-0.13047	-0.13047	-0.13047	-0.07874	-0.07874	-0.13047	-0.18221	-0.23394	-0.23394	-0.28567	-0.3374	-0.44087	-0.4926	-0.38914	-0.44087	-0.44087	-0.54434	-0.4926	-0.54434	-0.54434	-0.54434	-0.54434	-0.4926	-0.4926	-0.4926	-0.4926	-0.54434	-0.4926	-0.44087	-0.44087	-0.44087	-0.3374	-0.3374	-0.3374	-0.3374	-0.3374	-0.3374	-0.3374	-0.38914	-0.28567	-0.28567	-0.23394	-0.23394	-0.28567	-0.3374	-0.28567
0.011947	0.011947	-0.16336	-0.25101	-0.16336	-0.16336	-0.075704	-0.075704	0.011947	0.011947	0.18725	0.18725	0.18725	0.2749	0.18725	0.099599	0.011947	0.099599	0.2749	0.2749	0.2749	0.18725	0.2749	0.2749	0.18725	0.2749	0.4502	0.62551	0.62551	0.53786	0.53786	0.36255	0.4502	0.2749	0.2749	0.2749	0.2749	0.2749	0.2749	0.18725	0.18725	0.2749	0.011947	-0.16336	-0.075704	0.011947	0.011947	-0.075704	0.099599	0.011947
0.034106	0.034106	0.034106	-0.15296	-0.15296	-0.15296	-0.15296	-0.15296	-0.34003	-0.34003	-0.52709	-0.52709	-0.52709	-0.34003	-0.34003	-0.52709	-0.52709	-0.52709	-0.52709	-0.52709	-0.34003	-0.34003	-0.34003	-0.52709	-0.52709	-0.52709	-0.52709	-0.52709	-0.52709	-0.52709	-0.34003	-0.34003	-0.34003	-0.34003	-0.34003	-0.34003	-0.15296	-0.15296	-0.34003	-0.34003	-0.34003	-0.34003	-0.34003	-0.34003	-0.34003	-0.52709	-0.52709	-0.52709	-0.52709	-0.52709
-0.14299	-0.31875	-0.49451	-0.49451	-0.49451	-0.49451	-0.31875	-0.49451	-0.49451	-0.49451	-0.49451	-0.49451	-0.31875	-0.31875	-0.31875	-0.31875	-0.31875	-0.14299	-0.14299	-0.14299	-0.31875	-0.31875	-0.31875	-0.31875	-0.14299	-0.14299	-0.14299	0.032771	0.20853	0.20853	0.20853	0.38429	0.91157	0.91157	0.91157	1.0873	1.0873	0.91157	1.0873	1.2631	1.2631	1.4388	1.0873	0.91157	1.0873	1.0873	1.2631	1.2631	1.4388	1.2631
0.59723	0.46411	0.46411	0.33098	0.33098	0.46411	0.59723	1.1297	1.1297	1.2629	1.2629	0.99662	1.1297	1.1297	1.1297	1.1297	1.1297	0.99662	0.86349	0.73036	0.73036	0.73036	0.73036	0.73036	0.73036	0.86349	0.86349	0.73036	0.73036	0.86349	0.86349	0.73036	0.19785	0.06472	-0.068409	-0.068409	0.33098	0.19785	0.19785	0.19785	0.19785	0.06472	0.33098	0.33098	0.46411	0.33098	0.33098	0.33098	0.33098	0.59723
-0.49379	-0.49379	-0.49379	-0.49379	-0.49379	-0.5907	-0.5907	-0.5907	-0.68761	-0.68761	-0.68761	-0.68761	-0.49379	-0.39688	-0.39688	-0.29997	-0.20306	0.087661	0.087661	0.087661	0.18457	0.18457	0.18457	0.18457	0.18457	0.18457	0.18457	0.18457	0.18457	0.18457	0.28148	0.28148	0.28148	0.37839	0.4753	0.4753	0.4753	0.28148	0.37839	0.37839	0.28148	0.18457	-0.10616	-0.10616	-0.0092477	-0.10616	-0.0092477	-0.0092477	-0.0092477	-0.0092477
0.27768	0.20487	-0.013561	-0.013561	-0.013561	-0.013561	-0.08637	-0.15918	-0.23199	-0.23199	-0.52322	-0.45042	-0.37761	-0.37761	-0.3048	-0.37761	-0.52322	-0.45042	-0.52322	-0.59603	-0.74165	-0.66884	-0.88727	-0.96008	-0.96008	-1.0329	-0.96008	-0.81446	-0.88727	-0.96008	-0.96008	-0.74165	-0.81446	-0.74165	-0.74165	-0.66884	-0.59603	-0.52322	-0.59603	-0.45042	-0.45042	-0.45042	-0.23199	-0.08637	-0.15918	0.059248	-0.013561	0.059248	0.059248	-0.013561
-0.31735	-0.31735	-0.31735	-0.21805	-0.2677	-0.31735	-0.31735	-0.31735	-0.31735	-0.31735	-0.2677	-0.2677	-0.46632	-0.46632	-0.41666	-0.46632	-0.51597	-0.46632	-0.41666	-0.46632	-0.46632	-0.51597	-0.56562	-0.51597	-0.46632	-0.51597	-0.51597	-0.51597	-0.61528	-0.56562	-0.56562	-0.51597	-0.46632	-0.46632	-0.46632	-0.56562	-0.51597	-0.51597	-0.46632	-0.51597	-0.46632	-0.46632	-0.46632	-0.51597	-0.56562	-0.46632	-0.36701	-0.36701	-0.36701	-0.41666
-0.76643	-0.58462	-0.49372	-0.49372	-0.49372	-0.58462	-0.76643	-0.76643	-0.85733	-0.58462	-0.49372	-0.40281	-0.49372	-0.49372	-0.94824	-0.85733	-0.85733	-1.13	-1.0391	-1.13	-1.3119	-1.3119	-1.3119	-1.221	-1.13	-1.221	-1.4937	-1.7664	-1.8573	-1.4937	-1.3119	-1.221	-1.3119	-1.4028	-1.7664	-1.8573	-1.8573	-1.7664	-1.4937	-1.5846	-1.6755	-1.5846	-1.4028	-1.4028	-1.4028	-1.4028	-1.13	-1.3119	-1.3119	-1.4028
-0.30597	-0.21441	-0.21441	-0.21441	-0.21441	-0.12285	-0.031297	-0.12285	-0.12285	0.060261	0.060261	0.15182	0.15182	0.060261	0.060261	0.060261	0.060261	0.15182	0.15182	0.24337	0.24337	0.24337	0.24337	0.24337	0.15182	0.24337	0.33493	0.24337	0.15182	0.15182	0.15182	0.060261	-0.031297	0.060261	-0.21441	-0.30597	-0.48908	-0.39752	-0.30597	-0.30597	-0.21441	-0.12285	-0.12285	-0.21441	-0.21441	-0.12285	-0.21441	0.060261	0.060261	0.15182
0.034668	0.034668	-0.16537	0.034668	0.034668	0.034668	0.034668	0.034668	0.034668	-0.16537	-0.16537	0.034668	0.034668	0.034668	0.034668	-0.16537	-0.16537	-0.76549	-0.56545	-0.56545	-0.56545	-0.56545	-0.56545	-0.16537	-0.16537	-0.16537	0.034668	0.034668	-0.16537	0.23471	0.23471	0.23471	0.43475	0.43475	0.43475	0.43475	0.23471	0.23471	0.23471	0.23471	0.23471	0.23471	0.23471	0.23471	0.43475	0.63479	0.83483	0.83483	0.43475	0.43475
0.17039	0.17039	0.17039	0.48001	0.4026	0.3252	0.3252	0.2478	0.4026	0.55741	0.63481	0.71222	0.48001	0.4026	0.48001	0.48001	0.55741	0.63481	0.55741	0.48001	0.48001	0.48001	0.48001	0.55741	0.63481	0.86702	1.0992	1.0992	0.78962	0.94442	0.94442	1.0218	1.1766	1.0218	0.78962	0.55741	0.48001	0.63481	0.71222	0.63481	0.63481	0.63481	0.55741	0.71222	0.71222	0.71222	0.63481	0.71222	0.63481	0.55741
-0.37192	-0.14391	-0.14391	0.084108	-0.0299	0.19812	0.65415	0.65415	0.65415	0.54014	0.54014	0.42613	0.19812	0.084108	-0.0299	0.19812	-0.0299	-0.0299	-0.0299	-0.0299	-0.0299	-0.0299	-0.14391	-0.14391	-0.14391	-0.25792	-0.48593	-0.59994	-0.71395	-0.59994	-0.82796	-1.398	-1.398	-0.82796	-0.82796	-0.94197	-0.94197	-0.94197	-0.82796	-0.82796	-1.056	-1.056	-0.94197	-1.17	-1.17	-1.17	-1.17	-1.17	-0.82796	-0.71395
23.361	25.36	25.859	25.859	26.859	27.358	27.358	27.358	28.358	28.858	30.856	32.855	32.356	31.856	33.355	34.854	36.853	37.852	38.852	38.852	39.851	39.352	41.85	40.851	39.352	37.353	36.353	35.854	35.354	35.354	35.854	35.354	35.354	34.354	33.355	31.356	29.357	28.358	27.358	27.858	28.358	26.859	26.859	26.359	26.359	26.859	27.358	25.859	26.859	27.358
0.40924	0.63497	0.63497	0.63497	0.63497	0.63497	0.63497	0.40924	0.40924	0.40924	0.63497	1.0864	1.0864	1.0864	1.0864	1.0864	1.0864	0.8607	0.8607	0.8607	1.3122	1.3122	1.5379	1.7636	1.9894	1.9894	1.7636	1.7636	1.7636	1.9894	2.2151	2.2151	2.2151	2.2151	2.4408	2.2151	1.7636	2.2151	2.2151	2.2151	2.4408	2.4408	2.4408	2.4408	2.4408	2.2151	2.4408	1.9894	1.7636	1.5379
-0.50297	-0.50297	-0.50297	-0.50297	-0.50297	-0.50297	-0.50297	-0.50297	-0.50297	-0.50297	-0.50297	-0.50297	-0.50297	-0.50297	-0.50297	-0.50297	-0.50297	-0.50297	-0.50297	-0.50297	-0.50297	-0.50297	-0.50297	-0.50297	-0.50297	-0.50297	-0.50297	-0.50297	-0.50297	-0.50297	-0.50297	-0.50297	-0.50297	-0.50297	-0.50297	-0.50297	-0.50297	-0.50297	-0.50297	-0.50297	-0.50297	-0.50297	-0.50297	-0.50297	-0.50297	-0.50297	-0.50297	-0.50297	-0.50297	-0.50297
1.2101	1.2101	0.98898	1.2101	0.98898	0.98898	0.76783	0.76783	0.54668	0.54668	0.54668	0.54668	0.32552	0.10437	0.10437	0.10437	-0.11679	-0.11679	-0.33794	-0.33794	-0.33794	-0.33794	-0.55909	-0.78025	-0.55909	-0.55909	-0.55909	-0.55909	-0.78025	-0.55909	-0.55909	-0.55909	-0.33794	-0.33794	-0.33794	-0.11679	0.10437	0.54668	0.76783	0.98898	0.76783	0.76783	0.76783	1.2101	1.2101	1.4313	1.4313	1.6524	1.6524	1.6524
-0.022659	-0.022659	-0.022659	-0.022659	-0.022659	-0.022659	-0.022659	-0.35405	-0.35405	-0.35405	-0.35405	-0.35405	-0.35405	-0.35405	-0.35405	-0.35405	-0.35405	-0.35405	-0.35405	-0.35405	-0.35405	-0.35405	-0.35405	-0.35405	-0.35405	-0.35405	-0.35405	-0.35405	-0.35405	-0.022659	-0.022659	-0.022659	-0.022659	-0.022659	-0.022659	-0.022659	-0.022659	-0.022659	-0.022659	-0.022659	-0.022659	-0.022659	-0.022659	-0.022659	-0.022659	-0.022659	-0.022659	-0.022659	-0.022659	-0.022659
0.25841	0.25841	0.06474	0.06474	-0.12893	0.06474	0.06474	0.06474	0.45207	0.45207	0.45207	0.25841	0.25841	-0.12893	0.06474	-0.12893	-0.12893	0.06474	0.06474	-0.12893	-0.32259	-0.32259	-0.12893	-0.12893	0.25841	0.25841	0.25841	0.25841	0.45207	0.45207	0.45207	0.83941	0.83941	0.45207	0.45207	0.64574	0.64574	0.83941	0.83941	0.64574	0.45207	0.45207	0.25841	0.64574	0.64574	0.83941	1.0331	0.83941	1.0331	0.64574
-0.13563	-0.13563	-0.13563	0.081356	-0.13563	0.081356	0.081356	0.081356	0.29834	0.51532	0.7323	0.7323	0.7323	0.7323	0.7323	0.29834	0.51532	0.29834	0.29834	0.081356	0.081356	0.081356	0.29834	0.7323	0.7323	0.7323	0.7323	0.7323	0.7323	0.7323	0.51532	0.29834	0.29834	0.081356	0.081356	0.081356	-0.13563	-0.35261	-0.35261	-0.13563	0.29834	0.081356	0.081356	0.081356	0.29834	0.51532	0.94929	0.7323	0.29834	0.29834
-0.59302	-0.59302	-0.59302	-0.59302	-0.59302	-0.59302	-0.59302	-0.59302	-0.59302	-0.59302	-0.59302	-0.59302	-0.59302	-0.59302	-0.59302	-0.59302	-0.59302	-0.59302	-0.59302	-0.59302	-0.59302	-0.59302	-0.59302	-0.59302	-0.59302	-0.59302	-0.59302	-0.59302	-0.59302	-0.59302	-0.59302	-0.59302	-0.59302	-0.59302	-0.59302	-0.59302	-0.59302	-0.59302	-0.59302	-0.59302	-0.59302	-0.59302	-0.59302	-0.59302	-0.59302	-0.59302	-0.59302	-0.59302	-0.59302	-0.59302
-0.33297	-0.33297	-0.0059015	0.32117	0.32117	0.64824	0.64824	0.64824	0.64824	0.64824	0.64824	0.64824	0.64824	0.64824	0.64824	0.64824	0.64824	0.32117	0.32117	0.32117	0.32117	0.32117	0.32117	0.32117	0.64824	0.64824	0.64824	0.32117	-0.0059015	0.32117	-0.0059015	0.32117	0.32117	0.32117	0.64824	0.97531	1.3024	1.3024	1.3024	1.6294	1.6294	1.6294	1.6294	1.6294	1.6294	1.6294	1.9565	1.9565	1.9565	1.6294
0.05675	-0.13696	-0.13696	-0.13696	0.05675	-0.13696	-0.33066	-0.33066	-0.33066	-0.13696	-0.13696	-0.13696	0.05675	0.05675	0.05675	0.05675	0.05675	0.05675	0.05675	0.05675	0.25046	0.25046	0.25046	0.25046	-0.33066	-0.13696	-0.13696	-0.13696	-0.13696	-0.33066	-0.33066	-0.13696	-0.13696	-0.33066	-0.52437	-0.33066	-0.33066	-0.52437	-0.52437	-0.52437	-0.33066	-0.13696	-0.13696	0.05675	0.05675	-0.13696	-0.13696	-0.13696	-0.13696	-0.13696
0.5364	0.62567	0.71494	0.89348	1.1613	1.1613	1.2506	1.4291	1.5184	1.6076	1.6076	1.7862	1.7862	1.5184	1.4291	1.4291	1.4291	1.4291	1.6969	1.6076	1.2506	1.2506	1.4291	1.3398	1.1613	1.1613	1.1613	0.89348	1.072	0.89348	0.89348	1.072	0.89348	0.80421	0.71494	0.80421	0.62567	0.80421	0.80421	0.71494	0.71494	0.89348	0.89348	0.62567	0.71494	0.89348	0.98275	0.89348	0.71494	0.80421
-0.28596	-0.28596	-0.28596	-0.28596	-0.28596	-0.1313	0.023352	0.023352	0.17801	0.17801	0.17801	0.17801	0.17801	0.17801	0.17801	0.17801	0.17801	0.33266	0.33266	0.33266	0.48732	0.33266	0.33266	0.33266	0.48732	0.48732	0.48732	0.48732	0.48732	0.48732	0.33266	0.17801	0.33266	0.17801	0.17801	0.17801	0.17801	0.17801	0.17801	0.17801	0.17801	0.17801	0.023352	0.023352	0.023352	-0.1313	-0.1313	-0.1313	-0.1313	-0.28596
0.26745	0.42656	0.347	0.42656	0.347	0.42656	0.26745	0.10833	0.10833	0.10833	0.10833	0.10833	0.10833	0.10833	0.18789	0.26745	0.26745	0.18789	0.347	0.26745	0.028771	0.10833	0.028771	0.028771	0.028771	0.028771	-0.13035	0.18789	0.18789	0.10833	0.028771	0.028771	-0.050788	0.028771	-0.050788	-0.050788	0.18789	0.18789	0.10833	0.10833	0.028771	0.028771	0.18789	0.18789	0.18789	0.18789	0.10833	0.26745	0.347	0.42656
-0.30012	-0.30012	-0.30012	-0.30012	-0.30012	-0.30012	-0.30012	-0.30012	-0.30012	-0.30012	-0.30012	-0.30012	-0.30012	-0.30012	-0.30012	-0.30012	-0.30012	-0.30012	-0.30012	-0.30012	-0.30012	-0.30012	-0.30012	-0.30012	-0.30012	-0.30012	-0.30012	-0.30012	-0.30012	-0.30012	-0.30012	-0.30012	-0.30012	-0.30012	-0.30012	-0.30012	-0.30012	-0.30012	-0.30012	-0.30012	-0.30012	-0.30012	-0.30012	-0.30012	-0.30012	-0.30012	-0.30012	-0.30012	-0.30012	-0.30012
-0.19716	-0.19716	-0.050647	-0.19716	-0.4902	-0.4902	-0.34368	-0.34368	-0.34368	-0.19716	-0.050647	-0.19716	-0.19716	-0.050647	-0.050647	-0.19716	-0.19716	-0.34368	-0.34368	-0.4902	-0.34368	-0.34368	-0.4902	-0.4902	-0.34368	-0.34368	-0.34368	-0.34368	-0.34368	-0.34368	-0.19716	-0.34368	-0.34368	-0.050647	-0.19716	-0.19716	-0.19716	-0.19716	-0.34368	0.095868	0.095868	0.3889	0.3889	0.3889	0.68193	0.53542	0.53542	0.53542	0.3889	0.095868
-0.31061	-0.31061	-0.31061	-0.31061	-0.31061	-0.31061	-0.31061	-0.31061	-0.31061	-0.31061	-0.31061	-0.31061	-0.31061	-0.31061	-0.31061	-0.31061	-0.31061	-0.31061	-0.31061	-0.31061	-0.31061	-0.31061	-0.31061	-0.31061	-0.31061	-0.31061	-0.31061	-0.31061	-0.31061	-0.31061	-0.31061	-0.31061	-0.31061	-0.31061	-0.31061	-0.31061	-0.31061	-0.31061	-0.31061	-0.31061	-0.31061	-0.31061	-0.31061	-0.31061	-0.31061	-0.31061	-0.31061	-0.31061	-0.31061	-0.31061
-0.64142	-0.64142	-0.64142	-0.64142	-0.5442	-0.5442	-0.5442	-0.5442	-0.5442	-0.5442	-0.5442	-0.5442	-0.5442	-0.5442	-0.5442	-0.5442	-0.5442	-0.44697	-0.44697	-0.5442	-0.5442	-0.5442	-0.44697	-0.44697	-0.44697	-0.44697	-0.44697	-0.44697	-0.44697	-0.5442	-0.5442	-0.5442	-0.5442	-0.5442	-0.44697	-0.44697	-0.44697	-0.44697	-0.34975	-0.34975	-0.34975	-0.34975	-0.44697	-0.44697	-0.44697	-0.44697	-0.44697	-0.5442	-0.44697	-0.44697
-0.29472	-0.29472	-0.29472	-0.29472	-0.073602	-0.073602	-0.073602	0.14752	0.14752	0.36864	0.36864	0.36864	0.36864	0.14752	0.14752	0.14752	0.14752	0.14752	-0.073602	-0.073602	-0.073602	-0.073602	-0.073602	-0.073602	-0.073602	-0.29472	-0.29472	-0.29472	-0.29472	-0.51584	-0.51584	-0.51584	-0.73696	-0.73696	-0.95808	-0.95808	-0.95808	-0.95808	-0.95808	-0.95808	-0.95808	-0.73696	-0.51584	-0.29472	-0.29472	0.14752	0.14752	0.14752	0.14752	0.14752
-0.21722	-0.089814	-0.28093	-0.34463	-0.40834	-0.53575	-0.47204	-0.47204	-0.59945	-0.40834	-0.28093	-0.40834	-0.40834	-0.34463	-0.40834	-0.28093	-0.15352	-0.34463	-0.28093	-0.40834	-0.21722	-0.28093	-0.40834	-0.34463	-0.47204	-0.089814	-0.15352	-0.02611	-0.089814	0.165	0.165	-0.02611	0.037595	-0.02611	-0.089814	-0.02611	-0.089814	-0.15352	-0.21722	-0.15352	-0.28093	-0.34463	-0.089814	-0.15352	0.037595	-0.15352	-0.089814	-0.02611	0.1013	0.35612
-0.068392	-0.068392	-0.068392	0.027412	0.21902	0.31482	0.50643	0.50643	0.50643	0.41063	0.41063	0.41063	0.41063	0.31482	0.41063	0.50643	0.50643	0.41063	0.41063	0.50643	0.41063	0.60224	0.50643	0.41063	0.50643	0.41063	0.41063	0.41063	0.31482	0.12322	0.41063	0.31482	0.31482	0.21902	0.21902	0.21902	0.31482	0.31482	0.31482	0.21902	0.12322	0.31482	0.50643	0.60224	0.50643	0.60224	0.50643	0.50643	0.60224	0.50643
-0.30121	-0.39728	-0.4293	-0.39728	-0.39728	-0.39728	-0.4293	-0.49335	-0.52538	-0.52538	-0.58943	-0.58943	-0.62145	-0.74955	-0.71753	-0.78158	-0.8136	-0.8136	-0.84562	-0.74955	-0.78158	-0.8136	-0.78158	-0.78158	-0.8136	-0.78158	-0.78158	-0.78158	-0.8136	-0.8136	-0.74955	-0.74955	-0.71753	-0.6855	-0.71753	-0.6855	-0.6855	-0.62145	-0.58943	-0.5574	-0.5574	-0.49335	-0.46133	-0.49335	-0.52538	-0.52538	-0.49335	-0.46133	-0.39728	-0.39728
0.30246	0.30246	0.30246	0.30246	0.30246	0.30246	0.30246	0.30246	0.11745	-0.067555	-0.067555	-0.25256	-0.25256	-0.25256	-0.25256	-0.25256	-0.25256	-0.067555	-0.067555	-0.067555	-0.067555	-0.067555	-0.067555	-0.067555	-0.067555	-0.067555	-0.067555	-0.067555	-0.067555	-0.067555	-0.067555	-0.067555	-0.067555	-0.067555	-0.067555	-0.067555	-0.067555	-0.067555	-0.067555	-0.067555	-0.067555	-0.067555	-0.25256	-0.25256	-0.25256	-0.25256	-0.25256	-0.25256	-0.25256	-0.25256
0.53337	0.53337	0.43655	0.43655	0.43655	0.43655	0.43655	0.43655	0.33974	0.43655	0.53337	0.43655	0.24293	0.33974	0.14612	0.14612	0.24293	0.14612	0.24293	0.14612	0.14612	0.14612	0.049303	0.049303	-0.047509	-0.14432	-0.14432	-0.14432	-0.14432	-0.24113	-0.14432	-0.14432	-0.24113	-0.33795	-0.24113	-0.24113	-0.24113	-0.14432	-0.24113	-0.047509	-0.14432	-0.14432	-0.047509	-0.047509	-0.14432	-0.14432	-0.14432	-0.047509	-0.047509	0.049303
-0.36556	-0.36556	-0.36556	-0.36556	-0.36556	-0.36556	-0.36556	-0.36556	-0.36556	-0.36556	-0.36556	-0.36556	-0.36556	-0.36556	-0.36556	-0.36556	-0.36556	-0.36556	-0.36556	0.045037	0.045037	0.45563	0.45563	0.45563	0.45563	0.45563	0.45563	0.45563	0.45563	0.45563	0.45563	0.45563	0.45563	0.45563	0.45563	0.45563	0.45563	0.45563	0.45563	0.45563	0.45563	0.45563	0.45563	0.45563	0.045037	0.045037	-0.36556	-0.36556	-0.36556	-0.36556
-0.12407	-0.12407	-0.12407	-0.33329	-0.33329	-0.33329	-0.33329	-0.33329	-0.33329	-0.33329	-0.33329	-0.33329	-0.33329	-0.33329	-0.33329	-0.33329	-0.33329	-0.33329	-0.33329	-0.33329	-0.33329	-0.33329	-0.33329	-0.33329	-0.33329	-0.33329	-0.33329	-0.33329	-0.33329	-0.33329	-0.33329	-0.33329	-0.33329	-0.33329	-0.33329	-0.33329	-0.33329	-0.33329	-0.33329	-0.33329	-0.33329	-0.33329	-0.33329	-0.12407	0.085157	0.085157	0.085157	0.085157	0.085157	0.085157
-0.22081	-0.22081	-0.22081	-0.22081	-0.22081	-0.22081	-0.22081	-0.22081	-0.22081	-0.22081	-0.22081	-0.22081	-0.22081	-0.34112	-0.34112	-0.34112	-0.34112	-0.34112	-0.22081	-0.22081	-0.22081	-0.22081	-0.34112	-0.34112	-0.22081	-0.34112	-0.34112	-0.22081	-0.22081	-0.22081	-0.22081	-0.22081	-0.34112	-0.34112	-0.34112	-0.34112	-0.34112	-0.34112	-0.34112	-0.34112	-0.34112	-0.34112	-0.34112	-0.46143	-0.46143	-0.34112	-0.34112	-0.34112	-0.1005	-0.34112
1.187	1.0401	1.187	1.187	1.3339	1.4808	1.4808	1.4808	1.187	0.89314	1.0401	1.187	1.187	1.0401	0.89314	0.59931	0.4524	0.15857	0.30548	0.30548	0.4524	0.59931	0.4524	0.30548	0.4524	0.15857	0.30548	0.15857	0.15857	0.011656	0.011656	0.011656	0.15857	0.15857	0.011656	-0.13526	-0.13526	-0.13526	0.011656	0.30548	0.30548	0.4524	0.4524	0.15857	0.15857	0.011656	-0.13526	-0.13526	0.011656	-0.13526
-0.79727	-0.69775	-0.79727	-0.59824	-0.59824	-0.29968	-0.3992	-0.29968	-0.29968	-0.20016	-0.20016	-0.29968	-0.20016	-0.49872	-0.3992	-0.20016	-0.29968	-0.29968	-0.29968	-0.29968	-0.29968	-0.20016	-0.0011169	-0.0011169	0.19792	0.29744	0.29744	0.29744	0.098403	0.29744	-0.10064	0.098403	0.29744	0.39696	0.49648	0.29744	0.49648	0.39696	0.596	0.39696	0.29744	0.596	0.49648	0.49648	0.39696	0.39696	0.29744	0.19792	0.49648	0.19792
-0.31561	-0.24362	-0.4596	-0.53159	-0.4596	-0.31561	-0.31561	-0.31561	-0.3876	-0.3876	-0.4596	-0.53159	-0.4596	-0.53159	-0.3876	-0.4596	-0.53159	-0.3876	-0.3876	-0.53159	-0.53159	-0.31561	-0.4596	-0.31561	-0.17162	-0.31561	-0.3876	-0.31561	-0.24362	-0.31561	-0.3876	-0.24362	-0.17162	-0.099627	-0.099627	-0.027633	-0.027633	-0.027633	0.18835	0.044362	0.044362	0.044362	-0.027633	0.18835	0.26034	0.26034	0.26034	0.18835	0.11636	0.18835
-0.27488	-0.27488	-0.52805	-0.35927	-0.44366	-0.27488	-0.19049	-0.27488	-0.27488	-0.19049	-0.35927	-0.19049	-0.27488	-0.02171	-0.1061	-0.02171	-0.02171	-0.02171	-0.27488	-0.27488	-0.02171	-0.19049	-0.1061	0.14707	0.062681	0.14707	0.062681	0.062681	-0.19049	-0.19049	-0.27488	-0.19049	-0.02171	-0.02171	-0.1061	0.062681	-0.02171	-0.19049	-0.19049	-0.27488	-0.44366	-0.27488	-0.27488	-0.02171	0.062681	-0.02171	-0.19049	0.062681	-0.02171	0.23146
2.2547	2.6686	2.6686	2.8756	3.2895	2.8756	2.8756	2.8756	2.8756	2.6686	2.6686	2.8756	2.8756	2.8756	2.8756	2.8756	3.2895	3.2895	3.0826	3.0826	3.0826	3.0826	2.8756	2.4617	2.4617	2.2547	2.0477	2.2547	1.8408	1.6338	1.6338	1.6338	1.4269	1.6338	1.6338	2.0477	2.0477	2.0477	2.2547	2.4617	2.6686	2.4617	2.4617	2.2547	2.4617	2.6686	2.6686	2.8756	3.0826	2.8756
-0.26705	-0.44172	-0.61639	-0.44172	-0.26705	-0.26705	-0.092386	-0.26705	-0.26705	-0.26705	-0.26705	-0.092386	-0.092386	-0.092386	-0.26705	-0.26705	-0.092386	0.082282	0.25695	0.25695	0.25695	0.082282	0.082282	0.082282	-0.092386	0.082282	0.082282	0.082282	-0.092386	-0.26705	-0.26705	-0.44172	-0.26705	-0.26705	0.25695	0.25695	0.082282	0.082282	0.082282	0.082282	0.082282	-0.092386	-0.092386	-0.26705	-0.092386	-0.26705	-0.26705	0.082282	0.25695	0.082282
-0.58434	-0.65871	-0.65871	-0.65871	-0.65871	-0.65871	-0.58434	-0.50996	-0.50996	-0.58434	-0.58434	-0.65871	-0.65871	-0.65871	-0.65871	-0.50996	-0.50996	-0.50996	-0.58434	-0.58434	-0.65871	-0.58434	-0.58434	-0.58434	-0.73309	-0.73309	-0.58434	-0.58434	-0.58434	-0.50996	-0.50996	-0.58434	-0.65871	-0.65871	-0.65871	-0.65871	-0.65871	-0.58434	-0.58434	-0.65871	-0.73309	-0.73309	-0.73309	-0.73309	-0.73309	-0.73309	-0.80746	-0.80746	-0.73309	-0.73309
-0.20333	-0.30005	-0.30005	-0.39677	-0.39677	-0.30005	-0.30005	-0.30005	-0.4935	-0.59022	-0.59022	-0.68695	-0.59022	-0.59022	-0.59022	-0.59022	-0.4935	-0.4935	-0.4935	-0.4935	-0.59022	-0.59022	-0.59022	-0.59022	-0.59022	-0.59022	-0.59022	-0.59022	-0.59022	-0.59022	-0.68695	-0.68695	-0.68695	-0.59022	-0.59022	-0.4935	-0.39677	-0.39677	-0.30005	-0.30005	-0.20333	-0.30005	-0.30005	-0.39677	-0.39677	-0.30005	-0.20333	-0.20333	-0.20333	-0.20333
0.5947	0.5947	0.5947	0.5947	0.5947	0.5947	0.5947	0.5947	0.5947	0.5947	0.5947	0.5947	0.5947	0.5947	0.5947	0.3543	0.3543	0.3543	0.3543	0.11389	0.11389	0.11389	-0.12651	-0.12651	-0.12651	-0.36692	-0.36692	-0.36692	-0.36692	-0.36692	-0.36692	-0.36692	-0.36692	-0.36692	-0.36692	-0.36692	-0.36692	-0.36692	-0.36692	-0.36692	-0.36692	-0.36692	-0.36692	-0.36692	-0.36692	-0.36692	-0.36692	-0.36692	-0.36692	-0.36692
-0.29509	-0.29509	-0.29509	-0.29509	-0.29509	-0.29509	-0.29509	-0.29509	-0.29509	-0.29509	-0.29509	-0.29509	-0.29509	-0.29509	-0.29509	-0.29509	-0.29509	-0.29509	-0.29509	-0.29509	-0.29509	-0.29509	-0.29509	-0.29509	-0.29509	-0.29509	-0.29509	-0.29509	-0.29509	-0.29509	-0.29509	-0.29509	-0.29509	-0.29509	-0.29509	-0.29509	-0.29509	-0.29509	-0.29509	-0.29509	-0.29509	-0.29509	-0.29509	-0.29509	-0.29509	-0.29509	-0.29509	-0.29509	-0.29509	-0.29509
-0.13802	-0.13802	-0.13802	-0.13802	-0.13802	-0.13802	-0.13802	-0.13802	-0.13802	-0.13802	-0.13802	-0.13802	-0.13802	-0.13802	-0.13802	-0.13802	-0.13802	-0.13802	-0.13802	-0.13802	-0.13802	-0.13802	-0.13802	-0.13802	-0.13802	-0.13802	-0.13802	-0.13802	-0.13802	-0.13802	-0.13802	-0.13802	-0.13802	-0.13802	-0.13802	-0.13802	-0.13802	-0.13802	-0.13802	-0.13802	-0.13802	-0.13802	-0.13802	-0.13802	-0.13802	-0.13802	-0.13802	-0.13802	-0.13802	-0.13802
-0.09453	-0.09453	-0.09453	-0.09453	-0.09453	-0.09453	-0.09453	-0.09453	-0.09453	-0.09453	-0.09453	-0.09453	-0.09453	-0.4447	-0.4447	-0.4447	-0.4447	-0.4447	-0.4447	-0.09453	-0.09453	-0.09453	-0.09453	-0.09453	-0.09453	-0.09453	-0.09453	-0.09453	-0.09453	-0.09453	-0.09453	-0.09453	-0.09453	-0.09453	-0.09453	-0.09453	-0.09453	-0.09453	-0.09453	-0.09453	-0.09453	-0.09453	-0.09453	-0.09453	-0.4447	-0.4447	-0.4447	-0.4447	-0.4447	-0.4447
0.1777	0.1777	0.1777	0.1777	0.1777	0.1777	0.1777	0.1777	0.1777	0.1777	0.1777	0.1777	0.1777	0.1777	0.1777	0.1777	0.38356	0.38356	0.1777	0.1777	0.1777	0.1777	-0.028151	-0.23401	-0.23401	-0.23401	-0.23401	-0.23401	-0.23401	-0.23401	-0.028151	-0.028151	-0.028151	-0.028151	-0.028151	-0.028151	-0.028151	-0.028151	-0.028151	-0.028151	-0.028151	-0.23401	-0.23401	-0.23401	-0.23401	-0.23401	-0.23401	-0.23401	-0.23401	-0.23401
0.13392	0.13392	-0.33148	-0.33148	-0.33148	-0.33148	0.13392	0.13392	0.13392	0.13392	0.59931	0.59931	0.59931	0.59931	0.59931	0.59931	0.59931	0.59931	1.0647	1.0647	1.0647	1.0647	1.0647	1.0647	1.0647	1.0647	1.0647	1.0647	1.0647	1.0647	1.0647	0.59931	0.59931	0.59931	0.59931	0.13392	0.13392	0.13392	0.13392	0.13392	0.13392	0.13392	0.13392	-0.33148	-0.33148	-0.33148	-0.33148	-0.33148	-0.33148	-0.33148
0.54419	0.54419	0.40918	0.27417	0.27417	0.13916	0.13916	0.0041565	0.13916	0.0041565	0.0041565	0.0041565	0.0041565	0.0041565	-0.13085	-0.26586	-0.40087	-0.40087	-0.40087	-0.53588	-0.53588	-0.53588	-0.67088	-0.67088	-0.80589	-0.80589	-0.67088	-0.67088	-0.67088	-0.67088	-0.67088	-0.67088	-0.67088	-0.67088	-0.67088	-0.67088	-0.67088	-0.67088	-0.67088	-0.67088	-0.67088	-0.67088	-0.67088	-0.67088	-0.67088	-0.67088	-0.67088	-0.67088	-0.67088	-0.67088
-0.21697	-0.21697	0.67661	0.67661	0.67661	0.67661	0.67661	1.5702	1.5702	1.5702	1.5702	1.5702	1.5702	1.5702	2.4638	2.4638	2.4638	2.4638	2.4638	3.3574	3.3574	3.3574	3.3574	3.3574	3.3574	3.3574	3.3574	2.4638	2.4638	2.4638	2.4638	2.4638	1.5702	1.5702	1.5702	1.5702	1.5702	1.5702	1.5702	0.67661	0.67661	0.67661	0.67661	0.67661	-0.21697	-0.21697	-0.21697	-0.21697	-0.21697	-0.21697
1.237	1.1742	0.98577	1.1114	1.237	1.2998	1.2998	1.237	1.0486	0.92295	1.0486	0.86014	0.79732	0.67169	0.79732	0.79732	0.92295	0.92295	0.86014	0.79732	0.92295	0.98577	0.92295	0.98577	1.0486	1.0486	0.98577	1.1114	1.0486	1.0486	0.92295	1.1114	1.1114	1.237	1.237	1.237	1.1742	1.237	1.3627	1.2998	1.3627	1.1742	1.237	1.1742	1.237	1.0486	1.0486	1.1114	1.0486	1.0486
-1.0353	-0.876	-0.876	-0.876	-0.876	-0.71666	-0.71666	-0.55732	-0.23863	-0.23863	-0.079288	-0.079288	-0.079288	-0.079288	-0.23863	-0.23863	0.080055	0.2394	0.2394	0.080055	0.080055	0.080055	0.080055	0.080055	0.2394	0.2394	-0.079288	0.080055	0.080055	0.080055	0.080055	0.080055	-0.079288	-0.23863	-0.079288	-0.23863	-0.23863	-0.23863	-0.23863	-0.079288	-0.079288	-0.39797	-0.55732	-0.55732	-0.55732	-0.71666	-0.71666	-0.876	-0.55732	-0.55732
0.77071	0.71414	0.94043	0.94043	0.997	0.997	0.88385	0.82728	0.997	0.997	0.88385	0.82728	0.65757	0.65757	0.88385	0.77071	0.82728	0.71414	0.65757	0.60099	0.54442	0.65757	0.77071	0.48785	0.31813	0.3747	0.48785	0.48785	0.54442	0.3747	0.3747	0.26156	0.43128	0.43128	0.3747	0.48785	0.54442	0.88385	0.94043	0.65757	0.77071	0.88385	0.94043	0.997	0.997	1.2233	1.1667	1.1101	1.2233	1.5627
-0.34119	-0.34119	-0.34119	-0.34119	-0.34119	-0.34119	-0.34119	-0.34119	-0.34119	-0.34119	-0.34119	-0.34119	-0.34119	-0.34119	-0.34119	-0.34119	-0.34119	-0.34119	-0.34119	-0.34119	-0.34119	-0.34119	-0.34119	-0.34119	-0.34119	-0.34119	-0.34119	-0.34119	-0.34119	-0.34119	-0.34119	-0.34119	-0.056765	-0.056765	-0.056765	-0.056765	-0.056765	-0.056765	-0.056765	-0.056765	-0.056765	-0.056765	-0.056765	-0.056765	-0.056765	-0.056765	-0.056765	-0.056765	-0.056765	-0.056765
-0.42653	-0.42653	-0.42653	-0.42653	-0.42653	-0.42653	-0.42653	-0.42653	-0.42653	-0.42653	-0.42653	-0.42653	-0.42653	-0.42653	-0.42653	-0.42653	-0.42653	-0.42653	-0.42653	-0.16497	-0.16497	-0.16497	-0.16497	-0.16497	-0.16497	-0.16497	-0.16497	-0.16497	-0.16497	-0.16497	-0.16497	-0.16497	-0.16497	-0.16497	-0.16497	-0.16497	-0.16497	0.096602	0.096602	0.096602	0.096602	0.096602	0.096602	0.096602	-0.16497	-0.16497	-0.16497	-0.16497	-0.16497	-0.16497
-0.39969	-0.39969	-0.39969	-0.39969	-0.39969	-0.39969	-0.39969	-0.39969	-0.39969	-0.39969	-0.39969	-0.39969	-0.39969	-0.39969	-0.39969	-0.39969	-0.39969	-0.39969	-0.39969	-0.39969	-0.39969	-0.39969	-0.39969	-0.39969	-0.39969	-0.39969	-0.39969	-0.39969	-0.39969	-0.39969	-0.39969	-0.39969	-0.19563	-0.19563	-0.19563	-0.19563	-0.19563	-0.19563	-0.19563	-0.19563	-0.19563	-0.19563	-0.19563	0.0084299	0.0084299	0.0084299	0.0084299	0.0084299	0.0084299	0.0084299
-0.49817	-0.49817	-0.49817	-0.40569	-0.40569	-0.40569	-0.49817	-0.49817	-0.49817	-0.59064	-0.59064	-0.59064	-0.59064	-0.59064	-0.59064	-0.59064	-0.59064	-0.68311	-0.59064	-0.59064	-0.49817	-0.40569	-0.40569	-0.40569	-0.40569	-0.40569	-0.40569	-0.40569	-0.40569	-0.40569	-0.40569	-0.49817	-0.49817	-0.49817	-0.49817	-0.49817	-0.49817	-0.49817	-0.49817	-0.49817	-0.49817	-0.49817	-0.49817	-0.59064	-0.59064	-0.68311	-0.59064	-0.49817	-0.49817	-0.49817
0.28616	0.28616	0.28616	0.28616	0.41777	0.41777	0.41777	0.41777	0.15455	0.15455	0.15455	0.15455	0.15455	0.28616	0.28616	0.15455	0.15455	0.15455	0.022935	-0.10868	-0.24029	-0.24029	-0.10868	-0.10868	-0.10868	-0.24029	-0.24029	-0.10868	-0.10868	-0.24029	-0.24029	-0.24029	-0.24029	-0.24029	-0.24029	-0.24029	-0.3719	-0.3719	-0.50352	-0.50352	-0.50352	-0.50352	-0.50352	-0.50352	-0.50352	-0.63513	-0.50352	-0.3719	-0.3719	-0.3719
-0.31447	-0.23142	-0.39753	-0.39753	-0.39753	-0.48059	-0.56364	-0.56364	-0.48059	-0.31447	-0.39753	-0.48059	-0.48059	-0.6467	-0.72975	-0.72975	-0.89586	-0.81281	-0.97892	-0.81281	-0.6467	-0.6467	-0.56364	-0.48059	-0.48059	-0.6467	-0.56364	-0.56364	-0.48059	-0.56364	-0.48059	-0.23142	-0.31447	-0.48059	-0.48059	-0.48059	-0.31447	-0.31447	-0.23142	-0.31447	-0.23142	-0.14836	-0.065306	0.01775	-0.23142	-0.39753	-0.39753	-0.56364	-0.6467	-0.72975
1.1014	1.1014	1.1014	1.1014	1.1014	1.1014	1.1014	1.1014	1.1014	1.1014	1.1014	0.40629	-0.28879	-0.28879	-0.28879	-0.28879	-0.28879	-0.28879	-0.28879	-0.28879	-0.28879	-0.28879	-0.28879	-0.28879	-0.28879	-0.28879	-0.28879	-0.28879	-0.28879	-0.28879	-0.28879	-0.28879	-0.28879	-0.28879	-0.28879	-0.28879	-0.28879	-0.28879	-0.28879	-0.28879	-0.28879	-0.28879	-0.28879	-0.28879	-0.28879	-0.28879	-0.28879	-0.28879	-0.28879	-0.28879
-0.90827	-1.1058	-1.1058	-0.71071	-0.71071	-0.3156	-0.51316	-0.51316	-0.71071	-0.71071	-0.71071	-0.3156	-0.51316	-0.71071	-0.90827	-0.90827	-0.90827	-1.1058	-0.90827	-0.90827	-0.90827	-0.90827	-0.71071	-0.71071	-0.51316	-0.51316	-0.51316	-0.51316	-0.90827	-0.71071	-1.1058	-0.90827	-0.71071	-0.51316	-0.51316	-0.11804	-0.51316	-0.51316	-0.3156	-0.11804	0.079514	-0.11804	0.079514	0.079514	0.079514	0.079514	0.079514	-0.3156	0.079514	-0.11804
-0.022659	0.057983	-0.022659	-0.022659	-0.022659	-0.022659	-0.022659	0.057983	0.13863	0.057983	0.057983	0.057983	0.057983	0.29991	0.13863	0.13863	0.13863	0.13863	0.13863	0.057983	0.13863	0.13863	0.057983	-0.022659	-0.022659	-0.022659	-0.18394	-0.18394	-0.18394	-0.18394	-0.18394	-0.18394	-0.34523	-0.42587	-0.34523	-0.34523	-0.34523	-0.42587	-0.58716	-0.74844	-0.74844	-0.74844	-0.74844	-0.6678	-0.6678	-0.6678	-0.6678	-0.6678	-0.6678	-0.6678
-0.35158	-0.35158	-0.35158	-0.35158	-0.35158	-0.35158	-0.35158	-0.35158	-0.35158	-0.35158	-0.35158	-0.35158	-0.35158	-0.35158	-0.35158	-0.35158	-0.35158	-0.35158	-0.35158	-0.35158	-0.35158	-0.35158	-0.35158	-0.35158	-0.35158	-0.35158	-0.35158	-0.35158	-0.35158	-0.35158	-0.35158	-0.35158	-0.35158	-0.35158	-0.35158	-0.35158	-0.35158	-0.35158	-0.35158	-0.35158	-0.35158	-0.35158	-0.35158	-0.35158	-0.35158	-0.35158	-0.35158	-0.35158	-0.35158	-0.35158
-0.18099	-0.27389	-0.27389	-0.27389	-0.27389	-0.45969	-0.36679	-0.36679	-0.36679	-0.55259	-0.55259	-0.36679	-0.36679	-0.36679	-0.55259	-0.55259	-0.55259	-0.45969	-0.45969	-0.55259	-0.36679	-0.36679	-0.55259	-0.64549	-0.55259	-0.55259	-0.55259	-0.55259	-0.45969	-0.45969	-0.45969	-0.55259	-0.45969	-0.36679	-0.27389	-0.27389	-0.36679	-0.27389	-0.088091	-0.088091	-0.088091	-0.088091	-0.18099	-0.18099	-0.18099	-0.36679	-0.36679	-0.36679	-0.36679	-0.45969
0.13776	0.13776	0.37983	0.13776	0.13776	0.13776	0.2588	0.37983	0.37983	0.2588	0.2588	0.13776	0.13776	0.016724	0.13776	0.13776	0.13776	0.016724	-0.10431	0.016724	0.016724	0.016724	-0.10431	-0.10431	-0.22535	-0.22535	-0.22535	-0.34638	-0.22535	-0.22535	0.016724	0.016724	-0.10431	-0.10431	-0.10431	-0.10431	-0.22535	-0.22535	-0.10431	-0.22535	-0.22535	-0.22535	-0.10431	0.13776	-0.10431	-0.10431	0.016724	0.13776	0.13776	0.2588
-0.042483	-0.042483	-0.042483	-0.042483	-0.042483	-0.042483	-0.042483	-0.042483	-0.042483	-0.29578	-0.29578	-0.29578	-0.042483	-0.042483	-0.042483	-0.042483	-0.042483	-0.042483	-0.042483	-0.29578	-0.29578	-0.29578	-0.29578	-0.29578	-0.29578	-0.29578	-0.042483	-0.042483	-0.042483	-0.042483	0.21082	0.21082	0.21082	0.21082	0.21082	0.21082	0.21082	-0.042483	0.21082	0.21082	0.21082	0.21082	0.21082	0.21082	0.21082	0.21082	0.21082	0.21082	0.46411	0.46411
0.35398	0.47767	0.47767	0.47767	0.35398	0.35398	0.35398	0.35398	0.35398	0.23029	0.23029	0.1066	0.1066	0.23029	0.23029	0.35398	0.23029	0.1066	-0.14078	-0.14078	-0.017089	-0.017089	-0.017089	0.1066	0.23029	0.1066	-0.017089	-0.017089	-0.017089	-0.017089	-0.017089	-0.017089	-0.14078	-0.26447	-0.26447	-0.14078	-0.14078	-0.14078	-0.14078	-0.14078	-0.26447	-0.26447	-0.26447	-0.26447	-0.14078	-0.14078	0.1066	0.1066	-0.017089	-0.14078
0.33102	0.1126	0.1126	0.0033849	0.1126	0.0033849	0.1126	0.1126	0.0033849	0.22181	0.22181	0.33102	0.33102	0.44023	0.44023	0.44023	0.54944	0.54944	0.33102	0.22181	0.1126	0.22181	0.0033849	-0.10583	0.0033849	0.0033849	0.0033849	0.0033849	0.1126	0.22181	0.1126	-0.10583	-0.10583	-0.10583	-0.32425	-0.32425	-0.32425	-0.21504	-0.21504	-0.21504	-0.10583	-0.21504	-0.21504	-0.21504	-0.21504	-0.21504	-0.21504	-0.21504	-0.21504	-0.32425
0.065992	0.032241	0.065992	0.099743	0.13349	0.201	0.13349	0.16725	0.13349	0.201	0.336	0.43726	0.40351	0.50476	0.57226	0.60601	0.60601	0.63976	0.67352	0.74102	0.80852	0.77477	0.74102	0.67352	0.63976	0.47101	0.53851	0.50476	0.36975	0.2685	0.336	0.2685	0.2685	0.30225	0.23475	0.16725	0.032241	0.032241	-0.069013	-0.17027	-0.23777	-0.27152	-0.37278	-0.40653	-0.44028	-0.54153	-0.54153	-0.54153	-0.54153	-0.44028
-0.34696	-0.34696	-0.34696	-0.26318	-0.26318	-0.26318	-0.34696	-0.43074	-0.43074	-0.43074	-0.43074	-0.43074	-0.34696	-0.34696	-0.34696	-0.34696	-0.34696	-0.43074	-0.34696	-0.34696	-0.43074	-0.34696	-0.34696	-0.17941	-0.17941	-0.095627	-0.17941	0.071932	0.071932	0.32327	0.32327	0.49083	0.57461	0.57461	0.65839	0.65839	0.74216	0.65839	0.74216	0.9935	1.0773	1.0773	1.0773	0.9935	0.9935	1.0773	1.2448	1.2448	1.0773	1.0773
0.19706	0.19706	0.19706	0.19706	0.56613	0.56613	0.56613	0.56613	0.56613	0.75067	0.93521	1.3043	1.4888	1.4888	1.4888	1.3043	1.4888	1.4888	1.4888	1.4888	1.4888	1.4888	1.4888	1.4888	1.3043	1.1197	1.1197	1.1197	1.1197	0.75067	0.75067	0.75067	0.75067	0.75067	0.56613	0.38159	0.012517	-0.17202	-0.17202	-0.17202	-0.17202	-0.35656	-0.35656	-0.35656	-0.35656	-0.35656	-0.35656	-0.35656	-0.35656	-0.35656
-0.54168	-0.54168	-0.54168	0.058624	0.25873	0.25873	0.25873	0.45883	0.45883	0.45883	0.45883	0.25873	0.058624	0.058624	0.058624	0.058624	0.058624	0.25873	0.25873	0.25873	0.25873	0.25873	0.45883	0.45883	0.45883	0.45883	0.45883	0.45883	0.058624	-0.14148	-0.34158	-0.34158	-0.54168	-0.54168	-0.54168	-0.54168	-0.54168	-0.54168	-0.54168	-0.54168	-0.54168	-0.54168	-0.74178	-0.54168	-0.54168	-0.54168	-0.34158	-0.34158	-0.34158	-0.54168
-0.67957	-0.67957	-0.67957	-0.67957	-0.67957	-0.67957	-0.67957	-0.67957	-0.67957	-0.67957	-0.67957	-0.67957	-0.67957	-0.49784	-0.49784	-0.49784	-0.49784	-0.49784	-0.3161	-0.3161	-0.3161	-0.13436	-0.13436	-0.13436	-0.13436	-0.13436	-0.13436	-0.13436	-0.13436	-0.13436	0.047376	0.047376	0.22911	0.22911	0.22911	0.22911	0.22911	0.22911	0.047376	0.047376	0.047376	0.047376	0.047376	-0.13436	-0.13436	-0.13436	-0.3161	-0.3161	-0.3161	-0.3161
-0.14236	-0.24203	-0.24203	-0.14236	-0.14236	-0.042689	-0.14236	-0.042689	-0.14236	-0.042689	-0.042689	-0.042689	-0.042689	-0.042689	-0.042689	-0.042689	-0.042689	0.056982	0.056982	0.15665	0.15665	0.056982	0.15665	0.15665	0.25632	0.25632	0.25632	0.25632	0.056982	-0.042689	-0.14236	-0.14236	-0.24203	-0.24203	-0.3417	-0.3417	-0.3417	-0.3417	-0.3417	-0.3417	-0.24203	-0.14236	-0.042689	-0.042689	-0.14236	-0.24203	-0.24203	-0.3417	-0.3417	-0.3417
-0.071726	-0.14328	-0.14328	-0.21484	-0.21484	-0.21484	-0.2864	-0.50106	-0.57262	-0.57262	-0.57262	-0.57262	-0.64418	-0.64418	-0.64418	-0.57262	-0.57262	-0.57262	-0.64418	-0.42951	-0.35795	-0.42951	-0.35795	-0.42951	-0.35795	-0.42951	-0.35795	-0.42951	-0.50106	-0.42951	-0.42951	-0.42951	-0.35795	-0.35795	-0.35795	-0.35795	-0.42951	-0.50106	-0.42951	-0.2864	-0.35795	-0.35795	-0.35795	-0.35795	-0.50106	-0.50106	-0.50106	-0.57262	-0.57262	-0.71573
-0.87848	-0.87848	-0.87848	-0.68909	-0.59439	-0.59439	-0.59439	-0.49969	-0.59439	-0.405	-0.21561	-0.3103	-0.12091	-0.026213	0.16318	0.068483	0.068483	-0.026213	-0.026213	0.068483	-0.026213	0.068483	0.068483	0.068483	0.25788	0.25788	0.25788	0.25788	0.068483	0.16318	0.44727	0.54196	0.63666	0.73136	0.63666	0.44727	0.54196	0.63666	0.63666	0.44727	0.54196	0.54196	0.63666	0.73136	0.63666	0.92075	1.0154	1.0154	1.2048	1.1101
-0.27796	-0.27796	-0.27796	-0.12951	-0.12951	-0.12951	-0.12951	-0.27796	-0.27796	-0.27796	-0.4264	-0.4264	-0.4264	-0.27796	-0.27796	-0.27796	-0.27796	-0.27796	-0.12951	-0.12951	-0.12951	-0.12951	-0.12951	-0.12951	-0.12951	-0.12951	-0.12951	-0.12951	-0.12951	-0.12951	-0.12951	-0.27796	-0.27796	-0.27796	-0.27796	-0.12951	-0.12951	-0.12951	0.01893	0.16737	0.16737	0.16737	0.16737	0.01893	0.01893	0.16737	0.16737	0.16737	0.16737	0.16737
-0.13666	-0.13666	-0.13666	-0.13666	-0.13666	-0.13666	-0.23657	-0.33649	-0.33649	-0.33649	-0.33649	-0.33649	-0.33649	-0.33649	-0.33649	-0.33649	-0.33649	-0.33649	-0.33649	-0.33649	-0.33649	-0.33649	-0.33649	-0.33649	-0.33649	-0.33649	-0.33649	-0.33649	-0.33649	-0.33649	-0.33649	-0.33649	-0.33649	-0.33649	-0.33649	-0.33649	-0.33649	-0.33649	-0.33649	-0.33649	-0.33649	-0.33649	-0.33649	-0.33649	-0.33649	-0.33649	-0.33649	-0.33649	-0.33649	-0.33649
-0.1893	-0.1893	-0.1893	-0.060604	-0.060604	-0.060604	-0.060604	-0.060604	-0.060604	-0.060604	-0.060604	-0.060604	-0.060604	-0.1893	-0.1893	-0.31799	-0.31799	-0.31799	-0.31799	-0.31799	-0.31799	-0.44668	-0.31799	-0.31799	-0.31799	-0.31799	-0.31799	-0.31799	-0.44668	-0.31799	-0.1893	-0.1893	-0.1893	-0.1893	-0.1893	-0.1893	-0.1893	-0.1893	-0.1893	-0.1893	-0.1893	-0.1893	-0.1893	-0.1893	-0.1893	-0.1893	-0.060604	-0.1893	-0.1893	-0.060604
-0.27514	-0.27514	-0.27514	-0.27514	-0.27514	-0.27514	-0.27514	-0.27514	-0.27514	-0.27514	-0.27514	-0.27514	-0.27514	-0.27514	-0.27514	-0.27514	-0.27514	-0.27514	-0.27514	-0.27514	-0.27514	-0.27514	-0.27514	-0.27514	-0.27514	-0.27514	-0.27514	-0.27514	-0.27514	-0.27514	-0.27514	-0.27514	-0.27514	-0.27514	-0.27514	-0.27514	-0.27514	-0.27514	-0.27514	-0.27514	-0.27514	-0.27514	-0.27514	-0.27514	-0.27514	-0.27514	-0.27514	-0.27514	-0.27514	-0.27514
-0.57556	-0.57556	-0.57556	-0.53001	-0.53001	-0.53001	-0.53001	-0.62111	-0.62111	-0.62111	-0.66667	-0.66667	-0.71222	-0.71222	-0.71222	-0.71222	-0.71222	-0.66667	-0.66667	-0.66667	-0.62111	-0.62111	-0.62111	-0.57556	-0.53001	-0.57556	-0.57556	-0.57556	-0.57556	-0.62111	-0.62111	-0.62111	-0.62111	-0.62111	-0.57556	-0.57556	-0.57556	-0.57556	-0.53001	-0.53001	-0.48446	-0.48446	-0.48446	-0.43891	-0.43891	-0.43891	-0.43891	-0.43891	-0.48446	-0.53001
-0.35344	-0.1901	-0.1901	-0.35344	-0.1901	-0.1901	-0.026758	-0.026758	-0.026758	-0.026758	-0.026758	-0.026758	-0.026758	-0.026758	-0.026758	-0.026758	-0.026758	-0.026758	-0.026758	-0.026758	-0.026758	0.13658	0.13658	0.13658	0.13658	0.13658	0.13658	0.13658	0.13658	-0.026758	-0.026758	-0.1901	-0.1901	-0.1901	-0.1901	-0.026758	-0.026758	-0.1901	-0.1901	-0.1901	-0.026758	-0.026758	-0.026758	-0.026758	-0.026758	0.29992	0.13658	0.13658	0.13658	0.13658
-0.47938	-0.35436	-0.35436	0.020725	0.14575	0.14575	-0.1043	-0.22933	-0.35436	-0.35436	-0.22933	0.020725	-0.1043	-0.22933	-0.22933	-0.1043	-0.47938	-0.47938	-0.60441	-0.60441	-0.47938	-0.47938	-0.47938	-0.72944	-0.47938	-0.60441	-0.60441	-0.47938	-0.72944	-0.85447	-0.85447	-0.60441	-0.47938	-0.47938	-0.35436	-0.60441	-0.85447	-0.60441	-0.60441	-0.47938	-0.35436	-0.1043	0.39581	0.52083	0.27078	-0.1043	-0.1043	-0.1043	0.020725	-0.22933
0.36672	0.36672	0.56666	0.56666	0.56666	0.56666	0.56666	0.76659	0.76659	0.76659	0.76659	0.76659	0.56666	0.36672	0.36672	0.56666	0.56666	0.56666	0.36672	0.56666	0.36672	0.36672	0.56666	0.36672	0.16679	0.36672	0.36672	0.16679	0.16679	0.16679	0.16679	0.16679	0.16679	0.56666	0.76659	0.76659	0.76659	0.56666	0.56666	0.56666	0.56666	0.56666	0.56666	0.96652	0.96652	0.96652	0.96652	0.76659	0.76659	0.96652
-0.20744	-0.20744	-0.20744	-0.20744	-0.20744	-0.20744	-0.20744	-0.20744	-0.20744	-0.20744	-0.20744	-0.4381	-0.4381	-0.4381	-0.4381	-0.4381	-0.4381	-0.4381	-0.4381	-0.4381	-0.4381	-0.4381	-0.4381	-0.4381	-0.4381	-0.4381	-0.4381	-0.4381	-0.4381	-0.4381	-0.4381	-0.4381	-0.4381	-0.4381	-0.4381	-0.4381	-0.4381	-0.4381	-0.4381	-0.4381	-0.4381	-0.4381	-0.4381	-0.4381	-0.4381	-0.4381	-0.4381	-0.4381	-0.4381	-0.4381
0.20502	0.20502	0.20502	0.20502	0.20502	0.20502	0.20502	0.20502	0.20502	0.20502	0.20502	0.20502	0.20502	0.20502	0.20502	0.20502	0.20502	0.20502	0.64516	0.64516	0.64516	0.64516	0.20502	0.20502	0.20502	0.20502	0.20502	0.64516	0.64516	0.64516	0.64516	0.64516	0.64516	0.64516	0.64516	1.0853	1.9656	1.9656	1.9656	1.9656	1.9656	2.4057	2.4057	1.9656	1.9656	1.9656	1.9656	1.9656	1.9656	1.9656
-0.21446	-0.21446	-0.21446	-0.21446	-0.21446	-0.21446	-0.21446	-0.21446	-0.21446	-0.21446	-0.21446	-0.21446	-0.21446	-0.21446	-0.21446	-0.21446	-0.21446	-0.21446	-0.21446	-0.21446	-0.21446	-0.21446	-0.21446	-0.21446	-0.21446	-0.21446	-0.21446	-0.21446	-0.21446	-0.21446	-0.21446	-0.21446	-0.21446	-0.21446	-0.21446	0.68886	0.68886	0.68886	0.68886	0.68886	0.68886	0.68886	0.68886	0.68886	0.68886	0.68886	0.68886	0.68886	0.68886	0.68886
-0.085936	-0.085936	0.12705	0.18029	0.073801	0.18029	0.23354	0.34003	0.28678	0.28678	0.18029	0.18029	0.12705	0.23354	0.28678	0.23354	0.18029	0.18029	0.23354	0.34003	0.28678	0.28678	0.23354	0.18029	0.18029	0.28678	0.23354	0.12705	0.12705	0.12705	0.020555	0.073801	0.12705	0.34003	0.34003	0.55301	0.60626	0.71275	0.60626	0.6595	0.6595	0.71275	0.6595	0.71275	0.71275	0.766	0.766	0.766	0.766	0.87249
0.75248	0.75248	0.75248	0.75248	0.75248	0.75248	0.75248	0.75248	0.75248	0.75248	0.75248	0.018472	0.018472	0.018472	0.018472	0.018472	0.018472	0.018472	0.018472	0.018472	0.018472	0.018472	0.018472	0.018472	-0.34853	-0.34853	-0.34853	-0.34853	-0.34853	0.018472	0.018472	0.018472	0.018472	0.018472	0.018472	0.018472	0.018472	0.018472	0.018472	0.018472	0.018472	0.018472	0.018472	0.018472	0.018472	0.018472	0.018472	0.018472	0.018472	0.018472
0.10469	-0.020208	-0.020208	-0.020208	0.10469	0.10469	-0.020208	-0.020208	-0.26999	-0.020208	-0.1451	-0.26999	-0.26999	-0.1451	-0.26999	-0.1451	-0.1451	-0.1451	-0.26999	-0.26999	-0.39489	-0.1451	-0.26999	-0.26999	-0.020208	-0.020208	-0.020208	0.35447	0.35447	0.35447	0.22958	0.35447	0.35447	0.47936	0.35447	0.35447	0.47936	0.35447	0.22958	0.35447	0.22958	0.35447	0.47936	0.60426	0.60426	0.47936	0.35447	0.47936	0.60426	0.35447
0.15182	0.36677	0.47424	0.47424	0.68919	0.68919	0.90413	0.90413	0.90413	0.90413	0.79666	0.79666	0.79666	0.68919	0.68919	0.68919	0.68919	0.79666	1.0116	1.0116	0.90413	0.68919	0.68919	0.58171	0.47424	0.36677	0.15182	0.044353	0.36677	0.15182	0.15182	-0.063119	-0.063119	-0.17059	-0.17059	-0.17059	-0.17059	-0.17059	-0.27806	-0.17059	-0.063119	0.044353	-0.17059	-0.27806	-0.27806	-0.27806	-0.17059	-0.27806	-0.27806	-0.27806
-0.53565	-0.53565	-0.48022	-0.48022	-0.53565	-0.59108	-0.53565	-0.59108	-0.59108	-0.59108	-0.59108	-0.59108	-0.59108	-0.64652	-0.64652	-0.64652	-0.70195	-0.75738	-0.75738	-0.81281	-0.81281	-0.75738	-0.81281	-0.81281	-0.70195	-0.64652	-0.53565	-0.59108	-0.53565	-0.53565	-0.48022	-0.53565	-0.48022	-0.48022	-0.48022	-0.48022	-0.48022	-0.48022	-0.48022	-0.42479	-0.42479	-0.42479	-0.48022	-0.48022	-0.48022	-0.42479	-0.53565	-0.53565	-0.48022	-0.59108
0.062735	0.062735	-0.023078	-0.10889	-0.1947	-0.1947	-0.1947	-0.28052	-0.36633	-0.36633	-0.45214	-0.45214	-0.45214	-0.36633	-0.36633	-0.36633	-0.36633	-0.45214	-0.36633	-0.36633	-0.36633	-0.36633	-0.45214	-0.45214	-0.45214	-0.45214	-0.45214	-0.36633	-0.36633	-0.36633	-0.36633	-0.28052	-0.28052	-0.10889	-0.10889	-0.10889	-0.10889	-0.023078	-0.10889	-0.10889	-0.10889	-0.1947	-0.10889	-0.28052	-0.28052	-0.28052	-0.36633	-0.1947	-0.1947	-0.1947
-0.38868	-0.38868	-0.38868	-0.38868	-0.38868	-0.38868	-0.38868	-0.38868	-0.38868	-0.38868	-0.38868	-0.2877	-0.38868	-0.2877	-0.2877	-0.2877	-0.38868	-0.38868	-0.38868	-0.38868	-0.38868	-0.38868	-0.38868	-0.38868	-0.38868	-0.38868	-0.2877	-0.2877	-0.2877	-0.2877	-0.085756	0.11619	0.21716	0.21716	0.31814	0.31814	0.21716	0.21716	0.11619	-0.085756	-0.085756	-0.085756	-0.085756	0.015217	0.015217	0.11619	0.11619	0.21716	0.21716	0.21716
-0.37432	-0.37432	-0.37432	-0.37432	-0.37432	-0.37432	-0.37432	-0.37432	-0.37432	-0.37432	-0.49265	-0.49265	-0.49265	-0.49265	-0.49265	-0.49265	-0.49265	-0.61099	-0.61099	-0.61099	-0.61099	-0.49265	-0.37432	-0.49265	-0.49265	-0.49265	-0.49265	-0.49265	-0.49265	-0.49265	-0.49265	-0.49265	-0.49265	-0.49265	-0.49265	-0.49265	-0.49265	-0.49265	-0.49265	-0.49265	-0.49265	-0.49265	-0.49265	-0.49265	-0.49265	-0.49265	-0.61099	-0.61099	-0.61099	-0.61099
-0.24977	-0.24977	-0.24977	-0.24977	-0.24977	-0.24977	-0.24977	-0.24977	-0.24977	-0.24977	-0.24977	-0.24977	-0.24977	-0.24977	-0.24977	-0.24977	-0.24977	-0.24977	-0.24977	-0.24977	-0.24977	-0.24977	-0.24977	-0.24977	-0.24977	-0.24977	-0.24977	-0.24977	-0.24977	-0.24977	-0.24977	-0.24977	-0.24977	-0.24977	-0.24977	-0.24977	-0.24977	-0.24977	-0.24977	-0.24977	-0.24977	-0.24977	-0.24977	-0.24977	-0.24977	-0.24977	-0.24977	-0.24977	-0.24977	-0.24977
-0.51847	-0.45734	-0.3962	-0.3962	-0.3962	-0.3962	-0.3962	-0.3962	-0.51847	-0.51847	-0.45734	-0.45734	-0.51847	-0.64075	-0.57961	-0.57961	-0.51847	-0.57961	-0.57961	-0.51847	-0.57961	-0.57961	-0.64075	-0.70189	-0.70189	-0.70189	-0.70189	-0.70189	-0.64075	-0.51847	-0.57961	-0.57961	-0.57961	-0.51847	-0.51847	-0.45734	-0.3962	-0.3962	-0.3962	-0.3962	-0.3962	-0.3962	-0.45734	-0.45734	-0.33506	-0.3962	-0.3962	-0.3962	-0.33506	-0.15165
0.1734	0.079366	-0.014668	0.079366	0.1734	0.1734	0.12638	0.12638	-0.014668	-0.061684	-0.1087	-0.15572	-0.1087	-0.014668	-0.061684	-0.15572	-0.15572	-0.1087	-0.061684	-0.014668	0.032349	0.032349	0.032349	0.12638	0.12638	0.22042	0.22042	0.26743	0.1734	0.079366	0.079366	0.079366	0.079366	0.079366	0.032349	0.079366	0.12638	0.12638	0.12638	0.1734	0.26743	0.26743	0.26743	0.1734	0.12638	0.079366	0.12638	0.1734	0.12638	0.12638
0.60163	0.88027	0.88027	0.78739	0.97315	0.78739	0.69451	0.69451	0.69451	0.69451	0.78739	0.41588	0.50876	0.50876	0.78739	0.69451	0.60163	0.50876	0.323	0.13724	0.41588	0.50876	0.69451	0.69451	0.41588	0.23012	-0.048512	-0.048512	0.13724	-0.14139	0.044366	0.044366	-0.14139	-0.048512	0.323	0.23012	0.23012	0.23012	0.23012	-0.048512	-0.048512	0.044366	0.13724	0.23012	0.23012	0.13724	0.044366	0.044366	-0.048512	-0.048512
-0.66585	-0.66585	-0.59476	-0.59476	-0.59476	-0.55922	-0.55922	-0.55922	-0.55922	-0.55922	-0.52368	-0.48814	-0.52368	-0.52368	-0.48814	-0.45259	-0.45259	-0.45259	-0.45259	-0.45259	-0.45259	-0.45259	-0.45259	-0.45259	-0.45259	-0.45259	-0.45259	-0.48814	-0.48814	-0.45259	-0.48814	-0.48814	-0.48814	-0.48814	-0.48814	-0.52368	-0.55922	-0.55922	-0.52368	-0.52368	-0.55922	-0.55922	-0.55922	-0.55922	-0.55922	-0.52368	-0.48814	-0.48814	-0.45259	-0.45259
-0.77406	-0.90494	-0.64319	-0.64319	-0.64319	-0.77406	-0.77406	-0.64319	-0.38143	-0.25056	-0.25056	-0.11968	-0.11968	0.011198	0.14208	0.27295	0.14208	0.14208	0.27295	0.27295	0.53471	0.40383	0.40383	0.40383	0.27295	0.27295	0.27295	0.14208	0.27295	0.40383	0.40383	0.40383	0.40383	0.27295	0.40383	0.40383	0.27295	0.27295	0.14208	0.011198	0.011198	0.011198	0.011198	-0.11968	-0.11968	-0.25056	-0.25056	-0.25056	-0.11968	-0.11968
-0.13616	-0.13616	-0.13616	-0.13616	-0.13616	-0.13616	-0.13616	-0.13616	-0.13616	-0.13616	-0.13616	-0.13616	-0.13616	-0.13616	-0.13616	-0.13616	-0.13616	-0.13616	-0.13616	-0.13616	-0.13616	-0.13616	-0.13616	-0.13616	-0.13616	-0.13616	-0.13616	-0.13616	-0.13616	-0.13616	-0.13616	-0.13616	-0.13616	-0.13616	-0.13616	-0.13616	-0.13616	-0.13616	-0.13616	-0.13616	-0.13616	-0.13616	-0.13616	-0.13616	-0.13616	-0.13616	-0.13616	-0.13616	-0.13616	-0.13616
0.50782	0.47623	0.53941	0.53941	0.53941	0.50782	0.44463	0.34985	0.22348	0.22348	0.22348	0.22348	0.22348	0.25507	0.31826	0.34985	0.25507	0.22348	0.28667	0.22348	0.31826	0.28667	0.25507	0.25507	0.34985	0.28667	0.22348	0.19189	0.19189	0.19189	0.22348	0.25507	0.34985	0.28667	0.28667	0.25507	0.28667	0.31826	0.25507	0.22348	0.19189	0.22348	0.25507	0.1287	0.16029	0.16029	0.19189	0.19189	0.22348	0.097107
-0.75182	-0.75182	-0.75182	-0.80613	-0.75182	-0.75182	-0.80613	-0.80613	-0.80613	-0.80613	-0.86045	-0.80613	-0.80613	-0.75182	-0.86045	-0.80613	-0.80613	-0.86045	-0.80613	-0.80613	-0.86045	-0.86045	-0.86045	-0.80613	-0.80613	-0.86045	-0.86045	-0.86045	-0.80613	-0.86045	-0.80613	-0.80613	-0.80613	-0.80613	-0.80613	-0.80613	-0.86045	-0.80613	-0.86045	-0.86045	-0.91476	-0.80613	-0.80613	-0.86045	-0.80613	-0.75182	-0.75182	-0.75182	-0.80613	-0.80613
0.22422	0.36019	0.42817	0.29221	0.42817	0.42817	0.29221	0.29221	0.22422	0.15624	0.22422	-0.047712	-0.047712	-0.047712	0.088256	0.020272	0.088256	0.088256	0.22422	0.020272	0.15624	0.15624	0.088256	0.15624	0.088256	0.15624	0.15624	0.15624	0.22422	0.088256	0.15624	0.22422	0.22422	0.36019	0.49616	0.36019	0.56414	0.49616	0.56414	0.49616	0.56414	0.70011	0.90406	0.76809	0.83608	0.70011	0.70011	0.70011	0.70011	0.70011
-0.50325	-0.50325	-0.64742	-0.64742	-0.35907	-0.21489	0.21763	0.21763	-0.070718	-0.21489	-0.21489	-0.070718	0.073458	0.073458	0.073458	0.36181	0.21763	0.21763	0.21763	0.073458	-0.070718	-0.070718	-0.21489	-0.35907	-0.35907	0.073458	0.36181	0.50599	0.65016	0.36181	0.21763	-0.070718	-0.070718	-0.070718	0.073458	0.21763	0.073458	0.073458	0.21763	0.21763	-0.070718	-0.070718	0.073458	0.073458	0.073458	0.073458	0.21763	0.21763	0.36181	0.50599
0.0044537	0.0044537	0.0044537	0.0044537	0.19587	0.19587	0.19587	0.0044537	0.0044537	0.0044537	0.0044537	0.0044537	0.0044537	0.0044537	0.0044537	0.19587	0.19587	0.0044537	0.0044537	-0.18696	-0.18696	0.0044537	0.19587	0.19587	0.19587	0.19587	0.19587	0.0044537	0.0044537	-0.18696	-0.18696	-0.18696	-0.18696	-0.18696	-0.18696	-0.18696	-0.18696	-0.18696	-0.18696	-0.18696	-0.37838	-0.37838	-0.37838	-0.37838	-0.37838	-0.37838	-0.5698	-0.5698	-0.5698	-0.5698
-0.26675	-0.26675	-0.26675	-0.26675	-0.26675	-0.26675	-0.26675	-0.26675	-0.26675	-0.26675	-0.26675	-0.26675	-0.26675	-0.26675	-0.26675	-0.26675	-0.26675	-0.26675	-0.26675	-0.26675	-0.26675	-0.26675	-0.26675	-0.26675	-0.26675	-0.26675	-0.26675	-0.26675	-0.26675	-0.26675	-0.26675	-0.26675	-0.26675	-0.26675	-0.26675	-0.26675	-0.26675	-0.26675	-0.26675	-0.26675	-0.26675	-0.26675	-0.26675	-0.26675	-0.26675	-0.26675	-0.26675	-0.26675	-0.26675	-0.26675
0.089503	0.089503	-0.032816	0.089503	0.089503	0.21182	0.089503	0.089503	0.089503	0.089503	0.089503	0.089503	-0.032816	0.089503	0.089503	0.089503	0.089503	0.21182	0.21182	0.21182	0.089503	0.21182	0.21182	-0.032816	0.089503	0.089503	0.089503	0.089503	-0.032816	0.089503	0.089503	0.33414	0.45646	0.57878	0.57878	0.45646	0.45646	0.45646	0.45646	0.45646	0.45646	0.45646	0.33414	0.21182	0.089503	0.089503	-0.032816	-0.032816	0.21182	0.089503
0.14875	0.14875	0.14875	-0.055999	-0.055999	-0.055999	0.14875	0.14875	0.14875	0.14875	0.14875	0.14875	0.14875	0.14875	0.14875	0.14875	0.14875	0.35349	0.35349	0.35349	0.35349	0.35349	0.35349	0.14875	-0.055999	-0.46549	-0.46549	-0.46549	-0.46549	-0.46549	-0.46549	-0.67024	-0.67024	-0.67024	-0.67024	-0.67024	-0.67024	-0.67024	-0.67024	-0.67024	-0.67024	-0.67024	-0.87498	-0.87498	-0.87498	-0.87498	-0.87498	-0.87498	-0.87498	-0.87498
-0.32483	-0.32483	-0.32483	-0.41739	-0.60251	-0.32483	-0.32483	-0.23228	-0.32483	-0.23228	-0.23228	-0.32483	-0.32483	-0.23228	-0.23228	-0.32483	-0.32483	-0.23228	-0.41739	-0.41739	-0.50995	-0.41739	-0.32483	-0.23228	-0.23228	-0.41739	-0.32483	-0.13972	-0.13972	-0.13972	-0.13972	-0.13972	-0.13972	-0.13972	-0.23228	-0.23228	-0.23228	-0.13972	-0.23228	-0.13972	-0.047158	-0.047158	-0.047158	0.0454	0.0454	0.0454	-0.047158	-0.13972	0.0454	0.0454
-0.82493	-0.6698	-0.74737	-0.82493	-0.90249	-0.82493	-0.74737	-0.6698	-0.43712	-0.51468	-0.51468	-0.6698	-0.6698	-0.59224	-0.51468	-0.35956	-0.20444	-0.282	-0.35956	-0.35956	-0.20444	-0.20444	-0.12687	-0.12687	-0.12687	-0.049314	-0.20444	-0.049314	-0.12687	-0.049314	-0.12687	-0.20444	-0.20444	-0.12687	-0.049314	-0.12687	-0.049314	-0.12687	-0.20444	-0.20444	-0.20444	-0.282	-0.20444	-0.282	-0.282	-0.35956	-0.35956	-0.35956	-0.43712	-0.35956
-0.85167	-0.78882	-0.72598	-0.72598	-0.72598	-0.66313	-0.72598	-0.72598	-0.72598	-0.72598	-0.60029	-0.60029	-0.60029	-0.60029	-0.53744	-0.53744	-0.4746	-0.4746	-0.41175	-0.4746	-0.41175	-0.41175	-0.41175	-0.34891	-0.34891	-0.34891	-0.34891	-0.34891	-0.34891	-0.34891	-0.41175	-0.28606	-0.28606	-0.22322	-0.16037	-0.28606	-0.22322	-0.22322	-0.22322	-0.16037	-0.16037	-0.22322	-0.22322	-0.28606	-0.22322	-0.22322	-0.16037	-0.16037	-0.22322	-0.16037
-0.12079	0.052206	0.052206	0.3982	0.3982	0.5712	0.5712	0.74419	0.5712	0.3982	0.3982	0.3982	0.3982	0.3982	0.3982	0.3982	0.3982	0.3982	0.3982	0.3982	0.3982	0.3982	0.3982	0.3982	0.2252	0.2252	0.052206	0.3982	0.052206	0.052206	-0.12079	0.052206	-0.12079	-0.12079	-0.12079	-0.12079	-0.12079	-0.12079	-0.12079	-0.12079	0.052206	0.052206	0.052206	0.052206	0.052206	0.052206	0.2252	0.2252	0.2252	0.2252
-0.10483	-0.10483	-0.10483	-0.10483	-0.10483	-0.10483	1.6809	1.6809	1.6809	1.6809	1.6809	1.6809	1.6809	1.6809	1.6809	1.6809	1.6809	1.6809	1.6809	1.6809	1.6809	1.6809	1.6809	1.6809	1.6809	1.6809	1.6809	1.6809	1.6809	1.6809	1.6809	-0.10483	-0.10483	-0.10483	-0.10483	-0.10483	-0.10483	-0.10483	-0.10483	-0.10483	-0.10483	-0.10483	-0.10483	-0.10483	-0.10483	-0.10483	-0.10483	-0.10483	-0.10483	-0.10483
0.85815	0.99677	0.99677	0.99677	1.1354	0.85815	0.99677	0.85815	0.5809	0.30366	0.16504	0.16504	0.16504	0.16504	0.16504	0.16504	0.16504	0.16504	0.16504	0.16504	0.16504	0.16504	0.026417	0.026417	0.026417	-0.1122	-0.25083	-0.25083	-0.1122	-0.25083	-0.25083	-0.38945	-0.38945	-0.1122	-0.25083	-0.1122	-0.1122	-0.1122	0.026417	0.16504	0.16504	0.16504	0.16504	0.30366	0.30366	0.16504	0.30366	0.44228	0.5809	0.71952
0.028226	0.028226	0.18132	0.18132	0.33441	0.33441	0.33441	0.33441	0.18132	0.33441	0.4875	0.64059	0.64059	0.4875	0.4875	0.4875	0.33441	0.4875	0.4875	0.4875	0.64059	0.64059	0.4875	0.4875	0.64059	0.64059	0.64059	0.4875	0.4875	0.33441	0.33441	0.4875	0.4875	0.4875	0.4875	0.33441	0.18132	0.18132	0.33441	0.4875	0.4875	0.64059	0.4875	0.4875	0.4875	0.33441	0.33441	0.33441	0.33441	0.18132
0.30146	0.38476	0.42641	0.42641	0.59301	0.63466	0.55136	0.59301	0.75961	0.75961	0.80126	0.8429	0.8429	0.88455	1.0095	1.0095	1.0512	1.1345	1.1761	1.1761	1.1761	1.1761	1.2177	1.1761	1.2177	1.1345	1.0512	1.1345	1.1345	0.96785	1.0095	1.0512	1.0095	0.9262	0.9262	0.96785	0.88455	0.8429	0.80126	0.71796	0.67631	0.63466	0.59301	0.50971	0.50971	0.55136	0.46806	0.42641	0.46806	0.38476
1.1339	1.1339	1.1339	0.85156	0.85156	0.5692	0.0044819	0.0044819	0.0044819	-0.27788	-0.27788	-0.27788	-0.27788	-0.27788	-0.56024	-0.56024	-0.56024	-0.56024	-0.56024	-0.56024	-0.27788	-0.27788	-0.27788	-0.27788	-0.27788	-0.27788	-0.27788	-0.27788	-0.27788	-0.27788	-0.27788	0.0044819	0.0044819	0.0044819	0.0044819	0.0044819	0.0044819	0.0044819	0.0044819	0.0044819	0.0044819	0.0044819	0.0044819	0.0044819	0.0044819	-0.27788	-0.27788	-0.27788	-0.27788	-0.27788
0.7433	0.7433	0.7433	0.7433	1.0475	1.1489	1.1489	1.2502	1.2502	1.1489	1.2502	1.0475	1.0475	1.0475	0.94608	0.94608	0.84469	0.84469	0.94608	0.94608	0.94608	0.84469	1.0475	1.0475	1.1489	1.1489	1.0475	0.94608	0.94608	0.7433	0.84469	0.84469	0.7433	0.84469	0.94608	0.7433	0.7433	0.7433	0.84469	0.84469	0.84469	0.94608	1.0475	1.0475	1.0475	1.0475	1.2502	1.2502	0.94608	0.94608
-0.14992	-0.14992	-0.14992	-0.14992	-0.14992	-0.14992	-0.14992	-0.14992	-0.14992	-0.14992	-0.14992	-0.14992	-0.14992	-0.14992	-0.14992	-0.14992	-0.14992	-0.14992	-0.14992	-0.14992	-0.14992	-0.14992	-0.14992	-0.14992	-0.14992	-0.14992	-0.14992	-0.14992	-0.14992	-0.14992	-0.14992	-0.14992	-0.14992	-0.14992	-0.14992	-0.14992	-0.14992	-0.14992	-0.14992	-0.14992	-0.14992	-0.14992	-0.14992	-0.14992	-0.14992	-0.14992	-0.14992	-0.14992	-0.14992	-0.14992
0.24101	0.37123	0.37123	0.24101	0.24101	0.24101	0.11079	0.11079	0.11079	0.11079	0.11079	0.11079	0.11079	-0.01943	-0.01943	-0.01943	-0.27987	-0.14965	-0.14965	-0.01943	-0.01943	0.11079	0.11079	0.11079	-0.01943	-0.01943	-0.01943	-0.01943	-0.01943	0.11079	0.24101	0.37123	0.50145	0.50145	0.63167	1.0223	1.0223	1.0223	1.0223	1.0223	1.1526	1.1526	1.0223	0.89211	0.76189	0.89211	0.76189	0.76189	0.63167	0.76189
-0.42901	-0.42901	-0.42901	-0.42901	0.014154	0.014154	0.014154	0.45732	0.45732	0.45732	0.45732	0.45732	0.45732	0.014154	0.014154	0.014154	0.014154	0.014154	0.014154	0.014154	0.014154	0.014154	0.014154	0.014154	0.014154	0.014154	0.014154	0.45732	0.90048	0.45732	0.45732	0.45732	0.014154	0.014154	0.014154	0.014154	0.014154	0.014154	0.014154	0.014154	0.014154	0.014154	0.014154	0.014154	0.014154	0.014154	0.014154	0.014154	0.014154	0.014154
0.007558	0.007558	0.33486	0.33486	0.49851	0.82581	0.98946	0.82581	0.82581	0.82581	0.82581	0.82581	0.82581	0.66216	0.66216	0.66216	0.82581	0.82581	0.98946	0.66216	0.66216	0.66216	0.66216	0.66216	0.82581	0.82581	0.66216	0.49851	0.49851	0.49851	0.17121	-0.15609	-0.15609	-0.15609	-0.15609	-0.31974	-0.15609	0.007558	0.17121	0.17121	0.17121	0.007558	0.007558	-0.15609	-0.15609	-0.15609	0.007558	0.17121	0.49851	0.49851
0.44153	0.44153	0.44153	0.50225	0.56297	0.44153	0.19866	0.25938	0.25938	0.077226	-0.10493	-0.16564	-0.16564	-0.22636	-0.28708	-0.28708	-0.3478	-0.40852	-0.40852	-0.28708	-0.28708	-0.16564	-0.044209	0.016508	0.016508	-0.044209	0.19866	0.19866	0.13794	0.19866	0.25938	0.3201	0.3201	0.3201	0.3201	0.38082	0.38082	0.44153	0.38082	0.56297	0.50225	0.62369	0.62369	0.74512	0.56297	0.62369	0.50225	0.38082	0.38082	0.38082
-0.13325	-0.25335	-0.25335	-0.25335	-0.13325	-0.013149	-0.13325	-0.13325	-0.13325	-0.013149	-0.013149	-0.013149	-0.13325	-0.13325	-0.13325	-0.13325	-0.13325	-0.013149	-0.013149	-0.013149	-0.013149	-0.013149	-0.013149	-0.013149	-0.13325	-0.13325	-0.013149	-0.013149	-0.013149	-0.13325	-0.25335	-0.013149	-0.13325	-0.13325	-0.25335	-0.25335	-0.25335	-0.25335	-0.25335	-0.25335	-0.25335	-0.25335	-0.37345	-0.37345	-0.25335	-0.25335	-0.25335	-0.25335	-0.25335	-0.25335
0.0027786	-0.079639	0.0027786	0.0027786	0.0027786	-0.16206	-0.24447	-0.16206	-0.16206	-0.24447	-0.40931	-0.32689	-0.32689	-0.40931	-0.40931	-0.40931	-0.49173	-0.40931	-0.49173	-0.40931	-0.40931	-0.32689	-0.40931	-0.40931	-0.32689	-0.24447	-0.24447	-0.40931	-0.40931	-0.32689	-0.24447	-0.24447	-0.32689	-0.24447	-0.24447	-0.16206	-0.24447	-0.24447	-0.24447	-0.24447	-0.16206	-0.16206	-0.32689	-0.24447	-0.32689	-0.24447	-0.40931	-0.32689	-0.32689	-0.40931
-0.4146	-0.4146	-0.4146	-0.4146	-0.4146	-0.32378	-0.32378	-0.4146	-0.4146	-0.4146	-0.32378	-0.32378	-0.32378	-0.32378	-0.32378	-0.32378	-0.23296	-0.32378	-0.32378	-0.23296	-0.23296	-0.23296	-0.23296	-0.23296	-0.32378	-0.32378	-0.32378	-0.32378	-0.23296	-0.14214	-0.23296	-0.14214	-0.14214	-0.051318	-0.051318	-0.051318	-0.14214	-0.14214	-0.051318	0.13032	0.13032	-0.051318	0.039502	0.039502	0.13032	0.13032	0.13032	0.22114	0.31196	0.31196
0.28793	0.2121	0.2121	0.28793	0.36375	0.43958	0.36375	0.36375	0.36375	0.28793	0.36375	0.2121	0.060447	0.060447	0.2121	0.28793	0.2121	0.060447	0.28793	0.28793	0.36375	0.51541	0.36375	0.43958	0.51541	0.51541	0.51541	0.51541	0.51541	0.28793	0.13627	0.28793	0.28793	0.36375	0.28793	0.43958	0.59123	0.66706	0.74289	0.59123	0.51541	0.59123	0.59123	0.43958	0.43958	0.66706	0.51541	0.43958	0.36375	0.36375
0.28977	0.28977	0.38807	0.38807	0.28977	0.093189	0.093189	0.28977	0.19148	0.28977	0.38807	0.28977	0.28977	0.19148	0.38807	0.48636	0.58465	0.58465	0.58465	0.48636	0.28977	0.28977	0.28977	0.38807	0.48636	0.68295	0.78124	0.68295	0.87953	0.97783	0.97783	0.97783	0.78124	0.87953	0.87953	0.87953	0.87953	0.87953	1.0761	0.97783	0.97783	0.87953	0.68295	0.87953	0.97783	1.0761	1.0761	1.0761	0.97783	0.68295
-0.20471	-0.20471	-0.20471	-0.20471	-0.20471	-0.20471	-0.20471	-0.20471	-0.20471	-0.20471	-0.075537	-0.075537	0.053635	0.053635	0.053635	0.053635	0.053635	0.053635	0.053635	0.053635	0.053635	-0.075537	-0.075537	-0.075537	-0.075537	-0.075537	-0.075537	-0.075537	-0.075537	-0.075537	-0.075537	-0.075537	-0.075537	-0.075537	-0.075537	-0.20471	-0.20471	-0.33388	-0.33388	-0.33388	-0.33388	-0.33388	-0.33388	-0.33388	-0.33388	-0.33388	-0.33388	-0.33388	-0.33388	-0.33388
-0.1154	-0.19807	-0.19807	-0.19807	-0.3634	-0.3634	-0.3634	-0.28074	-0.28074	-0.3634	-0.19807	-0.19807	-0.3634	-0.44607	-0.44607	-0.44607	-0.44607	-0.44607	-0.44607	-0.3634	-0.3634	-0.3634	-0.28074	-0.3634	-0.3634	-0.3634	-0.3634	-0.3634	-0.3634	-0.3634	-0.28074	-0.28074	-0.3634	-0.3634	-0.28074	-0.3634	-0.3634	-0.19807	-0.1154	-0.1154	-0.1154	-0.1154	-0.1154	-0.1154	-0.19807	-0.19807	-0.19807	-0.28074	-0.19807	-0.19807
-0.49393	-0.36871	-0.24349	-0.11827	-0.11827	0.0069568	0.13218	0.38263	0.50785	0.38263	0.2574	0.38263	0.50785	0.50785	0.50785	0.50785	0.63307	0.63307	0.88352	0.88352	0.88352	1.0087	1.2592	1.2592	1.2592	1.2592	1.134	1.134	1.134	1.2592	1.134	1.134	0.88352	0.75829	0.75829	0.75829	0.63307	0.50785	0.50785	0.75829	0.75829	0.63307	0.63307	0.38263	0.2574	0.2574	0.13218	-0.11827	-0.11827	0.13218
-0.39866	-0.39866	-0.39866	-0.39866	-0.39866	-0.39866	-0.39866	-0.39866	-0.39866	-0.39866	-0.39866	-0.39866	-0.39866	-0.39866	-0.39866	-0.39866	-0.39866	-0.39866	-0.39866	-0.39866	-0.39866	-0.39866	-0.39866	-0.39866	-0.39866	-0.39866	-0.39866	-0.39866	-0.39866	-0.39866	-0.39866	-0.39866	-0.39866	-0.39866	-0.39866	-0.39866	-0.39866	-0.39866	-0.39866	-0.39866	-0.39866	-0.39866	-0.39866	-0.39866	-0.39866	-0.39866	-0.39866	-0.39866	-0.39866	-0.39866
0.045003	-0.094029	-0.23306	-0.23306	-0.37209	-0.37209	-0.23306	-0.23306	-0.23306	-0.23306	-0.23306	-0.23306	-0.23306	-0.23306	-0.23306	-0.23306	-0.23306	-0.23306	-0.23306	-0.23306	-0.23306	-0.23306	-0.23306	-0.23306	-0.37209	-0.37209	-0.37209	-0.37209	-0.37209	-0.37209	-0.37209	-0.51113	-0.51113	-0.51113	-0.51113	-0.51113	-0.51113	-0.37209	-0.37209	-0.37209	-0.37209	-0.37209	-0.23306	-0.23306	-0.094029	-0.094029	-0.094029	0.045003	0.045003	0.045003
-0.23926	-0.23926	-0.23926	-0.23926	-0.23926	-0.23926	-0.23926	-0.23926	-0.23926	-0.23926	-0.23926	-0.23926	-0.23926	-0.23926	-0.23926	-0.23926	-0.23926	-0.23926	-0.23926	-0.23926	-0.23926	-0.23926	-0.23926	-0.23926	-0.23926	-0.23926	-0.23926	-0.23926	-0.23926	-0.23926	-0.23926	-0.23926	-0.23926	-0.23926	-0.23926	-0.23926	-0.23926	-0.23926	-0.23926	-0.23926	-0.23926	-0.23926	-0.23926	-0.23926	-0.23926	-0.23926	-0.23926	-0.23926	-0.23926	-0.23926
-0.45139	-0.61138	-0.61138	-0.45139	-0.45139	-0.2914	-0.2914	-0.2914	-0.2914	-0.2914	-0.2914	-0.2914	-0.2914	-0.45139	-0.45139	-0.45139	-0.2914	-0.13141	-0.13141	-0.13141	-0.13141	-0.13141	0.028576	0.028576	0.028576	0.028576	0.028576	0.028576	-0.13141	-0.13141	-0.2914	-0.2914	-0.13141	-0.13141	-0.13141	-0.13141	-0.13141	0.028576	0.18857	0.34855	0.50854	0.34855	0.18857	0.18857	0.34855	0.34855	0.34855	0.18857	0.18857	0.18857
0.29563	0.19238	0.089131	0.089131	0.089131	0.19238	-0.01412	0.089131	0.089131	-0.01412	0.19238	0.29563	0.19238	0.089131	0.089131	-0.01412	-0.01412	-0.01412	0.089131	-0.01412	0.089131	0.089131	0.19238	0.19238	0.19238	0.29563	0.39888	0.50214	0.70864	0.81189	0.60539	0.60539	0.70864	0.70864	0.91514	0.70864	0.60539	0.60539	0.70864	0.91514	0.91514	0.81189	0.91514	0.81189	0.81189	0.70864	0.70864	0.70864	0.81189	0.81189
-0.023423	-0.023423	-0.15894	-0.15894	-0.15894	-0.15894	-0.15894	-0.15894	-0.15894	-0.15894	-0.15894	-0.29446	-0.29446	-0.15894	-0.15894	-0.29446	-0.42998	-0.42998	-0.42998	-0.42998	-0.70102	-0.70102	-0.70102	-0.70102	-0.70102	-0.70102	-0.70102	-0.70102	-0.70102	-0.5655	-0.42998	-0.42998	-0.42998	-0.42998	-0.42998	-0.42998	-0.42998	-0.42998	-0.42998	-0.42998	-0.42998	-0.42998	-0.42998	-0.42998	-0.42998	-0.42998	-0.29446	-0.29446	0.1121	0.1121
1.1541	1.0733	1.1541	1.3157	1.3157	1.3964	1.3964	1.2349	1.2349	1.1541	1.2349	1.2349	1.2349	1.1541	1.3157	1.4772	1.4772	1.3964	1.6387	1.6387	1.7195	1.7195	1.558	1.7195	1.8003	1.8003	1.7195	1.6387	1.6387	1.7195	1.6387	1.6387	1.6387	1.8003	1.9618	1.8003	1.7195	1.7195	1.9618	1.881	1.558	1.6387	1.6387	1.4772	1.3964	1.3964	1.558	1.8003	1.6387	1.558
-0.42914	-0.42914	-0.49764	-0.42914	-0.49764	-0.42914	-0.42914	-0.42914	-0.42914	-0.49764	-0.49764	-0.56615	-0.70315	-0.77165	-0.70315	-0.70315	-0.63465	-0.63465	-0.70315	-0.70315	-0.70315	-0.70315	-0.63465	-0.63465	-0.56615	-0.56615	-0.56615	-0.49764	-0.56615	-0.49764	-0.56615	-0.56615	-0.56615	-0.56615	-0.56615	-0.56615	-0.56615	-0.56615	-0.49764	-0.56615	-0.56615	-0.63465	-0.56615	-0.49764	-0.49764	-0.49764	-0.49764	-0.56615	-0.56615	-0.56615
0.16668	0.16668	0.16668	0.16668	0.16668	0.16668	-0.11528	-0.11528	-0.11528	-0.11528	0.16668	0.16668	0.16668	0.16668	0.16668	0.16668	0.16668	0.16668	0.16668	0.16668	0.16668	0.16668	0.16668	0.16668	0.16668	-0.11528	-0.11528	-0.11528	-0.11528	-0.11528	-0.11528	-0.11528	-0.11528	-0.11528	-0.11528	-0.39724	-0.39724	-0.39724	-0.39724	-0.39724	-0.39724	-0.39724	-0.11528	-0.11528	-0.11528	-0.11528	-0.11528	-0.11528	-0.11528	-0.11528
0.3517	0.3517	0.46055	0.3517	0.3517	0.3517	0.3517	0.134	0.134	0.134	0.134	0.24285	0.134	0.134	0.24285	0.134	0.24285	0.24285	0.24285	0.134	0.24285	0.134	0.134	0.025146	0.025146	0.025146	0.134	0.134	0.134	0.24285	0.24285	0.24285	0.24285	0.24285	0.3517	0.3517	0.24285	0.24285	0.3517	0.24285	0.24285	0.134	0.134	0.134	0.134	0.025146	0.134	0.24285	0.24285	0.46055
0.1199	0.1199	0.25076	0.25076	0.25076	0.25076	0.1199	0.1199	0.1199	0.25076	0.1199	-0.010966	-0.010966	-0.14183	-0.14183	-0.27269	-0.14183	0.1199	0.1199	0.1199	0.1199	0.1199	0.1199	-0.010966	-0.14183	-0.14183	-0.14183	-0.27269	-0.27269	-0.27269	-0.27269	-0.14183	-0.14183	-0.010966	-0.14183	-0.27269	-0.27269	-0.27269	-0.27269	-0.27269	-0.27269	-0.40355	-0.66528	-0.66528	-0.66528	-0.66528	-0.66528	-0.66528	-0.53442	-0.53442
-0.41563	-0.41563	-0.41563	-0.41563	-0.41563	-0.41563	-0.41563	-0.41563	-0.41563	-0.6482	-0.6482	-0.6482	-0.6482	-0.6482	-0.6482	-0.6482	-0.6482	-0.6482	-0.6482	-0.6482	-0.41563	-0.41563	-0.41563	-0.41563	-0.41563	-0.41563	-0.41563	-0.41563	-0.41563	-0.41563	-0.18305	-0.18305	-0.18305	-0.18305	-0.18305	-0.18305	-0.18305	-0.18305	-0.18305	-0.18305	-0.18305	0.049522	0.049522	0.049522	0.049522	-0.18305	-0.18305	-0.18305	-0.18305	-0.18305
-0.10121	-0.18761	-0.10121	0.071591	0.15799	0.3308	0.3308	0.3308	0.5036	0.5036	0.4172	0.4172	0.4172	0.4172	0.5036	0.5036	0.4172	0.3308	0.3308	0.4172	0.3308	0.3308	0.3308	0.24439	0.15799	0.15799	0.071591	-0.014811	0.071591	-0.014811	-0.18761	-0.18761	-0.18761	-0.36042	-0.27402	-0.27402	-0.27402	-0.014811	0.071591	0.071591	0.15799	0.15799	0.15799	0.15799	0.071591	-0.014811	-0.10121	-0.18761	-0.18761	-0.18761
0.13227	0.13227	0.13227	0.28458	0.58918	0.74149	0.74149	0.58918	0.43688	0.58918	0.43688	0.43688	0.43688	0.43688	0.43688	0.43688	0.28458	0.28458	-0.020032	-0.020032	-0.020032	-0.020032	-0.020032	-0.020032	-0.020032	-0.020032	-0.020032	-0.020032	-0.17234	-0.47694	-0.62925	-0.62925	-0.62925	-0.62925	-0.62925	-0.78155	-0.47694	-0.62925	-0.62925	-0.47694	-0.47694	-0.47694	-0.32464	-0.32464	-0.32464	-0.17234	-0.32464	-0.17234	-0.17234	-0.020032
0.12725	0.28964	0.45203	0.45203	0.45203	0.45203	0.45203	0.53323	0.53323	0.53323	0.45203	0.45203	0.37083	0.37083	0.28964	0.28964	0.28964	0.20844	0.20844	0.28964	0.20844	0.20844	0.20844	0.20844	0.28964	0.20844	0.12725	0.046052	0.046052	0.046052	-0.035144	-0.035144	0.046052	0.046052	0.12725	0.20844	0.20844	0.28964	0.37083	0.37083	0.37083	0.45203	0.53323	0.61442	0.45203	0.45203	0.53323	0.45203	0.45203	0.37083
-0.18464	-0.26396	-0.18464	-0.26396	-0.26396	-0.42259	-0.42259	-0.50191	-0.50191	-0.50191	-0.50191	-0.50191	-0.50191	-0.50191	-0.50191	-0.50191	-0.42259	-0.42259	-0.42259	-0.34327	-0.34327	-0.42259	-0.42259	-0.42259	-0.42259	-0.42259	-0.42259	-0.50191	-0.50191	-0.50191	-0.50191	-0.50191	-0.50191	-0.50191	-0.50191	-0.50191	-0.50191	-0.50191	-0.50191	-0.50191	-0.50191	-0.58123	-0.58123	-0.58123	-0.66054	-0.66054	-0.66054	-0.66054	-0.66054	-0.66054
-0.12001	-0.3384	-0.2656	-0.3384	-0.3384	-0.3384	-0.3384	-0.41119	-0.41119	-0.48399	-0.48399	-0.55678	-0.48399	-0.41119	-0.3384	-0.2656	-0.3384	-0.3384	-0.3384	-0.41119	-0.41119	-0.41119	-0.41119	-0.19281	-0.12001	-0.19281	-0.12001	-0.19281	-0.047217	-0.047217	-0.047217	-0.047217	-0.12001	-0.047217	0.025578	0.17117	0.098372	0.098372	0.098372	0.098372	-0.047217	0.025578	-0.047217	0.098372	0.17117	0.38955	0.38955	0.17117	0.098372	0.24396
-0.31766	-0.31766	-0.31766	-0.31766	-0.31766	-0.31766	-0.31766	-0.31766	-0.31766	-0.31766	-0.31766	0.21753	0.21753	0.21753	0.21753	0.21753	0.21753	0.21753	0.21753	0.21753	0.21753	0.21753	0.21753	0.21753	0.21753	0.21753	0.21753	0.21753	0.21753	0.21753	0.21753	0.21753	0.21753	0.21753	0.21753	0.21753	-0.31766	-0.31766	-0.31766	-0.31766	-0.31766	-0.31766	-0.31766	-0.31766	-0.31766	-0.31766	-0.31766	-0.31766	-0.31766	-0.31766
0.56158	0.12549	0.12549	0.12549	0.12549	0.12549	0.12549	0.12549	0.12549	0.56158	0.56158	0.56158	0.56158	0.56158	0.56158	0.56158	0.99767	0.99767	0.56158	0.56158	0.56158	0.56158	0.56158	0.56158	0.56158	0.56158	0.56158	0.56158	0.56158	0.56158	0.99767	1.4338	1.8699	2.3059	1.8699	2.3059	2.742	2.742	2.742	2.742	2.742	2.3059	2.3059	2.3059	2.3059	2.3059	2.3059	2.3059	2.3059	2.3059
0.51501	0.51501	0.51501	0.30461	0.30461	0.30461	0.30461	0.30461	0.30461	0.09421	0.09421	0.09421	0.09421	0.09421	0.09421	0.09421	0.09421	0.09421	0.09421	0.09421	0.09421	-0.11619	-0.32659	-0.32659	-0.32659	-0.11619	-0.11619	-0.11619	-0.11619	-0.11619	-0.11619	-0.11619	-0.11619	-0.11619	-0.11619	-0.11619	-0.11619	-0.11619	0.09421	0.09421	0.09421	0.09421	-0.11619	-0.11619	-0.11619	-0.11619	-0.11619	-0.11619	0.09421	0.09421
-0.1606	-0.1606	-0.1606	-0.38052	-0.38052	-0.38052	-0.38052	-0.38052	-0.38052	-0.38052	-0.38052	-0.38052	-0.38052	-0.38052	-0.38052	-0.38052	-0.38052	-0.38052	-0.38052	-0.38052	-0.38052	-0.38052	-0.38052	-0.38052	-0.1606	-0.1606	-0.1606	-0.38052	-0.38052	-0.38052	-0.38052	-0.38052	-0.38052	-0.38052	-0.38052	-0.38052	-0.38052	-0.38052	-0.38052	-0.38052	-0.38052	-0.38052	-0.38052	-0.38052	-0.38052	-0.38052	-0.38052	-0.38052	-0.38052	-0.60044
-0.30591	-0.17426	-0.17426	-0.30591	-0.17426	-0.04262	-0.04262	-0.04262	-0.04262	-0.04262	-0.17426	-0.30591	-0.30591	-0.30591	-0.43755	-0.43755	-0.43755	-0.43755	-0.56919	-0.56919	-0.56919	-0.56919	-0.56919	-0.56919	-0.56919	-0.70084	-0.83248	-0.83248	-0.83248	-0.96412	-1.0958	-0.96412	-0.96412	-0.96412	-0.83248	-0.83248	-0.83248	-0.70084	-0.70084	-0.70084	-0.83248	-0.83248	-0.83248	-0.83248	-0.83248	-0.83248	-0.83248	-0.70084	-0.70084	-0.70084
-0.21555	-0.21555	-0.27436	-0.097942	-0.097942	-0.15675	-0.039137	-0.097942	0.13728	0.078474	0.078474	0.019668	0.019668	-0.15675	0.078474	0.25489	0.13728	0.078474	-0.097942	0.078474	0.019668	0.019668	0.019668	0.49011	0.31369	0.13728	0.19608	0.49011	0.25489	0.31369	0.3725	0.31369	0.49011	0.25489	0.31369	0.31369	0.43131	0.49011	0.54892	0.49011	0.3725	0.54892	0.49011	0.60772	0.54892	0.54892	0.66653	0.54892	0.31369	0.43131
0.42699	0.49534	0.49534	0.56368	0.42699	0.42699	0.49534	0.42699	0.42699	0.49534	0.56368	0.42699	0.49534	0.42699	0.42699	0.42699	0.2903	0.22195	0.22195	0.22195	0.22195	0.22195	0.2903	0.35864	0.35864	0.35864	0.2903	0.22195	0.1536	0.22195	0.1536	0.085255	0.085255	0.016908	-0.051439	0.016908	0.016908	-0.051439	0.085255	0.1536	0.1536	0.22195	0.22195	0.1536	0.1536	0.1536	0.1536	0.085255	0.016908	0.085255
-0.33352	-0.33352	-0.33352	-0.33352	-0.33352	-0.33352	-0.33352	-0.098447	-0.098447	-0.098447	-0.098447	0.13662	-0.33352	-0.098447	-0.098447	-0.098447	0.13662	0.13662	0.37169	0.37169	0.37169	0.37169	0.60676	0.60676	0.84183	0.84183	0.84183	0.84183	0.84183	0.84183	1.0769	1.0769	0.84183	1.0769	1.0769	1.312	1.0769	1.0769	0.84183	0.84183	1.0769	0.84183	0.84183	0.84183	0.84183	0.84183	0.84183	0.60676	0.84183	0.60676
0.022045	0.022045	0.022045	0.022045	0.022045	0.022045	-0.27557	-0.27557	-0.27557	-0.27557	-0.27557	-0.27557	-0.27557	-0.27557	-0.27557	-0.27557	-0.27557	-0.27557	-0.27557	-0.27557	-0.27557	-0.27557	-0.27557	-0.27557	-0.27557	-0.27557	-0.27557	-0.27557	-0.27557	-0.27557	-0.27557	-0.27557	-0.27557	-0.27557	-0.27557	-0.27557	-0.27557	-0.27557	-0.27557	-0.27557	-0.27557	-0.27557	-0.27557	-0.27557	-0.27557	-0.27557	-0.27557	-0.27557	-0.27557	-0.27557
-0.43737	-0.43737	-0.43737	-0.43737	-0.54983	-0.54983	-0.6623	-0.54983	-0.54983	-0.43737	-0.43737	-0.43737	-0.43737	-0.43737	-0.43737	-0.3249	-0.3249	-0.3249	-0.3249	-0.43737	-0.43737	-0.54983	-0.54983	-0.54983	-0.6623	-0.54983	-0.54983	-0.43737	-0.43737	-0.43737	-0.43737	-0.43737	-0.54983	-0.54983	-0.54983	-0.43737	-0.43737	-0.43737	-0.3249	-0.3249	-0.3249	-0.3249	-0.3249	-0.21243	-0.21243	-0.21243	-0.21243	-0.21243	-0.21243	-0.099969
-0.14142	-0.14142	-0.14142	-0.14142	-0.14142	-0.14142	-0.14142	-0.14142	-0.14142	-0.14142	-0.14142	-0.14142	-0.14142	-0.14142	-0.14142	-0.14142	-0.14142	-0.14142	-0.14142	-0.14142	-0.14142	-0.14142	-0.14142	-0.14142	-0.14142	-0.14142	-0.14142	-0.14142	-0.14142	-0.14142	-0.14142	-0.14142	-0.14142	-0.14142	-0.14142	-0.14142	-0.14142	-0.14142	-0.14142	-0.14142	-0.14142	-0.14142	-0.14142	-0.14142	-0.14142	-0.14142	-0.14142	-0.14142	-0.14142	-0.14142
-0.5046	-0.23677	-0.37068	-0.5046	-0.5046	-0.5046	-0.5046	-0.37068	-0.37068	-0.23677	-0.5046	-0.5046	-0.5046	-0.37068	-0.5046	-0.63851	-0.63851	-0.63851	-0.63851	-0.63851	-0.63851	-0.63851	-0.63851	-0.63851	-0.63851	-0.63851	-0.77243	-0.77243	-0.77243	-0.63851	-0.5046	-0.5046	-0.63851	-0.63851	-0.77243	-0.77243	-0.77243	-0.77243	-0.63851	-0.63851	-0.5046	-0.5046	-0.5046	-0.37068	-0.23677	-0.23677	-0.23677	-0.23677	-0.10285	-0.10285
-0.03598	-0.1948	-0.1948	-0.1948	-0.35363	-0.35363	-0.35363	-0.51245	-0.51245	-0.51245	-0.51245	-0.51245	-0.51245	-0.51245	-0.35363	-0.35363	-0.35363	-0.35363	-0.51245	-0.51245	-0.51245	-0.51245	-0.51245	-0.51245	-0.51245	-0.51245	-0.35363	-0.35363	-0.35363	-0.35363	-0.1948	-0.1948	-0.1948	-0.1948	-0.1948	-0.1948	-0.1948	-0.1948	-0.1948	-0.35363	-0.35363	-0.35363	-0.35363	-0.35363	-0.35363	-0.35363	-0.35363	-0.35363	-0.35363	-0.35363
-0.47586	-0.59146	-0.82267	-0.93827	-0.93827	-0.82267	-0.93827	-0.93827	-0.93827	-1.0539	-1.0539	-1.0539	-1.1695	-1.1695	-1.1695	-1.1695	-1.1695	-1.1695	-1.1695	-1.1695	-1.0539	-1.0539	-1.0539	-1.0539	-0.82267	-0.82267	-0.82267	-0.82267	-0.82267	-0.82267	-0.82267	-0.82267	-0.82267	-0.82267	-0.70707	-0.70707	-0.70707	-0.70707	-0.70707	-0.47586	-0.47586	-0.47586	-0.36026	-0.36026	-0.24466	-0.36026	-0.36026	-0.36026	-0.24466	-0.47586
-0.77755	-0.82756	-0.77755	-0.87758	-0.92759	-0.92759	-1.0776	-1.0276	-1.1777	-1.1777	-1.1777	-1.2277	-1.1276	-1.0776	-1.0776	-1.1777	-1.1777	-1.1777	-1.1276	-1.0776	-1.0776	-0.97761	-0.92759	-0.92759	-0.92759	-0.92759	-0.87758	-0.92759	-0.87758	-0.87758	-0.82756	-0.77755	-0.82756	-0.77755	-0.77755	-0.67752	-0.6275	-0.72753	-0.72753	-0.72753	-0.82756	-0.77755	-0.77755	-0.87758	-0.87758	-0.87758	-0.97761	-0.92759	-0.92759	-0.97761
-0.2039	-0.25982	-0.2039	-0.036142	-0.092063	-0.25982	-0.25982	-0.2039	-0.092063	-0.14798	-0.25982	-0.31574	-0.25982	-0.25982	-0.31574	-0.25982	-0.31574	-0.31574	-0.31574	-0.2039	-0.14798	-0.25982	-0.25982	-0.25982	-0.25982	-0.2039	-0.14798	-0.14798	-0.2039	-0.14798	-0.2039	-0.092063	-0.14798	-0.25982	-0.2039	-0.092063	0.13162	0.075698	0.13162	0.24346	0.18754	0.24346	0.3553	0.29938	0.18754	0.019778	0.18754	0.18754	0.24346	0.24346
0.0095189	0.13885	0.13885	0.13885	0.26819	0.26819	0.26819	0.39752	0.39752	0.39752	0.39752	0.39752	0.39752	0.39752	0.26819	0.26819	0.39752	0.39752	0.26819	0.13885	0.13885	0.13885	0.0095189	0.0095189	0.13885	0.13885	0.0095189	0.0095189	0.13885	0.0095189	0.0095189	0.0095189	-0.11982	-0.11982	-0.11982	0.0095189	0.0095189	0.0095189	0.0095189	0.0095189	0.0095189	-0.11982	-0.11982	-0.11982	-0.11982	-0.11982	-0.11982	-0.11982	-0.11982	-0.24915
0.034865	0.034865	0.034865	0.034865	0.034865	-0.035669	-0.035669	-0.035669	0.034865	-0.1062	-0.035669	-0.1062	-0.24727	-0.24727	-0.24727	-0.31781	-0.24727	-0.24727	-0.24727	-0.17674	-0.1062	-0.24727	-0.24727	-0.24727	-0.31781	-0.24727	-0.24727	-0.24727	-0.24727	-0.24727	-0.24727	-0.24727	-0.24727	-0.24727	-0.24727	-0.31781	-0.24727	-0.1062	-0.1062	-0.035669	-0.035669	-0.1062	-0.035669	0.034865	-0.035669	-0.1062	-0.035669	-0.035669	-0.035669	0.034865
-0.094765	-0.094765	-0.094765	-0.094765	-0.094765	-0.094765	-0.094765	-0.094765	-0.094765	-0.094765	-0.094765	-0.45568	-0.094765	-0.094765	-0.094765	-0.45568	-0.45568	-0.45568	-0.45568	-0.45568	-0.45568	-0.8166	-0.8166	-0.8166	-0.45568	-0.45568	-0.45568	-0.45568	-0.094765	0.26615	0.26615	0.26615	0.26615	0.26615	0.26615	0.26615	0.26615	-0.094765	-0.094765	-0.094765	-0.094765	-0.094765	-0.094765	-0.094765	-0.094765	-0.094765	-0.094765	-0.094765	-0.094765	-0.45568
-0.16327	-0.16327	-0.16327	-0.16327	-0.16327	-0.16327	-0.16327	-0.16327	-0.16327	-0.16327	-0.16327	-0.16327	-0.16327	-0.16327	-0.16327	-0.16327	-0.16327	-0.16327	-0.16327	-0.16327	-0.16327	-0.16327	-0.16327	-0.16327	-0.16327	-0.16327	-0.16327	-0.16327	-0.16327	-0.16327	-0.16327	-0.16327	-0.16327	-0.16327	-0.16327	-0.16327	-0.16327	-0.16327	-0.16327	-0.16327	0.48469	0.48469	0.48469	0.48469	0.48469	0.48469	0.48469	0.48469	0.48469	0.48469
0.51019	0.24773	-0.014729	-0.014729	-0.014729	-0.014729	-0.014729	-0.014729	-0.014729	-0.014729	-0.014729	-0.014729	-0.014729	-0.014729	-0.014729	-0.014729	-0.014729	-0.014729	-0.014729	-0.014729	-0.27719	-0.27719	-0.014729	-0.27719	-0.27719	-0.27719	-0.27719	-0.27719	-0.27719	-0.27719	-0.27719	-0.27719	-0.27719	-0.27719	-0.27719	-0.27719	-0.27719	-0.27719	-0.27719	-0.27719	-0.27719	-0.27719	-0.27719	-0.014729	-0.014729	0.24773	0.24773	-0.014729	-0.014729	-0.014729
-0.60192	-0.4752	-0.4752	-0.22176	-0.22176	0.031685	0.031685	-0.095036	0.031685	-0.095036	-0.095036	0.031685	-0.095036	-0.095036	-0.095036	-0.095036	0.031685	0.031685	0.15841	0.15841	0.15841	0.28513	0.41185	0.41185	0.28513	0.15841	0.15841	0.15841	0.15841	0.15841	0.031685	0.031685	0.031685	-0.22176	-0.22176	-0.34848	-0.34848	-0.34848	-0.34848	-0.34848	-0.34848	-0.4752	-0.4752	-0.60192	-0.4752	-0.4752	-0.60192	-0.72864	-0.72864	-0.60192
-0.22489	-0.22489	-0.22489	-0.22489	-0.22489	-0.22489	-0.22489	-0.22489	-0.22489	-0.22489	-0.22489	-0.22489	-0.22489	-0.22489	-0.22489	-0.22489	-0.22489	-0.22489	-0.22489	-0.22489	-0.22489	-0.22489	0.26978	0.26978	0.26978	0.76444	0.76444	0.76444	0.76444	0.76444	0.76444	0.76444	0.76444	0.76444	0.76444	0.76444	0.76444	0.76444	0.76444	0.76444	0.76444	0.76444	0.76444	0.76444	0.76444	0.76444	0.76444	0.26978	0.26978	0.26978
-0.16681	-0.16681	-0.16681	-0.16681	-0.53613	-0.35147	-0.53613	-0.53613	-0.53613	-0.53613	-0.53613	-0.53613	-0.53613	-0.35147	-0.16681	-0.16681	0.017844	0.017844	0.017844	0.2025	0.38716	0.57182	0.38716	0.38716	0.2025	0.2025	0.2025	0.2025	0.017844	0.017844	-0.16681	0.2025	0.2025	0.2025	0.2025	0.2025	0.2025	0.2025	0.017844	-0.16681	-0.16681	-0.35147	-0.16681	0.017844	-0.16681	-0.35147	-0.16681	0.017844	0.017844	0.017844
-0.15411	-0.15411	-0.15411	-0.15411	-0.15411	-0.15411	-0.15411	-0.15411	-0.15411	-0.15411	-0.15411	-0.15411	-0.15411	-0.45043	-0.45043	-0.45043	-0.45043	-0.45043	-0.45043	-0.45043	-0.45043	-0.45043	-0.45043	-0.45043	-0.45043	-0.45043	-0.45043	-0.45043	-0.45043	-0.15411	-0.15411	-0.15411	-0.15411	-0.15411	-0.15411	0.14222	0.14222	0.14222	0.43854	0.43854	0.43854	0.43854	0.43854	0.43854	0.43854	0.43854	0.43854	0.43854	0.73487	0.73487
0.1658	0.0799	-0.0059955	0.0799	0.0799	0.1658	0.25169	0.25169	0.42348	0.25169	0.33759	0.33759	0.33759	0.33759	0.33759	0.25169	0.25169	0.33759	0.33759	0.25169	0.33759	0.42348	0.50938	0.50938	0.59528	0.33759	0.42348	0.42348	0.50938	0.59528	0.50938	0.50938	0.42348	0.25169	0.33759	0.33759	0.42348	0.42348	0.33759	0.33759	0.25169	0.1658	0.0799	0.0799	0.0799	-0.0059955	0.1658	0.25169	0.33759	0.33759
0.38337	0.46037	0.53738	0.69139	0.69139	0.76839	0.69139	0.61438	0.53738	0.53738	0.53738	0.38337	0.38337	0.30636	0.30636	0.15235	0.15235	0.22936	0.30636	0.30636	0.38337	0.46037	0.46037	0.46037	0.46037	0.61438	0.69139	0.53738	0.46037	0.38337	0.38337	0.30636	0.46037	0.46037	0.38337	0.30636	0.30636	0.22936	0.38337	0.38337	0.46037	0.38337	0.38337	0.38337	0.38337	0.30636	0.075348	0.075348	0.22936	0.46037
-0.16658	-0.16658	-0.16658	-0.16658	-0.16658	-0.16658	-0.16658	-0.16658	-0.16658	-0.16658	-0.16658	-0.16658	-0.16658	-0.16658	-0.16658	-0.16658	-0.16658	-0.16658	-0.16658	-0.16658	-0.16658	-0.16658	-0.16658	-0.16658	-0.16658	-0.16658	-0.16658	-0.16658	-0.16658	-0.16658	-0.16658	-0.16658	-0.16658	-0.16658	-0.16658	-0.16658	-0.16658	0.93137	0.93137	2.0293	2.0293	2.0293	2.0293	2.0293	2.0293	2.0293	2.0293	2.0293	2.0293	2.0293
-0.044575	-0.57015	-0.57015	-0.57015	-0.57015	-0.57015	-0.57015	-0.57015	-0.57015	-0.57015	-0.57015	-0.57015	-0.57015	-0.57015	-0.57015	-0.57015	-0.57015	-0.57015	-0.57015	-0.57015	-0.57015	-0.57015	-0.57015	-0.57015	-0.57015	-0.57015	-0.57015	-0.57015	-0.57015	-0.57015	-0.57015	-0.044575	-0.044575	-0.044575	-0.044575	-0.044575	-0.044575	-0.044575	-0.044575	-0.044575	-0.044575	-0.044575	-0.044575	-0.044575	-0.044575	-0.044575	-0.044575	-0.044575	-0.044575	-0.044575
-0.21827	-0.21827	-0.21827	-0.21827	-0.21827	-0.21827	-0.21827	-0.21827	-0.21827	-0.21827	-0.21827	-0.21827	-0.21827	-0.21827	-0.21827	-0.21827	-0.21827	-0.21827	-0.21827	-0.21827	-0.21827	-0.21827	-0.21827	-0.21827	-0.21827	1.2572	1.2572	1.2572	1.2572	1.2572	1.2572	1.2572	1.2572	1.2572	1.2572	1.2572	1.2572	1.2572	1.2572	1.2572	2.7328	4.2083	4.2083	4.2083	4.2083	4.2083	4.2083	4.2083	4.2083	4.2083
0.60046	0.60046	0.60046	0.60046	0.60046	0.60046	0.60046	0.086825	0.086825	0.086825	0.60046	0.60046	0.60046	0.60046	0.60046	0.60046	0.60046	0.60046	0.60046	0.60046	0.60046	0.60046	0.60046	0.086825	0.086825	0.086825	0.086825	0.086825	0.086825	0.086825	0.086825	0.086825	0.086825	0.086825	0.086825	-0.42681	-0.42681	-0.42681	-0.42681	-0.42681	-0.42681	-0.42681	0.086825	0.086825	0.086825	0.086825	0.086825	0.086825	0.086825	0.086825
0.84237	0.84237	0.84237	0.84237	1.2785	1.7146	1.7146	1.7146	1.2785	1.2785	1.2785	1.2785	1.2785	0.84237	0.84237	0.84237	0.84237	0.84237	0.40627	0.40627	0.40627	0.40627	0.40627	0.40627	0.40627	0.40627	0.84237	0.84237	0.84237	0.40627	-0.029818	-0.029818	-0.029818	0.40627	0.40627	0.40627	0.40627	0.40627	0.40627	0.40627	0.40627	0.40627	0.84237	0.84237	0.84237	0.84237	1.2785	1.2785	1.2785	1.2785
-0.20192	-0.20192	-0.32624	-0.32624	-0.20192	-0.077601	0.17104	0.046719	0.17104	0.17104	0.046719	0.046719	-0.077601	-0.20192	-0.077601	-0.32624	-0.57488	-0.57488	-0.57488	-0.57488	-0.57488	-0.45056	-0.077601	0.046719	-0.077601	0.17104	0.17104	0.29536	0.29536	0.17104	0.29536	0.17104	0.17104	-0.077601	-0.077601	0.17104	0.29536	0.41968	0.544	0.41968	0.41968	0.544	0.544	0.66832	0.66832	0.66832	0.41968	-0.077601	-0.32624	-0.077601
-0.10541	-0.10541	-0.10541	-0.10541	-0.10541	-0.10541	-0.10541	-0.10541	-0.10541	-0.10541	-0.10541	-0.10541	-0.10541	-0.10541	-0.10541	-0.10541	-0.10541	-0.10541	-0.10541	-0.10541	-0.10541	-0.10541	-0.10541	-0.10541	-0.10541	-0.10541	-0.10541	-0.10541	-0.10541	-0.10541	-0.10541	-0.10541	-0.10541	-0.10541	-0.10541	-0.10541	-0.10541	-0.10541	-0.10541	-0.10541	-0.10541	-0.10541	-0.10541	-0.10541	-0.10541	-0.10541	-0.10541	-0.10541	-0.10541	-0.10541
0.018386	0.018386	0.018386	-0.19828	-0.19828	-0.19828	-0.19828	-0.19828	-0.19828	0.018386	0.018386	0.018386	0.018386	0.018386	0.018386	0.018386	0.23505	0.23505	0.018386	0.018386	0.018386	-0.19828	-0.19828	-0.19828	-0.19828	0.018386	0.018386	0.018386	0.018386	0.018386	0.23505	0.23505	0.23505	0.23505	0.018386	0.018386	0.018386	0.45172	0.45172	0.66838	0.66838	0.45172	0.45172	0.45172	0.45172	0.45172	0.45172	0.45172	0.45172	0.45172
0.061093	0.30979	0.30979	0.3927	0.22689	0.22689	0.22689	0.30979	0.30979	0.061093	0.061093	0.14399	0.14399	0.22689	0.061093	0.061093	0.061093	0.061093	-0.021808	-0.021808	-0.021808	-0.10471	-0.18761	-0.10471	-0.18761	-0.27051	-0.51921	-0.51921	-0.60211	-0.43631	-0.43631	-0.51921	-0.60211	-0.60211	-0.51921	-0.51921	-0.43631	-0.43631	-0.43631	-0.35341	-0.43631	-0.27051	-0.18761	-0.18761	-0.10471	-0.021808	0.061093	0.14399	0.22689	0.3927
-0.11863	-0.11863	-0.11863	-0.25404	-0.25404	-0.25404	-0.25404	-0.11863	-0.11863	-0.11863	-0.11863	-0.11863	-0.11863	0.016782	0.016782	-0.11863	-0.25404	-0.11863	-0.25404	-0.11863	-0.11863	-0.11863	-0.11863	-0.11863	0.016782	0.016782	0.016782	-0.11863	-0.11863	-0.11863	-0.11863	-0.11863	-0.25404	-0.25404	-0.11863	-0.11863	-0.11863	-0.11863	-0.25404	-0.11863	-0.11863	-0.11863	-0.25404	-0.11863	-0.25404	-0.25404	-0.25404	-0.25404	-0.25404	-0.38945
-0.077448	-0.077448	-0.077448	-0.077448	-0.077448	-0.077448	-0.077448	-0.077448	-0.077448	-0.077448	-0.33072	-0.33072	-0.33072	-0.33072	-0.33072	-0.33072	-0.33072	-0.33072	-0.33072	-0.33072	-0.33072	-0.33072	-0.33072	-0.33072	-0.33072	-0.077448	-0.077448	-0.077448	-0.077448	-0.077448	-0.077448	-0.077448	-0.077448	-0.077448	-0.077448	-0.077448	-0.077448	-0.077448	-0.077448	-0.077448	-0.077448	-0.077448	-0.077448	-0.077448	-0.077448	-0.077448	-0.077448	-0.077448	-0.077448	-0.077448
-0.54775	-0.40284	-0.33038	-0.25793	-0.33038	-0.25793	-0.33038	-0.33038	-0.33038	-0.40284	-0.40284	-0.40284	-0.40284	-0.40284	-0.54775	-0.54775	-0.54775	-0.40284	-0.33038	-0.25793	-0.18547	-0.18547	-0.11302	-0.11302	-0.18547	-0.25793	-0.40284	-0.4753	-0.54775	-0.54775	-0.54775	-0.25793	-0.25793	-0.25793	-0.25793	-0.25793	-0.11302	-0.11302	-0.11302	-0.11302	-0.18547	-0.11302	-0.25793	-0.18547	-0.25793	-0.40284	-0.33038	-0.33038	-0.25793	-0.25793
-0.57413	-0.57413	-0.57413	-0.57413	-0.57413	-0.57413	-0.57413	-0.57413	-0.57413	-0.57413	-0.57413	-0.57413	-0.57413	-0.57413	-0.57413	-0.57413	-0.57413	-0.57413	-0.57413	-0.57413	0.070733	0.39317	0.39317	0.39317	0.39317	0.39317	0.7156	0.7156	0.7156	0.7156	0.7156	0.7156	0.7156	0.7156	0.7156	0.7156	0.7156	0.7156	1.038	1.038	1.038	1.038	1.038	1.038	1.038	0.39317	0.070733	0.39317	0.39317	0.39317
0.0079055	0.0079055	0.0079055	0.0079055	0.0079055	0.0079055	0.0079055	0.0079055	0.0079055	0.0079055	0.0079055	0.0079055	0.0079055	0.0079055	0.0079055	0.0079055	0.0079055	0.0079055	0.0079055	0.0079055	-0.3376	-0.3376	-0.3376	-0.3376	-0.3376	-0.3376	-0.3376	-0.3376	-0.3376	-0.3376	0.0079055	0.0079055	0.0079055	0.35341	0.35341	0.35341	0.35341	0.69891	1.0444	1.0444	1.0444	1.0444	1.0444	1.0444	1.0444	1.0444	1.0444	1.0444	1.0444	1.0444
NaN	NaN	NaN	NaN	NaN	NaN	NaN	NaN	NaN	NaN	NaN	NaN	NaN	NaN	NaN	NaN	NaN	NaN	NaN	NaN	NaN	NaN	NaN	NaN	NaN	NaN	NaN	NaN	NaN	NaN	NaN	NaN	NaN	NaN	NaN	NaN	NaN	NaN	NaN	NaN	NaN	NaN	NaN	NaN	NaN	NaN	NaN	NaN	NaN	NaN
-0.11559	-0.11559	-0.11559	-0.11559	-0.11559	-0.11559	-0.43216	-0.43216	-0.43216	-0.43216	-0.43216	-0.43216	-0.43216	-0.43216	-0.43216	-0.11559	-0.11559	-0.11559	-0.11559	-0.11559	-0.11559	-0.11559	-0.11559	-0.11559	-0.11559	-0.11559	-0.11559	-0.11559	-0.11559	-0.11559	-0.11559	-0.11559	-0.11559	-0.11559	-0.11559	-0.11559	-0.11559	-0.11559	-0.11559	-0.11559	-0.43216	-0.43216	-0.43216	-0.43216	-0.11559	-0.11559	-0.11559	-0.11559	-0.11559	-0.11559
1.0915	1.0915	1.0915	1.0915	1.0915	1.0915	1.0915	1.0915	1.0915	1.0915	1.0915	1.0915	1.0915	1.0915	1.0915	1.0915	1.0915	1.0915	-0.11625	-0.11625	-0.11625	-0.11625	1.0915	1.0915	1.0915	1.0915	1.0915	1.0915	1.0915	1.0915	1.0915	1.0915	1.0915	1.0915	2.2993	3.5071	3.5071	3.5071	3.5071	3.5071	3.5071	3.5071	3.5071	3.5071	3.5071	3.5071	3.5071	2.2993	2.2993	2.2993
-0.25951	-0.36276	-0.36276	-0.36276	-0.36276	-0.36276	-0.36276	-0.46602	-0.46602	-0.67253	-0.77578	-0.87903	-0.87903	-0.77578	-0.77578	-0.67253	-0.77578	-0.77578	-0.77578	-0.77578	-0.67253	-0.56927	-0.46602	-0.56927	-0.67253	-0.67253	-0.67253	-0.67253	-0.67253	-0.67253	-0.67253	-0.67253	-0.67253	-0.56927	-0.56927	-0.46602	-0.46602	-0.36276	-0.46602	-0.46602	-0.46602	-0.46602	-0.36276	-0.36276	-0.36276	-0.46602	-0.46602	-0.56927	-0.56927	-0.46602
-0.26393	-0.11736	-0.11736	-0.044073	-0.0074304	-0.0074304	0.065856	0.1025	0.17578	0.28571	0.24907	0.24907	0.17578	0.17578	0.17578	0.21243	0.17578	0.24907	0.28571	0.24907	0.17578	0.065856	0.1025	0.1025	0.065856	0.065856	-0.080716	-0.0074304	-0.080716	-0.11736	-0.154	-0.19065	-0.26393	-0.26393	-0.30057	-0.26393	-0.30057	-0.154	-0.11736	-0.154	-0.19065	-0.19065	-0.154	-0.044073	0.029213	0.065856	0.1025	0.029213	0.13914	0.17578
-0.47464	-0.47464	-0.47464	-0.58779	-0.55007	-0.55007	-0.58779	-0.55007	-0.51235	-0.55007	-0.47464	-0.47464	-0.55007	-0.58779	-0.55007	-0.55007	-0.55007	-0.43692	-0.51235	-0.47464	-0.51235	-0.51235	-0.55007	-0.70094	-0.62551	-0.66322	-0.55007	-0.47464	-0.43692	-0.51235	-0.43692	-0.3992	-0.43692	-0.43692	-0.43692	-0.47464	-0.43692	-0.43692	-0.3992	-0.3992	-0.43692	-0.47464	-0.55007	-0.51235	-0.55007	-0.55007	-0.51235	-0.55007	-0.47464	-0.55007
0.39155	0.39155	0.39155	0.39155	0.62515	0.39155	0.39155	0.39155	0.39155	0.39155	0.39155	0.39155	0.39155	0.62515	0.62515	0.62515	0.39155	0.39155	0.39155	0.39155	0.39155	0.62515	0.15795	0.39155	0.62515	0.85875	1.0923	1.0923	1.3259	1.0923	0.85875	0.85875	0.85875	0.85875	0.85875	0.85875	0.85875	1.0923	0.85875	0.85875	0.85875	1.0923	1.0923	1.0923	1.0923	1.3259	1.0923	1.0923	0.85875	0.62515
-0.65975	-0.65975	-0.60082	-0.54189	-0.65975	-0.54189	-0.54189	-0.54189	-0.54189	-0.60082	-0.54189	-0.71868	-0.60082	-0.48296	-0.36511	-0.36511	-0.36511	-0.18832	-0.24725	-0.30618	-0.30618	-0.30618	-0.30618	-0.18832	-0.24725	-0.24725	-0.30618	-0.36511	-0.36511	-0.30618	-0.30618	-0.42403	-0.42403	-0.36511	-0.30618	-0.30618	-0.24725	-0.24725	-0.30618	-0.42403	-0.42403	-0.42403	-0.48296	-0.36511	-0.24725	-0.24725	-0.24725	-0.18832	-0.18832	-0.12939
0.72342	0.56791	0.56791	0.56791	0.72342	0.72342	0.72342	0.87893	0.72342	0.56791	0.56791	0.56791	0.56791	0.25689	0.25689	0.25689	0.25689	0.4124	0.56791	0.56791	0.56791	0.4124	0.4124	0.4124	0.4124	0.4124	0.4124	0.4124	0.56791	0.56791	0.56791	0.56791	0.4124	0.4124	0.4124	0.4124	0.4124	0.4124	0.4124	0.4124	0.72342	0.72342	0.56791	0.4124	0.56791	0.56791	0.56791	0.56791	0.56791	0.72342
-0.10047	-0.10047	-0.10047	-0.23635	-0.23635	-0.23635	-0.23635	-0.23635	-0.37224	-0.37224	-0.23635	-0.23635	-0.37224	-0.37224	-0.37224	-0.37224	-0.37224	-0.37224	-0.37224	-0.37224	-0.37224	-0.37224	-0.37224	-0.37224	-0.37224	-0.37224	-0.37224	-0.37224	-0.37224	-0.37224	-0.37224	-0.37224	-0.37224	-0.37224	-0.37224	-0.50813	-0.37224	-0.37224	-0.23635	-0.23635	-0.23635	-0.23635	-0.23635	-0.23635	-0.23635	-0.23635	-0.23635	-0.23635	-0.23635	-0.23635
-0.095064	-0.19748	-0.19748	-0.19748	-0.19748	-0.095064	-0.095064	-0.095064	-0.19748	-0.19748	-0.19748	-0.2999	-0.50473	-0.60715	-0.60715	-0.60715	-0.60715	-0.70957	-0.81198	-0.81198	-0.81198	-0.81198	-0.70957	-0.70957	-0.70957	-0.60715	-0.60715	-0.50473	-0.50473	-0.60715	-0.70957	-0.70957	-0.70957	-0.70957	-0.70957	-0.70957	-0.70957	-0.60715	-0.60715	-0.60715	-0.60715	-0.60715	-0.60715	-0.60715	-0.60715	-0.60715	-0.60715	-0.60715	-0.60715	-0.60715
-0.14992	-0.14992	-0.14992	-0.14992	-0.14992	-0.14992	-0.14992	-0.14992	-0.14992	-0.14992	-0.14992	-0.14992	-0.14992	-0.14992	-0.14992	-0.14992	-0.14992	-0.14992	-0.14992	-0.14992	-0.14992	-0.14992	-0.14992	-0.14992	-0.14992	-0.14992	-0.14992	-0.14992	-0.14992	-0.14992	-0.14992	-0.14992	-0.14992	-0.14992	-0.14992	-0.14992	-0.14992	-0.14992	-0.14992	-0.14992	-0.14992	-0.14992	-0.14992	-0.14992	-0.14992	-0.14992	-0.14992	-0.14992	-0.14992	-0.14992
-0.14992	-0.14992	-0.14992	-0.14992	-0.14992	-0.14992	-0.14992	-0.14992	-0.14992	-0.14992	-0.14992	-0.14992	-0.14992	-0.14992	-0.14992	-0.14992	-0.14992	-0.14992	-0.14992	-0.14992	-0.14992	-0.14992	-0.14992	-0.14992	-0.14992	-0.14992	-0.14992	-0.14992	-0.14992	-0.14992	-0.14992	-0.14992	-0.14992	-0.14992	-0.14992	-0.14992	-0.14992	-0.14992	-0.14992	-0.14992	-0.14992	-0.14992	-0.14992	-0.14992	-0.14992	-0.14992	-0.14992	-0.14992	-0.14992	-0.14992
-0.10541	-0.10541	-0.10541	-0.10541	-0.10541	-0.10541	-0.10541	-0.10541	-0.10541	-0.10541	-0.10541	-0.10541	-0.10541	-0.10541	-0.10541	-0.10541	-0.10541	-0.10541	-0.10541	-0.10541	-0.10541	-0.10541	-0.10541	-0.10541	-0.10541	-0.10541	1.6705	1.6705	1.6705	1.6705	1.6705	1.6705	1.6705	1.6705	1.6705	1.6705	1.6705	1.6705	1.6705	1.6705	1.6705	1.6705	1.6705	1.6705	1.6705	1.6705	1.6705	1.6705	1.6705	1.6705
0.41247	0.41247	0.41247	0.41247	0.41247	0.41247	0.41247	0.41247	0.41247	0.41247	0.41247	0.41247	1.0531	1.0531	1.0531	0.41247	0.41247	0.41247	0.41247	1.0531	1.0531	1.0531	1.0531	1.0531	1.0531	1.0531	1.0531	1.0531	1.0531	1.0531	1.0531	1.0531	1.0531	1.0531	1.0531	1.0531	1.0531	0.41247	0.41247	0.41247	0.41247	0.41247	0.41247	0.41247	-0.22814	-0.22814	-0.22814	-0.22814	-0.22814	-0.22814
0.57008	0.57008	0.57008	0.57008	0.57008	0.37105	0.30471	0.23836	0.17202	0.17202	0.10567	-0.027018	-0.093362	-0.027018	-0.027018	-0.22605	-0.22605	-0.22605	-0.2924	-0.2924	-0.2924	-0.22605	-0.22605	-0.2924	-0.2924	-0.22605	-0.093362	-0.027018	-0.027018	-0.093362	-0.027018	0.039327	0.039327	0.039327	0.17202	0.23836	0.23836	0.37105	0.37105	0.30471	0.43739	0.43739	0.37105	0.37105	0.50374	0.43739	0.30471	0.30471	0.30471	0.30471
-0.24587	-0.24587	-0.24587	-0.24587	-0.24587	-0.13177	-0.13177	-0.13177	-0.13177	-0.24587	-0.24587	-0.24587	-0.24587	-0.24587	-0.24587	-0.24587	-0.13177	-0.13177	-0.13177	-0.13177	-0.017663	-0.017663	-0.017663	-0.13177	-0.13177	0.09644	0.09644	0.09644	0.09644	0.09644	-0.017663	-0.017663	0.09644	0.09644	0.09644	0.09644	0.09644	0.09644	0.21054	0.21054	0.21054	0.09644	0.09644	0.09644	0.09644	-0.017663	-0.017663	-0.017663	-0.017663	-0.017663
-0.24118	-0.24118	-0.24118	-0.24118	-0.24118	-0.24118	-0.24118	-0.24118	-0.24118	-0.24118	-0.24118	-0.24118	-0.24118	-0.24118	-0.24118	-0.24118	-0.24118	-0.24118	-0.24118	-0.24118	-0.24118	-0.24118	-0.24118	-0.24118	-0.24118	-0.24118	-0.24118	-0.24118	-0.24118	-0.24118	-0.24118	-0.24118	-0.24118	-0.24118	-0.24118	-0.24118	-0.24118	1.3842	1.3842	1.3842	1.3842	1.3842	1.3842	1.3842	1.3842	1.3842	1.3842	1.3842	1.3842	1.3842
-0.33907	-0.33907	-0.41558	-0.33907	-0.26257	-0.26257	-0.33907	-0.33907	-0.33907	-0.41558	-0.41558	-0.33907	-0.33907	-0.26257	-0.18606	-0.26257	-0.33907	-0.33907	-0.33907	-0.33907	-0.41558	-0.41558	-0.49208	-0.49208	-0.49208	-0.49208	-0.49208	-0.41558	-0.49208	-0.56858	-0.56858	-0.56858	-0.49208	-0.49208	-0.49208	-0.41558	-0.33907	-0.33907	-0.33907	-0.49208	-0.49208	-0.49208	-0.49208	-0.49208	-0.41558	-0.49208	-0.49208	-0.49208	-0.49208	-0.56858
-0.63499	-0.69309	-0.69309	-0.69309	-0.69309	-0.69309	-0.69309	-0.69309	-0.69309	-0.69309	-0.69309	-0.69309	-0.63499	-0.63499	-0.63499	-0.63499	-0.63499	-0.63499	-0.63499	-0.63499	-0.5769	-0.5769	-0.5769	-0.5769	-0.5769	-0.5769	-0.5769	-0.5188	-0.5188	-0.5188	-0.5188	-0.46071	-0.46071	-0.46071	-0.40261	-0.40261	-0.40261	-0.40261	-0.40261	-0.40261	-0.40261	-0.40261	-0.40261	-0.40261	-0.28642	-0.34452	-0.34452	-0.34452	-0.34452	-0.28642
-0.41526	-0.41526	-0.41526	-0.41526	-0.41526	-0.41526	-0.41526	-0.41526	-0.41526	-0.41526	-0.41526	-0.082103	-0.082103	-0.082103	-0.082103	-0.082103	-0.082103	-0.082103	-0.082103	-0.082103	-0.082103	-0.082103	-0.082103	-0.082103	-0.082103	-0.082103	-0.082103	0.25105	0.25105	0.25105	0.25105	0.25105	0.25105	0.25105	0.25105	0.25105	-0.082103	0.25105	0.25105	0.25105	0.25105	0.25105	0.25105	0.25105	0.25105	0.25105	0.25105	0.25105	0.25105	0.25105
-0.79321	-0.79321	-0.84056	-0.84056	-0.79321	-0.84056	-0.84056	-0.84056	-0.84056	-0.84056	-0.84056	-0.88791	-0.88791	-0.88791	-0.84056	-0.84056	-0.84056	-0.88791	-0.88791	-0.88791	-0.84056	-0.84056	-0.79321	-0.74585	-0.74585	-0.6985	-0.6985	-0.65115	-0.65115	-0.65115	-0.60379	-0.50908	-0.50908	-0.46173	-0.46173	-0.41438	-0.41438	-0.41438	-0.36702	-0.36702	-0.31967	-0.27232	-0.27232	-0.22496	-0.17761	-0.27232	-0.13026	-0.17761	-0.22496	-0.22496
-0.37737	-0.25375	-0.25375	-0.37737	-0.25375	-0.25375	-0.13013	0.24072	0.24072	0.48795	0.61157	0.48795	0.36434	0.85881	0.85881	0.73519	0.73519	0.73519	0.85881	0.85881	0.85881	0.61157	0.73519	0.73519	0.85881	0.85881	0.61157	0.85881	0.98242	0.73519	0.73519	0.73519	0.36434	0.36434	0.24072	0.24072	0.24072	0.1171	-0.37737	-0.37737	-0.25375	-0.25375	-0.25375	-0.25375	-0.37737	-0.13013	-0.0065154	-0.13013	-0.0065154	0.1171
-0.29197	-0.29197	-0.29197	-0.29197	-0.29197	-0.29197	-0.29197	-0.29197	-0.29197	-0.29197	-0.29197	-0.29197	-0.29197	-0.29197	-0.29197	-0.29197	-0.29197	-0.29197	-0.29197	-0.29197	-0.29197	-0.29197	-0.29197	-0.29197	-0.29197	-0.29197	-0.29197	-0.29197	-0.29197	-0.29197	-0.29197	-0.29197	-0.29197	-0.29197	-0.29197	-0.29197	-0.29197	-0.29197	-0.29197	-0.29197	-0.29197	-0.29197	-0.29197	-0.29197	-0.29197	-0.29197	-0.29197	-0.29197	-0.29197	-0.29197
0.32465	0.32465	-0.074714	-0.074714	-0.074714	-0.47408	-0.47408	-0.47408	-0.47408	-0.47408	-0.47408	-0.47408	-0.47408	-0.47408	-0.47408	-0.47408	-0.47408	-0.47408	-0.47408	-0.47408	-0.47408	-0.47408	-0.47408	-0.47408	-0.47408	-0.47408	-0.47408	-0.47408	-0.47408	-0.47408	-0.47408	-0.47408	-0.47408	-0.47408	-0.47408	-0.47408	-0.47408	-0.47408	-0.47408	-0.47408	-0.47408	-0.47408	-0.47408	-0.47408	-0.47408	-0.47408	-0.47408	-0.47408	-0.47408	-0.47408
-0.39366	-0.4851	-0.39366	-0.39366	-0.30222	-0.39366	-0.39366	-0.39366	-0.39366	-0.4851	-0.4851	-0.4851	-0.57653	-0.66797	-0.66797	-0.66797	-0.66797	-0.66797	-0.57653	-0.66797	-0.66797	-0.75941	-0.75941	-0.75941	-0.75941	-0.66797	-0.66797	-0.75941	-0.66797	-0.75941	-0.75941	-0.75941	-0.75941	-0.75941	-0.75941	-0.75941	-0.75941	-0.75941	-0.85084	-0.75941	-0.75941	-0.75941	-0.75941	-0.85084	-0.85084	-0.85084	-0.85084	-0.75941	-0.66797	-0.66797
-0.38535	-0.38535	-0.38535	-0.38535	-0.45557	-0.45557	-0.52579	-0.45557	-0.45557	-0.59601	-0.52579	-0.45557	-0.52579	-0.52579	-0.45557	-0.38535	-0.38535	-0.38535	-0.38535	-0.45557	-0.38535	-0.38535	-0.38535	-0.38535	-0.31513	-0.31513	-0.31513	-0.24491	-0.17469	-0.17469	-0.17469	-0.17469	-0.17469	-0.10448	-0.10448	-0.17469	-0.24491	-0.17469	-0.17469	-0.24491	-0.38535	-0.31513	-0.31513	-0.31513	-0.31513	-0.10448	-0.17469	-0.17469	-0.10448	-0.17469
-0.44713	-0.44713	-0.44713	-0.44713	-0.44713	-0.44713	-0.44713	-0.44713	-0.44713	-0.51862	-0.51862	-0.51862	-0.51862	-0.51862	-0.51862	-0.51862	-0.51862	-0.51862	-0.51862	-0.51862	-0.51862	-0.51862	-0.51862	-0.59011	-0.59011	-0.59011	-0.59011	-0.59011	-0.59011	-0.59011	-0.59011	-0.59011	-0.59011	-0.59011	-0.59011	-0.51862	-0.51862	-0.51862	-0.51862	-0.51862	-0.51862	-0.51862	-0.51862	-0.51862	-0.51862	-0.51862	-0.51862	-0.51862	-0.51862	-0.51862
0.065134	0.065134	0.065134	0.065134	0.065134	-0.0096529	-0.0096529	-0.0096529	-0.23401	-0.23401	-0.15923	-0.23401	-0.3088	-0.23401	-0.23401	-0.3088	-0.3088	-0.3088	-0.3088	-0.3088	-0.38359	-0.38359	-0.45837	-0.45837	-0.45837	-0.38359	-0.3088	-0.23401	-0.38359	-0.45837	-0.45837	-0.45837	-0.45837	-0.45837	-0.45837	-0.45837	-0.45837	-0.45837	-0.53316	-0.53316	-0.53316	-0.60795	-0.60795	-0.60795	-0.53316	-0.53316	-0.53316	-0.45837	-0.45837	-0.45837
-0.17229	-0.17229	-0.17229	-0.17229	-0.30758	-0.30758	-0.30758	-0.30758	-0.30758	-0.30758	-0.44287	-0.44287	-0.30758	-0.30758	-0.30758	-0.30758	-0.44287	-0.44287	-0.44287	-0.44287	-0.44287	-0.44287	-0.44287	-0.44287	-0.44287	-0.44287	-0.44287	-0.44287	-0.44287	-0.44287	-0.44287	-0.44287	-0.44287	-0.44287	-0.44287	-0.44287	-0.44287	-0.57816	-0.57816	-0.57816	-0.57816	-0.57816	-0.44287	-0.44287	-0.44287	-0.44287	-0.44287	-0.44287	-0.44287	-0.44287
-0.10681	-0.10681	0.053634	-0.26726	-0.26726	-0.26726	-0.4277	-0.4277	-0.58815	-0.58815	-0.58815	-0.4277	-0.4277	-0.4277	-0.4277	-0.58815	-0.58815	-0.4277	-0.26726	-0.26726	-0.26726	-0.26726	-0.26726	-0.4277	-0.58815	-0.7486	-0.7486	-0.90904	-0.90904	-0.90904	-0.90904	-0.90904	-0.7486	-0.7486	-0.7486	-0.7486	-0.90904	-0.90904	-0.90904	-0.90904	-0.90904	-0.7486	-0.90904	-1.0695	-0.90904	-0.90904	-0.90904	-0.90904	-0.90904	-0.90904
-0.27207	-0.20378	-0.27207	-0.34035	-0.34035	-0.34035	-0.34035	-0.40864	-0.40864	-0.40864	-0.34035	-0.40864	-0.47692	-0.68177	-0.68177	-0.75006	-0.61349	-0.5452	-0.5452	-0.61349	-0.61349	-0.68177	-0.75006	-0.75006	-0.75006	-0.75006	-0.88662	-0.88662	-0.88662	-0.81834	-0.81834	-0.81834	-0.75006	-0.75006	-0.75006	-0.81834	-0.81834	-0.81834	-0.68177	-0.68177	-0.61349	-0.75006	-0.75006	-0.75006	-0.75006	-0.75006	-0.75006	-0.75006	-0.68177	-0.68177
0.065751	0.065751	-0.109	0.2405	0.065751	0.065751	0.065751	0.2405	-0.109	-0.28374	-0.63324	-0.45849	-0.28374	-0.109	0.065751	0.065751	-0.28374	-0.28374	-0.28374	-0.45849	-0.28374	-0.28374	-0.28374	-0.109	-0.109	0.065751	0.065751	0.065751	-0.109	-0.109	-0.109	-0.109	-0.28374	-0.109	-0.109	0.065751	0.065751	-0.109	-0.109	-0.28374	0.065751	0.065751	0.065751	0.065751	0.065751	0.065751	0.41525	0.58999	0.76474	0.76474
-0.299	-0.36228	-0.36228	-0.36228	-0.36228	-0.36228	-0.36228	-0.36228	-0.36228	-0.36228	-0.36228	-0.36228	-0.36228	-0.36228	-0.42556	-0.42556	-0.48884	-0.48884	-0.48884	-0.55211	-0.55211	-0.55211	-0.55211	-0.55211	-0.55211	-0.55211	-0.55211	-0.55211	-0.55211	-0.55211	-0.55211	-0.55211	-0.55211	-0.55211	-0.55211	-0.55211	-0.55211	-0.55211	-0.55211	-0.55211	-0.55211	-0.55211	-0.55211	-0.48884	-0.48884	-0.48884	-0.48884	-0.48884	-0.48884	-0.48884
0.10482	0.10482	0.10482	0.34933	0.22708	0.22708	0.22708	0.22708	0.22708	0.22708	0.22708	0.22708	0.22708	0.34933	0.22708	0.22708	-0.017437	-0.017437	-0.017437	-0.13969	-0.017437	0.10482	0.10482	0.22708	0.22708	0.22708	0.47159	0.47159	0.22708	0.22708	0.22708	0.22708	0.10482	-0.13969	-0.13969	-0.13969	-0.13969	-0.017437	-0.017437	0.10482	0.10482	0.10482	-0.017437	-0.017437	-0.017437	0.10482	0.10482	0.10482	-0.017437	0.22708
-0.77032	-0.77032	-0.77032	-0.77032	-0.77032	-0.77032	-0.77032	-0.77032	-0.77032	-0.77032	-0.77032	-0.77032	-0.77032	-0.77032	-0.77032	-0.77032	-0.77032	-0.77032	-0.77032	-0.77032	-0.77032	-0.77032	-0.77032	-0.77032	-0.77032	-0.77032	-0.77032	-0.77032	-0.77032	-0.77032	-0.77032	-0.57661	-0.57661	-0.57661	-0.57661	-0.57661	-0.57661	-0.57661	-0.57661	-0.57661	-0.57661	-0.57661	-0.57661	-0.57661	-0.57661	-0.57661	-0.57661	-0.57661	-0.57661	-0.57661
-0.0948	-0.27391	-0.27391	-0.27391	-0.27391	-0.27391	-0.27391	0.084308	0.084308	-0.27391	-0.27391	-0.27391	-0.0948	-0.27391	-0.27391	-0.27391	-0.27391	-0.27391	-0.27391	-0.0948	-0.0948	-0.0948	-0.0948	-0.0948	-0.0948	-0.0948	-0.0948	-0.0948	-0.0948	-0.0948	0.084308	0.084308	-0.27391	-0.27391	-0.0948	-0.0948	-0.0948	-0.27391	-0.27391	-0.27391	-0.0948	-0.0948	-0.0948	-0.0948	-0.0948	-0.0948	-0.0948	-0.0948	-0.0948	-0.0948
-0.14463	-0.14463	0.030173	0.030173	0.20498	0.20498	0.37979	0.37979	0.030173	0.030173	0.20498	0.20498	0.20498	0.20498	0.20498	0.20498	0.37979	0.37979	0.5546	0.5546	0.37979	0.37979	0.37979	0.20498	0.20498	0.20498	0.20498	0.20498	0.20498	0.20498	0.20498	0.030173	0.030173	0.20498	0.20498	0.030173	0.030173	0.030173	0.030173	0.20498	0.20498	0.030173	0.030173	-0.14463	0.030173	0.030173	0.030173	-0.14463	-0.14463	-0.14463
-0.37343	-0.37343	-0.37343	-0.37343	-0.4599	-0.4599	-0.37343	-0.37343	-0.37343	-0.37343	-0.37343	-0.37343	-0.37343	-0.37343	-0.37343	-0.37343	-0.11402	-0.027551	0.05892	0.05892	0.05892	0.14539	0.05892	0.05892	0.14539	0.23186	0.14539	0.23186	0.23186	0.31833	0.23186	0.31833	0.31833	0.31833	0.31833	0.4048	0.4048	0.49127	0.49127	0.49127	0.49127	0.23186	0.14539	0.05892	0.05892	0.14539	0.14539	0.31833	0.4048	0.4048
0.41247	0.41247	0.41247	0.41247	0.41247	0.41247	0.41247	0.41247	0.41247	0.41247	0.41247	0.41247	0.41247	0.41247	-0.22814	-0.22814	-0.22814	-0.22814	-0.22814	-0.22814	-0.22814	-0.22814	-0.22814	-0.22814	-0.22814	-0.22814	-0.22814	-0.22814	-0.22814	-0.22814	-0.22814	-0.22814	-0.22814	-0.22814	-0.22814	-0.22814	-0.22814	-0.22814	-0.22814	-0.22814	-0.22814	-0.22814	-0.22814	-0.22814	-0.22814	-0.22814	-0.22814	-0.22814	-0.22814	-0.22814
0.07916	0.07916	0.07916	0.07916	0.07916	0.07916	0.19944	0.07916	0.19944	0.31972	0.19944	0.19944	0.07916	0.07916	0.07916	-0.041122	0.07916	0.07916	0.07916	0.07916	0.19944	0.19944	0.07916	0.07916	0.19944	0.19944	0.19944	0.07916	0.19944	0.19944	0.19944	0.07916	0.07916	-0.041122	-0.1614	-0.1614	-0.1614	-0.1614	-0.1614	-0.1614	-0.1614	-0.28168	-0.1614	-0.1614	-0.1614	-0.1614	-0.041122	0.07916	0.07916	-0.041122
-0.33719	-0.33719	-0.33719	-0.33719	-0.33719	-0.33719	-0.33719	-0.33719	-0.33719	-0.33719	-0.33719	-0.33719	-0.33719	-0.33719	-0.33719	-0.33719	-0.33719	-0.33719	-0.33719	-0.33719	-0.33719	-0.33719	-0.33719	-0.33719	-0.33719	-0.33719	-0.080758	-0.080758	-0.080758	-0.080758	-0.080758	-0.080758	-0.080758	-0.080758	-0.080758	-0.080758	-0.080758	-0.080758	-0.080758	-0.080758	-0.080758	-0.080758	-0.080758	-0.080758	-0.080758	-0.080758	-0.080758	-0.080758	-0.080758	-0.080758
3.4104	3.4104	4.0084	4.0084	4.6064	4.6064	4.6064	4.6064	4.6064	4.6064	4.6064	5.2044	4.6064	5.2044	5.2044	5.2044	5.2044	5.2044	5.2044	5.2044	5.2044	5.2044	5.2044	5.2044	4.6064	4.6064	4.6064	4.6064	5.8023	6.4003	6.4003	6.9983	6.9983	7.5963	7.5963	7.5963	6.9983	6.9983	6.4003	6.4003	5.8023	5.8023	6.4003	6.4003	5.8023	5.8023	5.8023	6.4003	6.4003	6.4003
0.067791	-0.076931	-0.076931	-0.076931	-0.076931	-0.0045698	0.067791	0.067791	-0.0045698	-0.0045698	-0.0045698	-0.0045698	-0.0045698	-0.0045698	-0.076931	-0.076931	-0.14929	-0.14929	-0.14929	-0.22165	-0.29401	-0.22165	-0.14929	-0.14929	-0.14929	-0.14929	-0.14929	-0.14929	-0.14929	-0.14929	-0.22165	-0.29401	-0.36637	-0.36637	-0.36637	-0.36637	-0.36637	-0.29401	-0.29401	-0.29401	-0.22165	-0.22165	-0.22165	-0.22165	-0.22165	-0.22165	-0.22165	-0.29401	-0.29401	-0.29401
-0.028511	-0.028511	-0.1909	0.13388	0.29628	0.29628	0.29628	0.45867	0.29628	0.13388	-0.3533	-0.1909	-0.028511	-0.028511	0.13388	-0.028511	0.13388	-0.028511	-0.028511	-0.028511	-0.1909	-0.028511	0.13388	0.45867	0.62106	0.45867	0.45867	0.45867	0.45867	0.29628	0.45867	0.62106	1.1082	1.1082	1.2706	1.2706	1.2706	1.2706	1.2706	1.1082	1.1082	0.94585	0.94585	1.1082	1.1082	1.2706	1.1082	1.1082	0.78346	0.78346
-0.41438	-0.41438	-0.57337	-0.41438	-0.25539	-0.25539	-0.25539	-0.25539	-0.25539	0.062583	-0.096404	-0.25539	-0.25539	-0.096404	0.062583	-0.096404	0.062583	0.38056	0.53955	0.53955	0.38056	0.38056	0.38056	0.53955	0.69853	0.85752	0.69853	0.69853	0.69853	0.53955	0.53955	0.69853	0.85752	1.1755	0.85752	1.0165	1.3345	1.4935	1.3345	1.1755	1.3345	1.1755	0.85752	0.85752	1.1755	1.3345	1.3345	1.3345	1.1755	1.1755
-0.031029	0.016051	-0.078108	-0.031029	-0.031029	-0.031029	-0.12519	-0.21935	-0.21935	-0.17227	-0.21935	-0.17227	-0.12519	-0.12519	-0.078108	-0.078108	-0.17227	-0.21935	-0.26642	-0.26642	-0.3135	-0.40766	-0.36058	-0.26642	-0.3135	-0.3135	-0.36058	-0.3135	-0.3135	-0.3135	-0.36058	-0.36058	-0.36058	-0.40766	-0.45474	-0.40766	-0.45474	-0.45474	-0.45474	-0.50182	-0.5489	-0.50182	-0.40766	-0.3135	-0.26642	-0.21935	-0.078108	-0.12519	-0.078108	-0.12519
0.095667	-0.07877	-0.07877	-0.07877	-0.25321	-0.25321	-0.25321	-0.25321	-0.42764	-0.42764	-0.42764	-0.42764	-0.42764	-0.42764	-0.42764	-0.42764	-0.42764	-0.42764	-0.42764	-0.42764	-0.42764	-0.42764	-0.42764	-0.60208	-0.77652	-0.77652	-0.60208	-0.60208	-0.60208	-0.60208	-0.60208	-0.60208	-0.60208	-0.60208	-0.60208	-0.60208	-0.60208	-0.42764	-0.42764	-0.42764	-0.42764	-0.42764	-0.42764	-0.42764	-0.42764	-0.42764	-0.42764	-0.42764	-0.42764	-0.42764
-0.65731	-0.80974	-0.50487	-0.50487	-0.80974	-0.50487	-0.65731	-0.65731	-0.65731	-0.65731	-0.80974	-0.65731	-0.65731	-0.50487	-0.50487	-0.35244	-0.2	-0.2	0.10487	0.10487	0.10487	0.10487	0.10487	-0.047567	-0.047567	-0.2	-0.047567	-0.2	0.10487	0.2573	-0.047567	0.2573	0.40974	0.71461	0.86704	0.71461	0.71461	0.71461	0.71461	0.71461	0.56217	0.40974	0.56217	0.2573	0.40974	0.40974	0.40974	0.40974	1.0195	1.0195
1.8169	1.8169	1.9667	1.9667	2.1665	2.1665	2.0666	2.0167	1.9168	2.0167	1.9667	2.0167	2.0167	1.717	1.7669	1.8668	1.9667	2.2165	2.2165	2.4163	2.6161	2.716	2.716	2.5162	2.5162	2.3663	2.4163	2.3663	2.2664	2.0167	1.8668	1.8169	1.7669	1.9667	1.9168	2.0167	1.9168	1.9667	1.9667	1.9168	1.7669	1.667	1.5172	1.6171	1.1675	0.91775	0.81784	0.76789	0.81784	0.71794
-0.33367	-0.33367	-0.33367	-0.33367	-0.33367	-0.33367	-0.33367	-0.33367	-0.33367	-0.43681	-0.53996	-0.53996	-0.53996	-0.53996	-0.53996	-0.53996	-0.53996	-0.53996	-0.53996	-0.53996	-0.53996	-0.64311	-0.64311	-0.64311	-0.64311	-0.64311	-0.53996	-0.53996	-0.43681	-0.43681	-0.43681	-0.43681	-0.43681	-0.43681	-0.43681	-0.43681	-0.43681	-0.43681	-0.43681	-0.43681	-0.43681	-0.33367	-0.33367	-0.33367	-0.23052	-0.23052	-0.23052	-0.23052	-0.23052	-0.33367
-0.47642	-0.47642	-0.47642	-0.47642	-0.47642	-0.47642	-0.47642	-0.47642	-0.31279	-0.31279	-0.31279	-0.31279	-0.31279	-0.31279	-0.31279	-0.31279	-0.31279	-0.31279	-0.31279	-0.31279	-0.31279	-0.31279	-0.31279	-0.31279	-0.31279	-0.31279	-0.31279	-0.31279	-0.14915	0.014485	0.17812	0.17812	0.17812	0.014485	0.014485	0.014485	0.17812	0.17812	0.17812	0.17812	0.17812	0.17812	0.17812	0.34176	0.34176	0.34176	0.34176	0.34176	0.34176	0.34176
-0.26288	-0.26288	-0.37074	-0.37074	-0.4786	-0.4786	-0.4786	-0.58646	-0.58646	-0.69432	-0.69432	-0.69432	-0.69432	-0.69432	-0.69432	-0.80217	-0.69432	-0.80217	-0.80217	-0.91003	-0.91003	-0.91003	-0.91003	-0.91003	-0.80217	-0.69432	-0.69432	-0.69432	-0.69432	-0.69432	-0.58646	-0.58646	-0.58646	-0.58646	-0.58646	-0.58646	-0.4786	-0.37074	-0.37074	-0.37074	-0.26288	-0.37074	-0.37074	-0.37074	-0.37074	-0.37074	-0.37074	-0.37074	-0.37074	-0.4786
-0.30059	-0.16282	-0.16282	-0.30059	-0.30059	-0.16282	-0.16282	-0.16282	-0.16282	-0.16282	-0.16282	-0.16282	-0.16282	-0.16282	-0.30059	-0.30059	-0.30059	-0.43836	-0.57613	-0.57613	-0.57613	-0.57613	-0.57613	-0.43836	-0.30059	-0.30059	-0.57613	-0.57613	-0.57613	-0.43836	-0.57613	-0.57613	-0.57613	-0.43836	-0.43836	-0.43836	-0.43836	-0.43836	-0.43836	-0.30059	-0.30059	-0.025055	-0.025055	-0.025055	-0.025055	-0.025055	-0.025055	-0.025055	-0.16282	-0.30059
-0.56228	-0.56228	-0.49652	-0.49652	-0.49652	-0.56228	-0.62804	-0.56228	-0.62804	-0.56228	-0.62804	-0.56228	-0.56228	-0.49652	-0.43077	-0.49652	-0.49652	-0.49652	-0.43077	-0.43077	-0.43077	-0.43077	-0.49652	-0.49652	-0.49652	-0.49652	-0.43077	-0.36501	-0.36501	-0.36501	-0.29925	-0.29925	-0.36501	-0.36501	-0.43077	-0.43077	-0.43077	-0.43077	-0.49652	-0.56228	-0.56228	-0.56228	-0.56228	-0.56228	-0.56228	-0.56228	-0.56228	-0.56228	-0.56228	-0.56228
-0.11679	0.02816	0.02816	0.02816	0.02816	0.17311	0.17311	-0.11679	-0.26173	-0.26173	-0.55162	-0.84152	-0.69657	-0.69657	-0.69657	-0.55162	-0.69657	-0.55162	-0.69657	-0.40668	-0.55162	-0.84152	-0.84152	-1.1314	-0.84152	-0.84152	-0.69657	-0.69657	-0.69657	-0.84152	-0.98646	-0.98646	-0.84152	-0.84152	-0.69657	-0.69657	-0.69657	-0.84152	-0.69657	-0.55162	-0.69657	-0.69657	-0.84152	-0.69657	-0.98646	-0.84152	-0.69657	-0.40668	-0.26173	-0.11679
0.70159	0.40759	0.26059	0.11358	0.11358	0.11358	0.11358	0.11358	0.11358	0.11358	0.11358	0.11358	0.11358	-0.033417	-0.033417	-0.033417	-0.18042	-0.32742	-0.32742	-0.18042	-0.18042	-0.18042	-0.18042	-0.18042	-0.18042	-0.32742	-0.32742	-0.32742	-0.32742	-0.32742	-0.47442	-0.47442	-0.47442	-0.47442	-0.32742	-0.47442	-0.47442	-0.47442	-0.32742	-0.32742	-0.32742	-0.32742	-0.32742	-0.32742	-0.62142	-0.62142	-0.62142	-0.47442	-0.47442	-0.47442
-0.13431	-0.13431	-0.13431	-0.28066	-0.28066	-0.42701	-0.42701	-0.42701	-0.28066	-0.28066	-0.28066	-0.13431	-0.13431	-0.28066	-0.28066	-0.28066	-0.28066	-0.28066	-0.28066	-0.28066	-0.13431	-0.13431	-0.13431	-0.13431	-0.13431	-0.13431	-0.13431	-0.13431	-0.13431	-0.13431	-0.13431	-0.13431	-0.13431	-0.28066	-0.28066	-0.28066	-0.42701	-0.42701	-0.42701	-0.28066	-0.28066	-0.28066	-0.28066	-0.28066	-0.28066	-0.42701	-0.42701	-0.42701	-0.42701	-0.42701
0.032367	0.032367	0.032367	0.032367	-0.13594	-0.13594	-0.13594	-0.13594	-0.13594	-0.30425	-0.30425	-0.30425	-0.30425	-0.30425	-0.30425	-0.30425	-0.30425	-0.30425	-0.30425	-0.30425	-0.47256	-0.47256	-0.47256	-0.47256	-0.64087	-0.64087	-0.64087	-0.64087	-0.64087	-0.47256	-0.30425	-0.30425	-0.30425	-0.30425	-0.30425	-0.30425	-0.30425	-0.30425	-0.30425	-0.30425	-0.30425	-0.30425	-0.30425	-0.30425	-0.30425	-0.30425	-0.30425	-0.30425	-0.30425	-0.30425
1.7536	1.6596	1.8007	1.8007	1.8477	1.8947	1.8477	1.7066	1.6125	1.5655	1.6596	1.6125	1.5655	1.5185	1.4244	1.3774	1.3774	1.2833	1.4715	1.4244	1.3304	1.4244	1.3774	1.4715	1.5655	1.4244	1.3774	1.2363	1.2363	1.1423	1.2833	1.2833	1.3304	1.3304	1.4244	1.2363	1.3304	1.2833	1.3774	1.4244	1.4244	1.4244	1.4244	1.3774	1.2833	1.4715	1.5185	1.3774	1.2833	1.0952
0.83163	0.58602	0.58602	0.66789	0.66789	0.66789	0.74976	0.74976	0.58602	0.66789	0.66789	0.66789	0.50414	0.42227	0.74976	0.74976	0.50414	0.50414	0.3404	0.50414	0.50414	0.50414	0.42227	0.50414	0.50414	0.3404	0.3404	0.42227	0.25853	0.3404	0.3404	0.50414	0.42227	0.50414	0.58602	0.66789	0.58602	0.66789	0.83163	0.58602	0.58602	0.83163	0.91351	0.91351	0.74976	0.74976	0.83163	0.91351	1.1591	1.241
-0.25498	-0.18657	-0.18657	-0.32339	-0.39179	-0.39179	-0.4602	-0.4602	-0.32339	-0.25498	-0.25498	-0.18657	-0.18657	-0.11816	-0.18657	-0.32339	-0.32339	-0.39179	-0.32339	-0.18657	-0.25498	-0.25498	-0.11816	-0.11816	-0.18657	-0.18657	-0.11816	-0.11816	-0.11816	0.018655	0.087063	-0.049753	-0.11816	-0.18657	-0.25498	-0.049753	-0.049753	-0.049753	-0.11816	-0.049753	0.018655	-0.049753	0.087063	0.018655	-0.11816	0.018655	0.087063	0.087063	0.22388	0.22388
0.54049	0.40609	0.47329	0.40609	0.40609	0.47329	0.33889	0.27169	0.27169	0.33889	0.27169	0.33889	0.33889	0.40609	0.33889	0.33889	0.33889	0.33889	0.1373	0.1373	0.1373	0.27169	0.1373	0.1373	0.1373	0.070096	0.0028963	0.0028963	-0.1315	-0.3331	-0.4675	-0.2659	-0.064303	-0.064303	-0.1987	-0.064303	-0.1987	-0.2659	-0.3331	-0.1987	-0.3331	-0.2659	-0.1987	-0.1315	-0.2659	-0.1987	-0.1315	-0.064303	0.070096	0.070096
-0.35533	-0.35533	-0.35533	-0.35533	-0.030183	-0.030183	-0.19276	-0.35533	-0.19276	-0.19276	-0.19276	-0.35533	-0.35533	-0.35533	-0.35533	-0.5179	-0.5179	-0.68048	-0.68048	-0.68048	-0.5179	-0.5179	-0.68048	-0.68048	-1.0056	-1.0056	-1.0056	-0.84305	-0.84305	-1.1682	-1.1682	-1.3308	-1.1682	-1.3308	-1.4933	-1.1682	-1.1682	-1.1682	-1.0056	-1.0056	-1.0056	-1.0056	-0.84305	-0.5179	-0.5179	-0.5179	-0.5179	-0.5179	-0.35533	-0.030183
-0.079324	-0.079324	-0.079324	-0.34837	-0.4829	-0.4829	-0.4829	-0.4829	-0.34837	-0.21385	-0.21385	-0.079324	-0.079324	-0.079324	-0.079324	-0.079324	0.055201	0.055201	0.055201	-0.079324	-0.079324	-0.079324	-0.34837	-0.34837	-0.21385	-0.21385	-0.21385	-0.21385	-0.21385	-0.21385	-0.21385	-0.21385	-0.21385	-0.34837	-0.4829	-0.4829	-0.61742	-0.61742	-0.61742	-0.61742	-0.4829	-0.61742	-0.4829	-0.34837	-0.34837	-0.34837	-0.4829	-0.4829	-0.4829	-0.4829
-0.21538	-0.21538	-0.10683	-0.21538	-0.26966	-0.32394	-0.26966	-0.26966	-0.16111	-0.052553	-0.16111	-0.052553	-0.10683	-0.052553	0.056001	-0.16111	-0.10683	-0.10683	0.001724	0.056001	0.056001	0.056001	0.11028	0.21883	0.11028	0.056001	0.21883	0.21883	0.16455	0.21883	0.21883	0.32738	0.27311	0.16455	0.16455	0.38166	0.21883	0.27311	0.21883	0.11028	0.16455	0.001724	-0.052553	0.001724	-0.052553	-0.052553	-0.10683	-0.16111	-0.32394	-0.32394
-0.17959	-0.36817	-0.36817	-0.36817	-0.17959	-0.17959	-0.17959	-0.17959	-0.17959	-0.36817	-0.36817	-0.36817	-0.74532	-0.74532	-0.74532	-0.74532	-0.74532	-0.74532	-0.74532	-0.74532	-0.74532	-0.55674	-0.55674	-0.55674	-0.55674	-0.55674	-0.55674	-0.55674	-0.36817	-0.55674	-0.55674	-0.36817	-0.36817	-0.36817	-0.36817	-0.36817	-0.55674	-0.55674	-0.55674	-0.55674	-0.55674	-0.55674	-0.55674	-0.55674	-0.36817	-0.36817	-0.55674	-0.55674	-0.55674	-0.55674
-0.27124	-0.27124	-0.27124	-0.27124	-0.27124	-0.44666	-0.44666	-0.44666	-0.44666	-0.27124	-0.27124	-0.27124	-0.27124	-0.44666	-0.44666	-0.62207	-0.62207	-0.62207	-0.62207	-0.62207	-0.62207	-0.62207	-0.62207	-0.62207	-0.62207	-0.44666	-0.44666	-0.27124	-0.27124	-0.27124	-0.095826	-0.095826	-0.095826	-0.095826	-0.27124	-0.27124	-0.27124	-0.27124	-0.27124	-0.27124	-0.27124	-0.27124	-0.27124	-0.27124	-0.27124	-0.27124	-0.27124	-0.27124	-0.27124	-0.27124
0.24809	0.24809	0.57796	0.57796	0.57796	0.57796	0.57796	0.24809	0.24809	0.57796	0.33056	0.57796	0.41303	0.57796	0.57796	0.16562	0.24809	0.24809	0.57796	0.49549	0.41303	0.57796	0.24809	0.41303	0.24809	0.16562	0.16562	-0.16425	-0.24671	-0.24671	-0.41165	-0.41165	-0.081779	-0.16425	-0.24671	0.00068867	-0.081779	0.083156	-0.081779	0.00068867	0.16562	0.083156	-0.081779	-0.081779	0.00068867	0.00068867	-0.081779	0.16562	0.00068867	0.33056
0.0098054	0.0098054	0.13693	0.13693	0.0098054	0.073368	0.13693	0.13693	0.073368	0.20049	0.26406	0.32762	0.32762	0.32762	0.39118	0.58187	0.45475	0.45475	0.39118	0.39118	0.39118	0.26406	0.20049	0.26406	0.32762	0.32762	0.26406	0.20049	0.26406	0.26406	0.45475	0.45475	0.45475	0.45475	0.39118	0.32762	0.32762	0.26406	0.13693	0.13693	0.0098054	0.073368	0.0098054	0.0098054	-0.11732	-0.18088	-0.18088	-0.18088	-0.053758	-0.053758
-0.83155	-0.94048	-0.94048	-0.83155	-0.72262	-0.72262	-0.72262	-0.50476	-0.50476	-0.39584	-0.39584	-0.61369	-0.72262	-0.61369	-0.50476	-0.72262	-0.72262	-0.94048	-1.1583	-1.1583	-0.94048	-0.72262	-0.61369	-0.61369	-0.50476	-0.72262	-0.61369	-0.39584	-0.28691	-0.39584	-0.17798	-0.39584	-0.50476	-0.39584	-0.61369	-0.50476	-0.17798	-0.17798	-0.50476	-0.39584	-0.28691	-0.28691	-0.17798	-0.06905	0.14881	-0.06905	-0.06905	-0.06905	-0.17798	-0.06905
-0.49545	-0.49545	-0.44259	-0.60118	-0.65404	-0.54831	-0.54831	-0.54831	-0.54831	-0.54831	-0.49545	-0.49545	-0.38973	-0.12542	-0.17829	-0.072564	-0.23115	-0.17829	-0.12542	-0.019702	-0.019702	-0.072564	-0.072564	-0.072564	-0.28401	-0.38973	-0.33687	-0.33687	-0.28401	-0.28401	-0.38973	-0.44259	-0.38973	-0.38973	-0.28401	-0.33687	-0.38973	-0.49545	-0.75976	-0.54831	-0.60118	-0.49545	-0.60118	-0.60118	-0.75976	-0.75976	-0.75976	-0.7069	-0.81262	-0.75976
-0.56314	-0.46817	-0.46817	-0.46817	-0.46817	-0.46817	-0.46817	-0.37321	-0.37321	-0.27824	-0.37321	-0.46817	-0.46817	-0.46817	-0.46817	-0.46817	-0.37321	-0.27824	-0.27824	-0.18327	-0.18327	-0.18327	-0.27824	-0.37321	-0.27824	-0.27824	-0.27824	-0.27824	-0.27824	-0.27824	-0.27824	-0.27824	-0.37321	-0.37321	-0.37321	-0.27824	-0.27824	-0.27824	-0.27824	-0.18327	-0.27824	-0.37321	-0.46817	-0.46817	-0.56314	-0.56314	-0.56314	-0.56314	-0.46817	-0.56314
0.23424	0.3596	0.3596	0.3596	0.3596	0.23424	0.3596	0.3596	0.3596	0.3596	0.48496	0.61033	0.23424	0.3596	0.3596	0.23424	0.23424	0.23424	0.10887	0.10887	0.23424	0.10887	0.10887	-0.016489	-0.016489	0.10887	-0.016489	0.10887	0.10887	-0.016489	0.10887	-0.016489	-0.016489	-0.016489	-0.016489	-0.14185	-0.26721	-0.26721	-0.39258	-0.39258	-0.26721	-0.26721	-0.26721	-0.14185	-0.14185	-0.26721	-0.26721	-0.016489	-0.016489	-0.016489
-0.21369	-0.21369	-0.39933	-0.39933	-0.21369	-0.21369	-0.39933	-0.39933	-0.39933	-0.21369	-0.21369	-0.39933	-0.21369	-0.21369	-0.21369	-0.21369	-0.21369	-0.21369	-0.21369	-0.39933	-0.39933	-0.39933	-0.39933	-0.39933	-0.39933	-0.39933	-0.39933	-0.39933	-0.21369	-0.21369	-0.21369	-0.21369	-0.21369	-0.21369	-0.39933	-0.39933	-0.39933	-0.58497	-0.58497	-0.58497	-0.58497	-0.58497	-0.58497	-0.58497	-0.58497	-0.58497	-0.39933	-0.39933	-0.39933	-0.21369
-0.54856	-0.54856	-0.54856	-0.54856	-0.54856	-0.54856	-0.54856	-0.54856	-0.54856	-0.54856	-0.54856	-0.54856	-0.54856	-0.54856	-0.17311	-0.17311	-0.17311	-0.17311	-0.17311	-0.17311	0.20233	0.20233	0.20233	0.20233	0.20233	0.20233	-0.17311	-0.17311	-0.17311	-0.17311	-0.17311	-0.17311	-0.17311	-0.17311	-0.17311	-0.17311	-0.17311	0.20233	0.20233	-0.17311	-0.17311	0.20233	0.20233	0.20233	0.20233	-0.17311	-0.17311	-0.17311	-0.17311	-0.17311
0.5569	0.4462	0.4462	0.33551	0.11411	0.11411	0.11411	0.0034126	0.0034126	0.0034126	0.22481	0.22481	0.0034126	0.11411	0.0034126	0.11411	0.11411	0.22481	0.0034126	-0.10729	0.11411	0.11411	0.11411	-0.10729	-0.10729	-0.21798	0.11411	0.0034126	0.11411	0.33551	0.5569	0.7783	0.889	0.99969	1.1104	0.889	0.889	0.889	0.6676	0.6676	0.6676	0.6676	0.7783	0.99969	0.99969	0.7783	0.6676	0.7783	0.7783	0.6676
-0.012508	-0.012508	0.074992	-0.012508	-0.18751	-0.18751	-0.36251	-0.27501	-0.27501	-0.18751	-0.36251	-0.36251	-0.53751	-0.53751	-0.53751	-0.53751	-0.53751	-0.71251	-0.45001	-0.45001	-0.53751	-0.53751	-0.62501	-0.53751	-0.62501	-0.62501	-0.62501	-0.62501	-0.53751	-0.53751	-0.53751	-0.45001	-0.45001	-0.45001	-0.53751	-0.53751	-0.36251	-0.27501	-0.27501	-0.36251	-0.45001	-0.36251	-0.45001	-0.62501	-0.71251	-0.53751	-0.53751	-0.45001	-0.45001	-0.53751
0.47157	0.38516	0.38516	0.47157	0.38516	0.29875	0.29875	0.47157	0.64439	0.7308	0.38516	0.29875	0.38516	0.12593	0.21234	0.29875	0.47157	0.38516	0.47157	0.55798	0.55798	0.55798	0.55798	0.64439	0.55798	0.47157	0.55798	0.64439	0.55798	0.81721	0.81721	0.90362	0.7308	0.99003	1.0764	1.2493	1.3357	1.2493	1.3357	1.2493	1.3357	1.2493	1.3357	1.3357	1.3357	1.4221	1.5085	1.5085	1.5085	1.4221
0.62549	0.62549	0.62549	0.71922	0.62549	0.62549	0.90669	0.90669	0.90669	1.0941	1.0004	1.0004	0.62549	0.71922	0.71922	0.81295	0.81295	0.81295	1.0004	0.90669	0.90669	0.62549	0.71922	0.81295	0.81295	0.62549	0.71922	0.71922	0.53176	0.53176	0.43803	0.25056	0.3443	0.3443	0.0631	-0.030632	0.15683	0.15683	0.25056	0.15683	0.15683	0.0631	0.25056	0.15683	0.3443	0.43803	0.53176	0.43803	0.71922	0.90669
-0.24236	-0.24236	-0.24236	-0.38605	-0.38605	-0.24236	-0.24236	-0.098662	0.045032	-0.098662	-0.098662	0.18873	0.18873	0.33242	0.33242	0.47612	0.47612	0.33242	0.47612	0.61981	0.47612	0.61981	0.47612	0.47612	0.47612	0.33242	0.33242	0.47612	0.61981	0.61981	0.61981	0.47612	0.33242	0.18873	0.045032	0.045032	-0.24236	-0.24236	-0.24236	-0.24236	-0.38605	-0.38605	-0.24236	-0.24236	-0.38605	-0.38605	-0.52974	-0.52974	-0.38605	-0.38605
0.28651	0.65323	0.65323	0.65323	0.65323	0.65323	0.65323	0.65323	0.65323	0.65323	0.65323	0.65323	1.02	0.65323	0.65323	0.65323	0.65323	0.28651	0.28651	0.28651	0.28651	0.28651	0.28651	0.28651	0.28651	0.65323	0.28651	0.28651	0.28651	0.28651	0.28651	0.28651	0.28651	0.28651	0.65323	0.65323	0.65323	0.28651	0.28651	0.28651	0.28651	0.28651	0.28651	0.28651	0.28651	0.28651	0.28651	0.28651	0.28651	0.28651
-0.21812	-0.15513	-0.21812	-0.15513	-0.3441	-0.3441	-0.3441	-0.3441	-0.40708	-0.3441	-0.47007	-0.47007	-0.53306	-0.59605	-0.59605	-0.53306	-0.40708	-0.40708	-0.47007	-0.40708	-0.28111	-0.21812	-0.15513	-0.15513	-0.092141	-0.029152	-0.029152	0.2228	0.2228	0.28579	0.34878	0.47476	0.47476	0.53775	0.53775	0.53775	0.66372	0.72671	0.7897	0.7897	0.72671	0.66372	0.60074	0.72671	0.72671	0.66372	0.66372	0.60074	0.34878	0.34878
0.10656	0.10656	0.20705	0.10656	0.10656	0.20705	0.40803	0.10656	0.10656	0.10656	0.20705	0.20705	0.30754	0.30754	0.40803	0.30754	0.20705	0.10656	0.30754	0.30754	0.20705	0.30754	0.20705	0.20705	0.20705	0.30754	0.40803	0.40803	0.609	0.50851	0.40803	0.40803	0.40803	0.50851	0.50851	0.40803	0.40803	0.30754	0.30754	0.30754	0.40803	0.609	0.609	0.40803	0.40803	0.609	0.50851	0.50851	0.50851	0.50851
1.7664	1.7664	1.7664	1.5383	1.5383	1.5383	1.5383	1.5383	1.5383	1.7664	1.7664	1.5383	1.3102	1.3102	1.0821	1.5383	1.5383	1.5383	1.3102	1.3102	1.0821	1.0821	0.85405	0.39789	0.39789	0.39789	0.39789	0.39789	0.39789	0.39789	0.39789	0.39789	0.39789	0.39789	0.16981	0.16981	0.39789	0.16981	0.16981	0.16981	-0.28634	-0.28634	-0.28634	-0.28634	-0.28634	-0.28634	-0.28634	-0.28634	-0.28634	-0.28634
-0.24378	-0.24378	-0.095356	-0.24378	-0.24378	-0.19431	-0.24378	-0.24378	-0.04588	-0.095356	-0.19431	-0.095356	-0.14483	-0.24378	-0.24378	-0.24378	-0.34274	-0.34274	-0.44169	-0.44169	-0.54064	-0.54064	-0.44169	-0.29326	-0.39221	-0.39221	-0.44169	-0.54064	-0.54064	-0.49116	-0.49116	-0.44169	-0.44169	-0.63959	-0.63959	-0.63959	-0.78802	-0.73854	-0.63959	-0.59012	-0.63959	-0.63959	-0.59012	-0.49116	-0.49116	-0.39221	-0.39221	-0.59012	-0.59012	-0.59012
0.7867	0.7867	0.7867	1.0357	1.2846	1.2846	1.2846	1.2846	1.2846	1.2846	1.2846	1.5336	1.5336	1.5336	1.2846	1.2846	1.2846	1.0357	1.0357	0.7867	0.7867	0.7867	1.0357	1.2846	1.2846	1.0357	1.0357	1.0357	0.7867	0.28879	0.53775	0.53775	0.53775	0.53775	0.53775	0.7867	0.53775	0.53775	0.53775	0.53775	0.53775	0.53775	0.53775	0.53775	0.53775	0.53775	0.53775	0.28879	0.039838	0.039838
-0.051096	0.064736	0.064736	-0.16693	-0.16693	-0.16693	-0.16693	-0.39859	-0.28276	-0.16693	-0.16693	-0.051096	-0.051096	-0.051096	-0.051096	-0.051096	0.064736	0.52807	0.52807	0.52807	0.52807	0.2964	0.2964	0.41223	0.52807	0.41223	0.41223	0.41223	0.52807	0.52807	0.52807	0.52807	0.52807	0.6439	0.6439	0.6439	0.52807	0.87556	0.87556	0.87556	0.87556	0.87556	0.41223	0.6439	0.41223	0.41223	0.2964	0.2964	0.2964	0.18057
-1.0371	-1.0371	-1.0371	-1.0371	-1.0371	-1.0371	-1.0371	-1.0371	-0.71366	-0.39026	-0.39026	-0.39026	-0.39026	-0.39026	-0.39026	-0.39026	-0.39026	-0.39026	-0.39026	-0.066857	-0.39026	-0.39026	-0.39026	-0.39026	-0.066857	-0.066857	-0.066857	-0.066857	-0.066857	-0.066857	-0.066857	-0.066857	-0.066857	-0.39026	-0.71366	-0.71366	-0.71366	-0.71366	-0.71366	-0.71366	-0.71366	-0.71366	-0.71366	-0.71366	-1.0371	-1.0371	-1.0371	-1.0371	-1.0371	-1.3605
-0.69433	-0.74334	-0.69433	-0.44932	-0.35132	-0.44932	-0.30232	-0.54733	-0.64533	-0.54733	-0.25332	-0.40032	-0.49833	-0.35132	-0.10631	-0.15531	-0.15531	-0.30232	-0.25332	-0.40032	-0.35132	-0.30232	-0.20431	-0.057308	-0.25332	-0.20431	-0.20431	-0.30232	-0.54733	-0.49833	-0.40032	-0.49833	-0.49833	-0.30232	-0.20431	-0.44932	-0.20431	-0.10631	-0.20431	-0.30232	-0.40032	-0.40032	-0.44932	-0.40032	-0.35132	-0.30232	-0.35132	-0.25332	-0.35132	-0.0083066
1.2129	1.0294	0.84604	0.84604	0.47924	0.47924	0.66264	0.66264	0.47924	0.47924	0.47924	0.47924	0.47924	0.47924	0.47924	0.47924	0.29583	0.29583	0.47924	0.66264	0.66264	0.47924	0.29583	0.11243	0.11243	0.11243	0.11243	0.29583	0.29583	0.29583	0.47924	0.47924	0.84604	1.2129	0.84604	1.0294	1.2129	1.2129	1.3963	1.3963	1.3963	1.3963	1.3963	1.3963	1.3963	1.3963	1.3963	1.5797	1.7631	1.5797
-0.31998	-0.31998	-0.31998	-0.31998	-0.31998	-0.10757	-0.10757	0.10485	0.21105	0.31726	0.42347	0.52967	0.52967	0.52967	0.42347	0.31726	0.52967	0.63588	0.74209	0.84829	0.84829	0.9545	0.9545	1.0607	1.1669	1.0607	1.0607	1.0607	1.0607	1.0607	0.9545	1.3793	1.1669	1.0607	0.9545	0.9545	0.84829	0.84829	0.84829	0.84829	0.84829	0.63588	0.52967	0.52967	0.42347	0.42347	0.52967	0.42347	0.31726	0.21105
0.14262	0.32291	0.383	0.4431	0.5032	0.62339	0.56329	0.74358	0.80368	0.98396	1.0441	1.1042	1.2243	1.2243	1.2844	1.2243	1.2243	1.3445	1.2243	1.1643	1.2243	1.2243	1.2844	1.2844	1.1042	1.1643	1.0441	1.1042	1.1042	0.98396	0.98396	1.0441	0.98396	1.0441	0.98396	0.86377	0.68348	0.56329	0.5032	0.56329	0.62339	0.74358	0.74358	0.86377	0.98396	0.80368	0.68348	0.74358	0.80368	0.74358
-0.78287	-0.91989	-0.73719	-0.78287	-0.60017	-0.64584	-0.60017	-0.55449	-0.73719	-0.55449	-0.23477	-0.14342	-0.18909	-0.23477	-0.14342	-0.05207	-0.18909	-0.32612	-0.32612	-0.14342	-0.14342	-0.23477	-0.41747	-0.41747	-0.37179	-0.41747	-0.28044	-0.41747	-0.32612	-0.55449	-0.37179	-0.37179	-0.37179	-0.14342	-0.32612	-0.60017	-0.60017	-0.50882	-0.50882	-0.69152	-0.69152	-0.60017	-0.60017	-0.60017	-0.60017	-0.50882	-0.50882	-0.41747	-0.41747	-0.41747
0.96287	1.1643	1.1643	1.3657	1.1643	1.1643	0.86217	0.66076	0.66076	0.66076	0.76146	0.76146	0.86217	0.96287	1.0636	1.0636	0.76146	0.76146	0.45936	0.056562	-0.044138	-0.044138	-0.24554	0.15726	0.45936	0.45936	0.56006	0.45936	0.56006	0.56006	0.86217	1.0636	1.1643	1.5671	1.8692	1.7685	1.6678	1.3657	1.1643	1.1643	1.0636	1.1643	1.1643	1.1643	1.7685	1.7685	1.7685	1.9699	1.8692	2.272
1.7296	1.9748	2.0973	2.0973	2.2199	2.2199	2.2199	2.2199	2.2199	2.3425	2.465	2.3425	2.3425	2.3425	2.465	2.465	2.5876	2.3425	2.465	2.8327	2.8327	2.8327	2.5876	2.8327	2.7102	2.465	2.2199	2.0973	2.0973	1.9748	2.2199	2.3425	2.2199	2.3425	1.9748	1.8522	2.0973	2.3425	2.2199	2.0973	2.2199	2.0973	1.9748	1.8522	1.4845	1.3619	1.2393	1.1168	1.1168	0.99419
0.19003	0.30784	0.30784	0.42564	0.42564	0.30784	0.42564	0.30784	0.42564	0.42564	0.19003	0.19003	0.19003	0.30784	0.19003	0.072218	0.072218	0.072218	0.19003	0.30784	0.30784	0.30784	0.19003	0.19003	0.30784	0.30784	0.19003	0.072218	-0.1634	-0.1634	-0.28121	-0.28121	-0.28121	-0.51683	-0.51683	-0.51683	-0.51683	-0.39902	-0.51683	-0.51683	-0.51683	-0.51683	-0.51683	-0.63463	-0.75244	-0.75244	-0.75244	-0.75244	-0.63463	-0.75244
0.12549	0.56158	0.56158	0.56158	0.56158	0.56158	0.56158	0.56158	0.56158	0.56158	0.56158	0.56158	0.56158	0.56158	0.56158	0.56158	0.56158	0.56158	0.56158	0.56158	0.56158	0.56158	0.56158	0.12549	0.12549	0.12549	-0.31061	-0.31061	-0.31061	-0.31061	-0.31061	-0.31061	-0.31061	-0.31061	-0.31061	-0.31061	-0.31061	-0.31061	-0.31061	-0.31061	-0.31061	-0.31061	-0.31061	-0.31061	-0.31061	-0.31061	-0.31061	-0.31061	-0.31061	-0.31061
0.13033	0.088456	0.088456	0.046584	0.088456	0.13033	0.088456	-0.03716	0.0047121	-0.079032	-0.20465	-0.16278	-0.1209	0.0047121	-0.03716	-0.079032	-0.16278	-0.16278	-0.20465	-0.16278	-0.079032	-0.079032	-0.1209	-0.16278	-0.20465	-0.1209	-0.16278	-0.1209	-0.1209	-0.079032	-0.079032	-0.03716	-0.03716	0.046584	0.13033	0.1722	0.13033	0.088456	-0.03716	0.0047121	0.088456	0.088456	-0.03716	-0.03716	-0.079032	-0.16278	-0.1209	-0.1209	-0.16278	0.0047121
0.98059	0.87529	0.76999	1.1912	1.1912	1.2965	1.1912	1.2965	1.5071	1.6124	1.5071	1.2965	1.2965	1.2965	1.1912	1.2965	1.2965	1.2965	1.6124	1.4018	1.0859	1.0859	1.2965	1.1912	1.2965	1.2965	1.4018	1.5071	1.1912	1.0859	0.98059	1.0859	1.1912	1.0859	0.98059	0.87529	0.98059	1.0859	1.0859	0.98059	1.2965	1.1912	1.0859	0.87529	0.87529	0.87529	0.87529	0.66469	0.87529	0.98059
1.1637	1.2519	1.0755	1.0755	1.1637	1.4283	1.5165	1.5165	1.4283	1.4283	1.4283	1.6048	1.7812	1.9576	1.9576	2.0458	2.1341	2.3105	2.4869	2.3987	2.4869	2.4869	2.3987	2.4869	2.5751	2.4869	2.3105	2.2223	2.3987	2.2223	2.1341	2.1341	2.1341	2.0458	1.9576	2.0458	1.8694	1.693	1.5165	1.6048	1.4283	1.5165	1.4283	1.0755	1.3401	1.3401	1.5165	1.5165	1.4283	1.3401
0.5543	0.5543	0.5543	0.05479	0.05479	0.05479	0.05479	0.05479	0.05479	0.05479	0.5543	0.5543	0.5543	0.5543	1.0538	1.0538	1.0538	1.0538	1.0538	0.5543	0.5543	0.5543	0.5543	0.5543	0.5543	0.5543	0.5543	0.5543	0.5543	0.5543	0.5543	0.5543	0.5543	0.5543	0.5543	0.05479	0.05479	0.05479	0.05479	-0.44472	-0.44472	-0.44472	-0.44472	-0.44472	-0.44472	-0.44472	-0.44472	-0.44472	-0.44472	-0.44472
0.0020707	0.14743	0.14743	0.14743	0.2928	0.2928	0.2928	0.0020707	0.0020707	0.0020707	0.0020707	-0.14329	0.0020707	-0.14329	-0.14329	0.0020707	0.0020707	-0.14329	-0.14329	-0.14329	-0.14329	-0.14329	0.0020707	0.0020707	0.0020707	0.0020707	-0.14329	-0.14329	-0.14329	-0.28866	-0.28866	-0.28866	-0.28866	-0.28866	-0.28866	-0.28866	-0.14329	-0.28866	-0.28866	-0.28866	-0.43402	-0.43402	-0.43402	-0.43402	-0.43402	-0.43402	-0.28866	-0.43402	-0.43402	-0.28866
0.49281	0.49281	0.49281	0.49281	0.49281	0.49281	0.49281	0.21962	0.21962	0.21962	0.21962	0.21962	0.21962	0.76601	0.76601	0.76601	0.49281	0.49281	0.49281	0.49281	0.49281	0.49281	0.76601	0.49281	0.49281	0.49281	0.49281	0.49281	0.49281	1.0392	1.3124	1.3124	1.3124	1.3124	1.5856	1.5856	1.5856	1.8588	1.3124	1.3124	1.5856	1.5856	1.5856	1.8588	1.8588	1.8588	1.8588	1.8588	1.8588	1.8588
0.10284	0.10284	0.10284	0.36762	0.36762	0.36762	0.36762	0.36762	0.63239	0.63239	0.63239	0.63239	0.89716	1.1619	1.1619	1.1619	1.1619	0.89716	0.89716	0.89716	0.89716	0.89716	0.89716	0.89716	0.89716	0.36762	0.36762	0.36762	0.10284	0.10284	0.36762	0.36762	0.36762	0.10284	0.36762	0.36762	0.36762	0.10284	-0.16193	-0.16193	-0.16193	-0.16193	-0.16193	-0.16193	-0.16193	-0.16193	-0.16193	-0.16193	-0.16193	-0.16193
0.18884	0.18884	0.023478	0.023478	0.18884	0.18884	0.18884	0.18884	0.18884	0.18884	0.18884	0.18884	0.18884	0.18884	0.18884	0.023478	0.18884	0.18884	0.18884	0.18884	0.023478	0.023478	0.023478	0.023478	-0.14189	-0.30725	-0.30725	-0.30725	-0.30725	-0.14189	-0.14189	-0.14189	-0.14189	-0.14189	-0.14189	-0.14189	-0.14189	0.023478	0.023478	0.023478	0.023478	-0.14189	-0.14189	-0.14189	-0.14189	0.023478	0.023478	0.023478	0.023478	0.35421
-0.22338	-0.29888	-0.33664	-0.33664	-0.37439	-0.56315	-0.71416	-0.86517	-0.82742	-0.78966	-0.71416	-0.71416	-0.67641	-0.63865	-0.6009	-0.63865	-0.67641	-0.56315	-0.56315	-0.67641	-0.56315	-0.63865	-0.56315	-0.63865	-0.67641	-0.71416	-0.6009	-0.56315	-0.6009	-0.6009	-0.6009	-0.56315	-0.48764	-0.48764	-0.5254	-0.63865	-0.6009	-0.6009	-0.63865	-0.67641	-0.71416	-0.71416	-0.75191	-0.78966	-0.67641	-0.71416	-0.67641	-0.63865	-0.5254	-0.5254
0.12698	-0.0016491	-0.0016491	-0.0016491	-0.13028	-0.13028	-0.13028	-0.13028	-0.38754	-0.25891	-0.13028	-0.13028	-0.13028	-0.13028	-0.25891	-0.38754	-0.38754	-0.38754	-0.25891	-0.25891	-0.38754	-0.38754	-0.38754	-0.38754	-0.51617	-0.51617	-0.25891	-0.25891	-0.25891	-0.25891	-0.25891	-0.25891	-0.25891	-0.13028	-0.25891	-0.25891	-0.25891	-0.25891	-0.13028	-0.13028	-0.13028	-0.13028	-0.13028	-0.38754	-0.38754	-0.25891	-0.25891	-0.25891	-0.13028	-0.13028
-0.38875	-0.38875	-0.38875	0.052126	0.052126	0.27256	0.052126	0.27256	0.27256	0.27256	0.27256	0.052126	0.052126	0.052126	0.052126	0.052126	0.052126	0.052126	0.052126	0.052126	0.052126	0.052126	0.052126	0.27256	0.052126	-0.16831	-0.16831	0.052126	-0.38875	-0.60919	-0.82962	-0.60919	-0.82962	-0.82962	-0.82962	-0.82962	-0.82962	-0.82962	-0.82962	-0.82962	-0.82962	-1.0501	-1.0501	-1.0501	-1.0501	-1.0501	-1.0501	-1.0501	-1.2705	-1.0501
0.19427	0.0075244	0.0075244	0.0075244	0.0075244	-0.36596	-0.36596	-0.17922	-0.17922	-0.17922	-0.36596	-0.5527	-0.36596	-0.36596	0.0075244	-0.17922	-0.17922	-0.36596	-0.36596	-0.36596	-0.17922	-0.17922	0.0075244	0.0075244	0.19427	0.19427	0.38101	0.19427	0.19427	0.19427	0.19427	0.19427	0.0075244	0.19427	0.38101	0.38101	0.56775	0.75449	0.75449	0.38101	0.38101	0.38101	0.56775	0.56775	0.56775	0.56775	0.56775	0.38101	0.56775	0.38101
-0.17377	-0.17377	-0.17377	-0.17377	-0.17377	-0.17377	-0.17377	-0.17377	-0.17377	-0.17377	-0.17377	-0.17377	-0.17377	-0.17377	-0.17377	-0.17377	-0.17377	-0.17377	-0.17377	-0.17377	-0.17377	-0.17377	-0.17377	-0.17377	-0.17377	-0.17377	-0.17377	-0.17377	-0.17377	-0.17377	-0.17377	-0.17377	-0.17377	-0.17377	-0.17377	-0.17377	-0.17377	-0.17377	-0.17377	-0.17377	-0.17377	-0.17377	-0.17377	-0.17377	-0.17377	-0.17377	-0.17377	-0.17377	-0.17377	-0.17377
0.3083	0.3083	0.3083	0.3083	0.067201	0.067201	-0.1739	0.067201	-0.1739	-0.1739	-0.1739	-0.1739	-0.1739	0.067201	0.3083	0.3083	0.5494	0.79049	1.0316	1.0316	1.0316	1.0316	1.0316	1.2727	1.5138	1.5138	1.5138	1.7549	1.996	1.996	1.996	1.996	1.7549	1.7549	1.7549	1.7549	1.7549	1.7549	1.7549	1.5138	1.5138	1.5138	1.2727	1.0316	1.0316	1.0316	1.0316	1.0316	0.79049	0.79049
-0.20364	-0.20364	-0.2535	-0.2535	-0.2535	-0.30335	-0.3532	-0.3532	-0.30335	-0.30335	-0.2535	-0.2535	-0.2535	-0.30335	-0.30335	-0.3532	-0.30335	-0.3532	-0.3532	-0.4529	-0.4529	-0.4529	-0.3532	-0.30335	-0.3532	-0.30335	-0.2535	-0.2535	-0.20364	-0.15379	-0.15379	-0.15379	-0.15379	-0.15379	-0.15379	-0.20364	-0.30335	-0.30335	-0.2535	-0.2535	-0.2535	-0.30335	-0.2535	-0.2535	-0.20364	-0.15379	-0.15379	-0.15379	-0.20364	-0.15379
0.55714	0.55714	0.55714	0.55714	-0.22147	-0.22147	0.55714	0.55714	0.55714	0.55714	0.55714	0.55714	1.3357	1.3357	0.55714	-1.0001	-0.22147	-0.22147	-0.22147	-0.22147	-0.22147	-0.22147	-1.0001	-1.0001	-1.0001	-1.0001	-1.0001	-1.0001	-1.0001	-1.0001	-1.0001	-1.7787	-1.7787	-1.0001	-1.0001	-1.0001	-0.22147	-1.0001	-1.0001	-1.0001	-1.0001	-1.7787	-1.7787	-1.7787	-1.0001	-1.0001	-1.0001	-1.0001	-1.7787	-1.7787
-0.11646	0.19698	0.35369	0.51041	0.66713	0.98056	0.51041	0.51041	0.51041	0.51041	0.51041	0.35369	0.35369	0.19698	0.35369	0.35369	0.35369	0.19698	0.35369	0.51041	0.51041	0.35369	0.51041	0.98056	0.98056	1.1373	1.1373	1.294	1.1373	1.1373	0.82385	0.82385	0.66713	0.66713	0.66713	0.66713	0.66713	0.66713	0.82385	0.66713	0.82385	0.82385	0.98056	0.82385	0.66713	0.66713	0.82385	0.66713	0.35369	0.51041
-0.29752	-0.29752	-0.23437	-0.29752	-0.29752	-0.17122	-0.23437	-0.17122	-0.36066	-0.23437	-0.10808	-0.10808	-0.10808	0.018218	0.018218	0.018218	-0.044929	-0.044929	-0.17122	-0.17122	-0.23437	-0.29752	-0.29752	-0.23437	-0.29752	-0.36066	-0.29752	-0.36066	-0.23437	-0.23437	-0.29752	-0.23437	-0.23437	-0.23437	-0.23437	-0.36066	-0.36066	-0.36066	-0.42381	-0.48696	-0.55011	-0.48696	-0.48696	-0.48696	-0.42381	-0.42381	-0.36066	-0.42381	-0.48696	-0.48696
0.4506	0.6864	0.6864	0.6864	0.4506	-0.021018	-0.021018	-0.25683	-0.49263	-0.25683	-0.021018	-0.25683	-0.25683	0.21479	0.21479	0.21479	0.21479	0.6864	0.6864	0.6864	0.92221	0.6864	0.21479	0.4506	0.6864	0.4506	0.21479	0.4506	0.4506	0.6864	0.6864	0.92221	0.92221	1.158	1.158	1.3938	1.3938	1.6296	1.3938	1.3938	1.3938	1.3938	1.3938	1.3938	1.3938	1.3938	1.3938	1.3938	1.3938	1.158
-0.54498	-0.39277	-0.39277	-0.46887	-0.46887	-0.39277	-0.31667	-0.31667	-0.46887	-0.54498	-0.46887	-0.54498	-0.62108	-0.62108	-0.62108	-0.54498	-0.39277	-0.46887	-0.54498	-0.31667	-0.54498	-0.46887	-0.39277	-0.39277	-0.31667	-0.16446	-0.39277	-0.46887	-0.39277	-0.54498	-0.69719	-0.69719	-0.62108	-0.46887	-0.54498	-0.46887	-0.24056	-0.31667	-0.24056	-0.16446	-0.16446	-0.088354	-0.088354	0.063854	-0.088354	-0.01225	-0.01225	-0.01225	0.21606	0.21606
0.14129	0.14129	0.23552	0.32974	0.047068	0.14129	0.23552	0.23552	0.42397	0.5182	0.5182	0.42397	0.14129	-0.047158	-0.047158	0.14129	0.23552	0.23552	0.32974	0.42397	0.5182	0.5182	0.5182	0.32974	0.5182	0.32974	0.32974	0.42397	0.32974	0.23552	0.14129	0.14129	0.23552	0.14129	0.047068	0.047068	0.14129	0.14129	0.23552	0.32974	0.14129	0.14129	0.32974	0.32974	0.23552	0.047068	0.047068	0.23552	0.42397	0.14129
-0.62802	-0.62802	-0.38221	-0.38221	-0.50511	-0.50511	-0.50511	-0.50511	-0.50511	-0.1364	-0.1364	-0.013494	-0.013494	-0.013494	-0.013494	-0.013494	-0.013494	0.23232	0.23232	-0.013494	0.10941	0.10941	0.23232	0.60103	0.47813	0.60103	0.60103	0.35522	0.35522	0.35522	0.47813	0.47813	0.72393	0.72393	0.35522	0.10941	-0.013494	0.10941	0.10941	0.35522	0.47813	0.47813	0.23232	0.10941	0.23232	0.23232	0.23232	0.10941	-0.2593	-0.2593
0.18541	0.18541	0.080613	0.080613	-0.024184	0.080613	-0.33857	-0.33857	-0.33857	-0.23378	-0.12898	-0.23378	-0.12898	-0.12898	-0.23378	-0.12898	-0.23378	-0.33857	-0.33857	-0.12898	-0.12898	-0.23378	-0.23378	-0.33857	-0.23378	-0.12898	-0.23378	-0.23378	-0.33857	-0.33857	-0.44337	-0.12898	-0.024184	-0.024184	-0.12898	-0.23378	-0.23378	-0.33857	-0.23378	-0.33857	-0.33857	-0.33857	-0.33857	-0.23378	-0.33857	-0.12898	-0.024184	-0.024184	-0.024184	-0.12898
-0.39022	-0.39022	-0.12478	-0.12478	-0.12478	-0.12478	-0.39022	-0.39022	-0.39022	-0.39022	-0.39022	-0.39022	-0.39022	-0.12478	0.14066	0.14066	0.14066	0.14066	0.14066	0.14066	0.14066	-0.12478	-0.39022	-0.39022	-0.39022	-0.39022	-0.39022	-0.65566	-0.65566	-0.39022	-0.39022	-0.39022	-0.12478	-0.12478	-0.12478	-0.12478	-0.12478	0.14066	0.14066	-0.12478	0.14066	0.14066	0.14066	0.14066	0.14066	0.14066	0.14066	0.14066	0.14066	0.4061
0.5955	0.52804	0.5955	0.46057	0.52804	0.39311	0.66297	0.5955	0.46057	0.39311	0.25818	0.19072	0.19072	0.055791	0.055791	-0.011672	0.055791	0.12326	-0.011672	0.055791	0.055791	-0.011672	-0.011672	-0.079136	0.055791	0.055791	0.055791	-0.079136	-0.079136	-0.079136	-0.079136	-0.21406	-0.21406	-0.21406	-0.28153	-0.28153	-0.21406	-0.28153	-0.21406	-0.21406	-0.1466	-0.079136	-0.079136	-0.1466	-0.1466	-0.011672	-0.079136	0.055791	0.055791	-0.079136
0.37519	0.19904	0.022892	0.11097	0.37519	0.28711	0.46326	0.46326	0.37519	0.28711	0.63941	0.55134	0.63941	0.55134	0.63941	0.55134	0.46326	0.46326	0.37519	0.37519	0.37519	0.19904	0.37519	0.37519	0.28711	0.28711	0.37519	0.46326	0.37519	0.022892	0.022892	-0.15326	0.022892	0.022892	0.11097	-0.15326	-0.065183	-0.15326	-0.065183	-0.065183	-0.065183	-0.065183	0.19904	0.11097	0.022892	0.37519	0.46326	0.19904	0.19904	0.19904
-0.48812	-0.39364	-0.20469	-0.20469	-0.11021	0.078739	0.078739	0.36217	0.55112	0.55112	0.55112	0.45664	0.74007	0.74007	0.83455	0.64559	0.64559	0.64559	0.83455	0.74007	0.83455	0.92902	0.92902	0.74007	0.64559	0.64559	0.74007	0.64559	0.74007	0.64559	0.55112	0.45664	0.17321	0.078739	0.17321	0.17321	0.26769	-0.015737	-0.11021	-0.11021	-0.015737	-0.11021	-0.11021	-0.29916	-0.29916	-0.39364	-0.48812	-0.48812	-0.48812	-0.29916
0.38874	0.49764	0.49764	0.27984	0.06204	0.27984	0.17094	0.38874	0.49764	0.49764	0.38874	0.71544	0.49764	0.49764	0.82434	0.82434	0.93325	0.82434	0.82434	0.82434	1.0421	1.2599	1.2599	1.5866	1.5866	1.4777	1.3688	1.2599	1.4777	1.5866	1.4777	1.4777	1.2599	1.0421	1.151	1.0421	0.71544	0.71544	0.60654	0.27984	0.27984	0.49764	0.71544	0.60654	0.49764	0.60654	0.27984	0.71544	0.49764	0.71544
0.36874	0.50543	0.36874	0.36874	0.36874	0.36874	0.36874	0.50543	0.36874	0.50543	0.36874	0.23205	0.095368	0.23205	0.50543	0.64211	0.64211	0.64211	0.64211	0.64211	0.50543	0.36874	0.36874	0.36874	0.23205	0.36874	0.23205	0.36874	0.36874	0.36874	0.36874	0.36874	0.36874	0.36874	0.23205	0.23205	0.36874	0.36874	0.23205	0.095368	0.095368	0.23205	0.36874	0.64211	0.64211	0.7788	1.0522	1.0522	1.0522	1.0522
0.91833	0.77523	0.77523	0.83247	0.86109	0.94695	0.86109	0.86109	0.88971	0.91833	0.94695	0.94695	0.91833	0.91833	0.91833	0.88971	0.91833	0.88971	0.88971	0.86109	0.88971	0.94695	0.94695	1.0328	0.94695	0.97556	1.0614	1.1187	1.0614	1.0614	1.0614	1.09	1.1759	1.2331	1.1473	1.1473	1.1473	1.2045	1.1759	1.1759	1.2904	1.2618	1.2618	1.319	1.3762	1.3476	1.4049	1.3762	1.3762	1.5479
-0.85111	-0.85111	-0.75587	-0.66064	-0.47018	-0.27971	-0.089245	0.0059878	0.19645	0.29169	0.19645	0.29169	0.38692	0.48215	0.48215	0.57738	0.38692	0.10122	0.10122	0.10122	0.19645	0.19645	0.29169	0.48215	0.67262	0.76785	0.86308	0.76785	0.76785	0.76785	0.67262	0.48215	0.38692	0.48215	0.38692	0.48215	0.48215	0.38692	0.38692	0.38692	0.29169	0.48215	0.48215	0.57738	0.67262	0.67262	0.57738	0.48215	0.19645	0.0059878
-0.24995	-0.24995	-0.055317	-0.055317	-0.15263	-0.15263	-0.055317	0.041999	0.041999	-0.055317	0.041999	0.041999	0.041999	0.041999	0.041999	0.041999	0.13932	0.041999	-0.055317	-0.055317	-0.15263	-0.15263	-0.055317	-0.055317	-0.15263	-0.055317	-0.055317	-0.24995	-0.15263	-0.15263	-0.15263	-0.24995	-0.24995	-0.15263	-0.24995	-0.34726	-0.34726	-0.34726	-0.34726	-0.24995	-0.15263	-0.15263	-0.15263	-0.15263	-0.055317	-0.055317	0.041999	-0.055317	0.041999	0.13932
-0.61414	-0.61414	-0.69557	-0.777	-0.777	-0.777	-0.69557	-0.61414	-0.61414	-0.61414	-0.85844	-0.777	-0.777	-0.85844	-0.777	-0.69557	-0.777	-0.777	-0.69557	-0.69557	-0.85844	-0.85844	-0.85844	-0.777	-0.69557	-0.69557	-0.69557	-0.69557	-0.61414	-0.61414	-0.69557	-0.69557	-0.777	-0.777	-0.777	-0.777	-0.777	-0.5327	-0.45127	-0.5327	-0.69557	-0.61414	-0.69557	-0.69557	-0.69557	-0.61414	-0.45127	-0.5327	-0.61414	-0.777
-0.076312	-0.22275	-0.22275	-0.14953	-0.076312	-0.14953	-0.29597	-0.0030942	0.14334	0.21656	0.28978	0.363	0.50943	0.50943	0.43621	0.50943	0.50943	0.50943	0.58265	0.58265	0.58265	0.50943	0.50943	0.58265	0.50943	0.50943	0.363	0.43621	0.50943	0.363	0.43621	0.43621	0.14334	0.14334	-0.0030942	-0.076312	-0.14953	-0.22275	-0.14953	-0.076312	-0.14953	-0.076312	-0.0030942	-0.0030942	-0.0030942	0.070124	-0.0030942	-0.076312	-0.14953	-0.0030942
3.1277	3.3665	3.446	3.446	3.3665	3.446	3.446	3.5256	3.8439	3.9235	4.0827	4.0827	4.2418	4.4806	4.1622	4.3214	4.4806	4.7193	4.958	4.958	5.1172	5.2764	5.1172	5.1172	5.1968	5.4355	5.2764	5.3559	5.5151	5.5947	5.6742	5.8334	5.913	5.5947	5.4355	5.4355	5.5947	5.5151	5.3559	5.3559	5.3559	5.1172	4.958	4.958	4.7989	4.7989	4.6397	4.5601	4.5601	4.401
4.0929	3.9823	4.2034	3.8717	3.8717	4.2034	3.9823	4.0929	3.9823	4.0929	4.4246	4.314	4.0929	4.314	4.4246	4.314	4.2034	4.4246	4.5352	4.2034	4.6458	4.867	4.7564	4.7564	4.0929	4.0929	4.0929	3.8717	4.0929	4.0929	3.9823	3.8717	4.0929	4.314	4.4246	4.2034	4.314	4.4246	4.2034	4.0929	4.314	4.4246	4.2034	3.9823	3.8717	3.6505	3.6505	3.6505	3.6505	3.9823
0.75391	1.1185	1.1185	0.997	0.997	0.997	1.2401	1.1185	1.2401	1.1185	0.997	0.997	0.87545	0.87545	0.87545	0.75391	0.87545	0.997	0.87545	0.75391	0.75391	0.75391	0.75391	0.87545	0.997	1.3616	0.87545	0.87545	0.997	0.75391	0.87545	0.51082	0.63236	0.38928	0.38928	0.38928	0.26773	0.51082	0.38928	0.26773	0.38928	0.14619	0.14619	0.51082	0.51082	0.63236	0.75391	0.997	1.1185	0.87545
-0.8913	-0.27303	-0.8913	-0.27303	-0.27303	-0.27303	-0.27303	0.34525	0.34525	0.34525	0.34525	0.34525	-0.27303	-0.27303	-0.27303	-0.27303	-0.27303	-0.27303	-0.27303	0.34525	-0.27303	0.34525	0.34525	0.34525	0.34525	0.34525	-0.27303	-0.27303	-0.27303	-0.27303	-0.27303	-0.27303	-0.8913	-0.27303	-0.27303	-0.27303	-0.27303	-0.27303	-0.8913	-0.27303	-0.27303	0.34525	0.34525	0.34525	-0.27303	-0.27303	-0.8913	-0.8913	-0.27303	-0.27303
1.0769	0.73129	0.9041	0.73129	0.55848	0.38567	0.47208	0.47208	0.47208	0.55848	0.55848	0.73129	0.64489	0.8177	0.99051	0.9041	1.3361	1.0769	0.99051	1.0769	0.9041	0.8177	0.8177	0.8177	0.55848	0.38567	0.29927	0.12646	0.12646	0.040053	-0.046352	0.040053	0.12646	0.12646	0.21286	0.21286	0.040053	-0.046352	-0.13276	-0.13276	0.040053	-0.39197	-0.39197	-0.39197	-0.47838	-0.39197	-0.30557	-0.13276	-0.30557	-0.30557
0.12998	0.12998	0.12998	0.21803	0.12998	-0.046114	0.041933	0.12998	0.21803	0.12998	0.12998	0.12998	0.041933	0.12998	0.21803	0.30607	0.30607	0.30607	0.30607	0.30607	0.12998	0.12998	-0.13416	0.041933	0.12998	0.12998	0.21803	0.39412	0.30607	0.30607	0.39412	0.39412	0.39412	0.57021	0.48217	0.48217	0.48217	0.65826	0.65826	0.57021	0.65826	0.74631	0.83435	0.74631	0.74631	0.74631	0.74631	0.74631	0.57021	0.57021
0.39686	0.47874	0.51969	0.4378	0.39686	0.47874	0.39686	0.4378	0.4378	0.51969	0.4378	0.47874	0.4378	0.4378	0.4378	0.51969	0.56063	0.51969	0.35591	0.39686	0.31497	0.39686	0.23309	0.1512	0.19214	0.27403	0.11026	0.1512	0.1512	0.23309	0.19214	0.1512	0.1512	0.23309	0.1512	0.19214	0.1512	0.069316	0.1512	0.1512	0.028373	-0.17634	-0.053513	-0.17634	-0.21728	-0.1354	-0.21728	-0.094455	-0.1354	-0.17634
-0.17462	-0.0096184	-0.0096184	-0.0096184	-0.0096184	-0.17462	-0.33962	-0.50462	-0.66962	-0.33962	-0.33962	-0.33962	-0.33962	-0.66962	-0.66962	-0.50462	-0.33962	-0.50462	-0.33962	-0.33962	-0.33962	-0.33962	-0.50462	-0.33962	-0.33962	-0.33962	-0.33962	-0.33962	-0.33962	-0.50462	-0.50462	-0.33962	-0.17462	-0.17462	-0.50462	-0.50462	-0.33962	-0.33962	-0.17462	-0.0096184	-0.17462	-0.33962	-0.17462	-0.33962	-0.33962	-0.17462	-0.17462	-0.17462	-0.33962	-0.17462
-0.40997	-0.51335	-0.51335	-0.61674	-0.61674	0.0035646	-0.099819	-0.2032	-0.099819	-0.099819	-0.2032	-0.51335	-0.40997	-0.2032	-0.40997	-0.51335	-0.30659	-0.30659	-0.30659	-0.099819	-0.30659	0.0035646	-0.2032	-0.2032	0.10695	0.0035646	0.0035646	0.10695	0.21033	0.31372	0.0035646	0.0035646	-0.2032	-0.2032	-0.099819	0.0035646	0.4171	0.52048	0.4171	0.4171	0.52048	0.52048	0.52048	0.4171	0.4171	0.62387	0.31372	0.4171	0.52048	0.31372
-0.77487	-0.77487	-0.6207	-0.6207	-0.31234	-0.31234	-0.31234	-0.31234	-0.31234	-0.31234	-0.31234	-0.15816	-0.46652	-0.6207	-0.77487	-0.77487	-0.92905	-0.92905	-0.77487	-0.46652	-0.46652	-0.46652	-0.31234	-0.15816	-0.15816	-0.0039871	-0.15816	-0.0039871	-0.0039871	-0.31234	-0.31234	-0.15816	-0.0039871	-0.0039871	-0.15816	-0.0039871	-0.15816	-0.0039871	-0.0039871	-0.0039871	-0.0039871	-0.0039871	0.15019	-0.0039871	-0.15816	-0.15816	-0.0039871	-0.0039871	0.15019	0.15019
0.89964	0.74424	0.27802	0.74424	1.055	0.89964	1.2105	0.89964	1.5213	1.5213	1.5213	1.2105	1.3659	1.2105	0.89964	0.89964	0.89964	0.89964	0.74424	1.055	1.055	0.89964	0.89964	0.89964	1.055	0.74424	1.055	1.2105	1.055	0.74424	0.58883	0.27802	0.27802	-0.3436	-0.499	-0.65441	-0.499	-0.3436	-0.18819	0.27802	0.27802	0.43343	0.12262	0.58883	0.12262	0.12262	0.12262	0.12262	-0.032787	0.12262
1.7773	1.7773	1.9906	2.204	2.4174	2.204	2.204	1.9906	1.9906	1.7773	1.5639	1.5639	1.3505	1.3505	1.3505	1.3505	1.5639	1.7773	1.5639	1.7773	1.7773	1.7773	1.5639	1.5639	1.5639	1.5639	1.5639	1.3505	1.1371	1.5639	1.7773	1.7773	1.7773	1.7773	1.7773	1.7773	1.7773	1.7773	1.5639	1.5639	1.3505	1.1371	1.1371	1.1371	0.92374	0.92374	1.1371	0.92374	1.1371	0.92374
-0.81229	-0.81229	-0.63329	-0.75262	-0.75262	-0.69295	-0.75262	-0.75262	-0.75262	-0.81229	-0.75262	-0.75262	-0.75262	-0.75262	-0.75262	-0.75262	-0.69295	-0.69295	-0.63329	-0.51396	-0.57362	-0.57362	-0.57362	-0.51396	-0.51396	-0.57362	-0.57362	-0.75262	-0.69295	-0.69295	-0.75262	-0.75262	-0.69295	-0.69295	-0.57362	-0.63329	-0.57362	-0.63329	-0.63329	-0.69295	-0.63329	-0.69295	-0.69295	-0.75262	-0.87195	-0.81229	-0.87195	-0.81229	-0.87195	-0.81229
-1.407	-0.92911	-1.0247	-1.0247	-1.0247	-0.83353	-1.0247	-1.0247	-0.92911	-0.92911	-0.83353	-0.83353	-0.54677	-0.64236	-0.64236	-0.64236	-0.54677	-0.73794	-0.73794	-0.73794	-0.64236	-0.54677	-0.64236	-0.54677	-0.26001	-0.3556	-0.73794	-0.73794	-0.73794	-0.64236	-0.73794	-0.73794	-0.73794	-0.83353	-0.83353	-1.1203	-1.1203	-1.407	-1.3115	-1.2159	-1.1203	-1.0247	-1.0247	-0.92911	-0.92911	-1.0247	-1.1203	-1.1203	-1.2159	-1.5026
-0.43502	-0.39435	-0.43502	-0.55706	-0.59773	-0.55706	-0.55706	-0.51638	-0.39435	-0.4757	-0.55706	-0.67909	-0.67909	-0.63841	-0.55706	-0.55706	-0.59773	-0.51638	-0.67909	-0.71977	-0.63841	-0.63841	-0.59773	-0.51638	-0.55706	-0.59773	-0.51638	-0.55706	-0.51638	-0.43502	-0.59773	-0.67909	-0.8418	-0.92315	-1.0045	-1.0452	-1.0045	-0.88247	-0.8418	-0.88247	-0.80112	-0.80112	-0.88247	-0.88247	-0.96383	-0.96383	-0.92315	-0.80112	-0.80112	-0.92315
-0.68257	-0.59015	-0.68257	-0.59015	-0.68257	-0.68257	-0.59015	-0.59015	-0.59015	-0.49773	-0.31289	-0.12805	-0.035634	-0.035634	-0.035634	0.056786	0.1492	0.24162	0.1492	0.24162	-0.035634	-0.22047	-0.31289	-0.31289	-0.49773	-0.40531	-0.49773	-0.49773	-0.59015	-0.59015	-0.49773	-0.49773	-0.31289	-0.12805	-0.22047	-0.31289	-0.40531	-0.49773	-0.31289	-0.31289	-0.40531	-0.49773	-0.59015	-0.59015	-0.68257	-0.68257	-0.59015	-0.49773	-0.40531	-0.40531
0.96029	0.88627	0.96029	0.73821	0.66418	0.4421	0.29404	0.29404	0.22001	0.14598	0.14598	-0.076102	0.071954	-0.0020739	-0.076102	-0.076102	-0.076102	-0.076102	-0.15013	-0.37222	-0.37222	-0.29819	-0.44624	-0.37222	-0.52027	-0.44624	-0.29819	-0.29819	-0.22416	-0.22416	-0.0020739	-0.22416	-0.0020739	0.14598	0.14598	0.14598	0.36807	0.59015	0.59015	0.66418	0.73821	0.66418	0.73821	0.81224	0.73821	0.66418	0.81224	0.81224	0.81224	0.88627
-0.40474	-0.40474	-0.40474	-0.40474	-0.40474	-0.40474	-0.40474	-0.40474	-0.40474	-0.15229	-0.15229	-0.15229	-0.15229	-0.15229	-0.15229	-0.15229	-0.15229	-0.15229	-0.15229	-0.15229	-0.15229	-0.15229	-0.15229	-0.15229	-0.15229	-0.15229	-0.15229	-0.15229	-0.15229	-0.15229	-0.15229	-0.15229	-0.15229	-0.15229	-0.40474	-0.40474	-0.40474	-0.40474	-0.40474	-0.40474	-0.40474	-0.40474	-0.40474	-0.40474	-0.40474	-0.40474	-0.40474	-0.40474	-0.40474	-0.40474
-0.28879	-0.28879	-0.28879	-0.28879	-0.28879	-0.28879	-0.28879	-0.28879	-0.28879	-0.28879	-0.28879	-0.28879	-0.28879	-0.28879	-0.28879	-0.28879	-0.28879	-0.28879	-0.28879	-0.28879	-0.28879	-0.28879	0.40629	0.40629	0.40629	0.40629	0.40629	0.40629	0.40629	0.40629	0.40629	0.40629	0.40629	0.40629	0.40629	0.40629	0.40629	0.40629	0.40629	0.40629	0.40629	0.40629	0.40629	0.40629	0.40629	0.40629	0.40629	-0.28879	-0.28879	-0.28879
-0.30741	-0.14514	-0.14514	-0.14514	0.017127	-0.14514	-0.14514	-0.14514	0.017127	-0.14514	-0.14514	0.017127	0.017127	0.1794	0.34166	0.34166	0.34166	0.50393	0.50393	0.34166	0.50393	0.50393	0.1794	0.017127	0.1794	0.1794	0.017127	0.017127	0.017127	-0.14514	-0.14514	0.017127	0.017127	-0.14514	-0.14514	0.017127	-0.14514	-0.14514	-0.30741	-0.46968	-0.46968	-0.46968	-0.63195	-0.46968	-0.30741	-0.46968	-0.30741	-0.30741	-0.30741	-0.46968
-0.56898	-0.51215	-0.51215	-0.51215	-0.56898	-0.45531	-0.51215	-0.62581	-0.45531	-0.39848	-0.34165	-0.45531	-0.39848	-0.39848	-0.45531	-0.45531	-0.39848	-0.28481	-0.28481	-0.28481	-0.28481	-0.22798	-0.22798	-0.22798	-0.11431	-0.057481	-0.11431	-0.00064767	-0.057481	-0.057481	-0.17115	-0.17115	-0.11431	-0.28481	-0.39848	-0.39848	-0.28481	-0.34165	-0.22798	-0.22798	-0.22798	-0.28481	-0.34165	-0.34165	-0.34165	-0.34165	-0.39848	-0.39848	-0.39848	-0.56898
0.028189	-0.030999	-0.030999	-0.090187	-0.20856	-0.32694	-0.32694	-0.38613	-0.38613	-0.38613	-0.38613	-0.5045	-0.5045	-0.38613	-0.38613	-0.44532	-0.62288	-0.68207	-0.68207	-0.74126	-0.74126	-0.74126	-0.62288	-0.74126	-0.80044	-0.85963	-0.80044	-0.68207	-0.68207	-0.68207	-0.62288	-0.74126	-0.74126	-0.62288	-0.56369	-0.62288	-0.62288	-0.44532	-0.56369	-0.56369	-0.56369	-0.56369	-0.56369	-0.62288	-0.56369	-0.62288	-0.62288	-0.74126	-0.74126	-0.74126
0.37061	0.44809	0.44809	0.52556	0.75798	0.60303	0.60303	0.60303	0.60303	0.75798	0.75798	0.83545	0.75798	0.6805	0.6805	0.6805	0.91292	0.91292	0.75798	0.60303	0.60303	0.6805	0.6805	0.83545	0.99039	0.91292	0.99039	1.0679	0.91292	0.75798	0.91292	0.91292	0.6805	0.75798	0.75798	0.83545	0.75798	0.83545	1.0679	0.99039	0.83545	0.60303	0.83545	0.83545	0.83545	0.83545	0.83545	0.75798	0.6805	0.52556
0.85886	0.96225	0.75547	0.65209	0.75547	0.65209	0.75547	0.75547	0.96225	0.96225	0.96225	0.96225	0.96225	0.75547	0.85886	0.75547	0.85886	0.85886	0.85886	1.0656	1.169	1.2724	1.2724	1.4792	1.3758	1.0656	1.0656	1.169	1.0656	1.169	1.2724	1.169	1.169	1.169	1.0656	0.96225	1.0656	1.169	1.169	0.96225	0.85886	0.75547	0.96225	1.0656	0.85886	0.75547	0.65209	0.65209	0.65209	0.65209
0.64897	0.85832	0.64897	0.57919	0.64897	0.71875	0.71875	0.71875	0.71875	0.78854	0.64897	0.71875	0.78854	0.85832	0.85832	0.85832	0.78854	0.85832	0.85832	0.99789	0.71875	0.85832	0.78854	0.71875	0.71875	0.57919	0.43962	0.43962	0.64897	0.5094	0.5094	0.64897	0.57919	0.5094	0.36984	0.30005	0.30005	0.23027	0.23027	0.36984	0.5094	0.43962	0.36984	0.43962	0.36984	0.36984	0.30005	0.16049	0.23027	0.23027
0.53496	0.49456	0.61575	0.65615	0.77734	0.61575	0.53496	0.57536	0.53496	0.53496	0.61575	0.77734	0.73694	0.65615	0.65615	0.69654	0.65615	0.65615	0.53496	0.45417	0.49456	0.61575	0.57536	0.69654	0.57536	0.53496	0.53496	0.33298	0.33298	0.25219	0.41377	0.57536	0.49456	0.49456	0.61575	0.69654	0.61575	0.69654	0.85813	0.81773	0.73694	0.89852	0.97932	0.81773	0.81773	0.77734	0.61575	0.65615	0.53496	0.53496
1.2459	1.2459	1.3969	1.2459	1.5478	1.6988	1.8497	2.0007	1.6988	1.6988	1.6988	1.6988	1.3969	1.3969	1.6988	1.8497	2.0007	2.0007	2.1516	2.4535	2.4535	2.6044	2.0007	1.8497	1.6988	1.6988	2.1516	1.6988	2.3026	2.0007	2.3026	2.1516	2.0007	2.1516	2.0007	2.0007	2.1516	2.1516	2.1516	2.0007	2.1516	2.1516	2.1516	2.0007	1.6988	1.6988	1.5478	1.8497	1.8497	2.0007
-0.51184	-0.60387	-0.41982	-0.41982	-0.32779	-0.32779	-0.23577	-0.51184	-0.51184	-0.32779	-0.32779	-0.69589	-0.60387	-0.51184	-0.69589	-0.69589	-0.69589	-0.69589	-0.78792	-0.87994	-0.78792	-0.60387	-0.51184	-0.41982	-0.41982	-0.51184	-0.32779	-0.41982	-0.41982	-0.51184	-0.32779	-0.32779	-0.32779	-0.32779	-0.51184	-0.51184	-0.41982	-0.32779	-0.51184	-0.51184	-0.51184	-0.60387	-0.69589	-0.60387	-0.60387	-0.78792	-0.87994	-0.97197	-1.064	-1.156
-0.16057	-0.27633	-0.27633	-0.50787	-0.3921	-0.3921	-0.3921	-0.27633	-0.16057	-0.16057	-0.3921	-0.3921	-0.50787	-0.50787	-0.3921	-0.27633	0.070966	0.18673	0.41826	0.3025	0.41826	0.41826	0.41826	0.41826	0.41826	0.53403	0.76556	0.88133	0.88133	0.76556	0.76556	0.76556	0.76556	0.88133	0.88133	0.88133	0.9971	1.1129	1.1129	1.2286	1.1129	0.88133	0.76556	0.76556	0.76556	0.6498	0.76556	0.76556	0.76556	0.88133
-0.63449	-0.63449	-0.54875	-0.463	-0.54875	-0.54875	-0.63449	-0.63449	-0.72023	-0.72023	-0.80598	-0.80598	-0.80598	-0.72023	-0.80598	-0.72023	-0.80598	-0.80598	-0.80598	-0.89172	-0.80598	-0.89172	-0.72023	-0.63449	-0.54875	-0.54875	-0.463	-0.54875	-0.63449	-0.63449	-0.63449	-0.63449	-0.54875	-0.54875	-0.463	-0.20577	-0.20577	-0.12003	-0.12003	-0.12003	-0.12003	-0.12003	-0.20577	-0.20577	-0.29151	-0.20577	-0.12003	-0.034281	-0.12003	-0.12003
-0.078832	-0.078832	-0.078832	-0.078832	-0.078832	-0.19787	-0.19787	-0.19787	-0.55499	-0.67403	-0.79307	-0.79307	-0.79307	-0.91211	-1.0312	-1.0312	-1.0312	-1.1502	-1.0312	-1.0312	-1.0312	-1.1502	-1.0312	-1.0312	-0.79307	-0.79307	-0.79307	-0.91211	-0.91211	-0.91211	-0.91211	-0.91211	-0.79307	-0.79307	-0.79307	-0.79307	-0.79307	-0.91211	-0.91211	-0.91211	-0.91211	-0.91211	-0.91211	-1.0312	-1.0312	-1.0312	-1.0312	-1.1502	-1.0312	-1.2692
0.28531	0.28531	0.39554	0.50576	0.61598	0.61598	0.61598	0.7262	0.61598	0.39554	0.39554	0.50576	0.7262	0.61598	0.61598	0.61598	0.94665	0.83643	0.83643	0.7262	0.61598	0.7262	0.7262	0.61598	0.7262	0.7262	0.7262	1.0569	0.94665	0.83643	1.2773	1.2773	1.3875	1.1671	1.2773	1.3875	1.3875	1.4978	1.3875	1.3875	1.2773	0.94665	1.1671	1.0569	1.2773	1.1671	1.0569	0.94665	0.83643	0.94665
-0.073312	0.11429	0.30189	0.30189	-0.073312	0.30189	0.30189	0.11429	0.11429	-0.073312	0.11429	0.30189	0.48949	0.30189	0.30189	0.30189	0.48949	-0.073312	0.11429	-0.26091	0.11429	0.30189	0.30189	0.48949	0.48949	0.67709	0.48949	0.30189	0.30189	0.86469	0.86469	0.67709	0.67709	1.0523	1.2399	1.0523	0.86469	0.67709	0.67709	0.67709	0.67709	0.67709	0.67709	0.67709	1.0523	0.67709	0.86469	1.0523	1.0523	0.86469
-0.37412	-0.38944	-0.3588	-0.37412	-0.34348	-0.32815	-0.34348	-0.28218	-0.26686	-0.23622	-0.26686	-0.20557	-0.20557	-0.19025	-0.22089	-0.26686	-0.26686	-0.29751	-0.37412	-0.32815	-0.31283	-0.29751	-0.28218	-0.23622	-0.25154	-0.25154	-0.22089	-0.20557	-0.12896	-0.082986	-0.067663	-0.021695	-0.082986	-0.1596	-0.20557	-0.19025	-0.26686	-0.31283	-0.26686	-0.23622	-0.23622	-0.22089	-0.22089	-0.19025	-0.26686	-0.28218	-0.29751	-0.29751	-0.29751	-0.29751
-0.35467	-0.26104	-0.16742	-0.21423	-0.21423	-0.30785	-0.30785	-0.26104	-0.30785	-0.30785	-0.40148	-0.4951	-0.54191	-0.54191	-0.68235	-0.68235	-0.77597	-0.82278	-0.63554	-0.54191	-0.4951	-0.54191	-0.54191	-0.63554	-0.58872	-0.4951	-0.58872	-0.63554	-0.4951	-0.54191	-0.54191	-0.54191	-0.4951	-0.44829	-0.44829	-0.44829	-0.30785	-0.30785	-0.30785	-0.35467	-0.35467	-0.40148	-0.35467	-0.58872	-0.63554	-0.68235	-0.63554	-0.58872	-0.54191	-0.58872
0.38647	0.38647	0.28123	0.28123	0.28123	0.28123	0.28123	0.17599	0.17599	0.070757	-0.034479	0.070757	-0.034479	-0.13972	-0.24495	-0.13972	-0.13972	-0.034479	-0.13972	-0.24495	-0.13972	-0.13972	-0.24495	-0.24495	-0.13972	-0.13972	-0.034479	-0.034479	-0.034479	-0.034479	-0.034479	-0.034479	-0.034479	-0.13972	-0.13972	-0.13972	-0.24495	-0.13972	-0.13972	-0.13972	-0.24495	-0.24495	-0.35019	-0.24495	-0.24495	-0.24495	-0.35019	-0.35019	-0.45542	-0.35019
-0.11475	-0.11475	-0.30407	-0.30407	-0.30407	-0.30407	-0.11475	0.074567	-0.30407	-0.11475	-0.11475	-0.11475	-0.11475	0.074567	0.074567	0.074567	0.074567	0.074567	-0.11475	-0.11475	0.074567	0.074567	0.074567	0.074567	-0.11475	-0.11475	-0.11475	-0.11475	0.074567	0.074567	-0.11475	-0.30407	-0.30407	-0.30407	-0.30407	-0.30407	-0.30407	-0.30407	-0.49338	-0.49338	-0.30407	-0.30407	-0.30407	0.074567	0.074567	-0.11475	-0.11475	0.074567	0.074567	0.074567
0.8792	0.92836	0.80545	0.8792	0.85462	0.90378	0.75629	0.85462	0.80545	0.80545	0.83004	0.78087	0.80545	0.80545	0.85462	0.85462	0.78087	0.78087	0.80545	0.75629	0.78087	0.75629	0.75629	0.78087	0.83004	0.78087	0.78087	0.83004	0.80545	0.73171	0.70713	0.80545	0.80545	0.78087	0.83004	0.80545	0.73171	0.68255	0.73171	0.73171	0.75629	0.75629	0.75629	0.78087	0.78087	0.73171	0.73171	0.70713	0.68255	0.68255
1.3165	1.0438	0.9075	0.9075	0.77116	0.63481	0.49847	0.36213	0.36213	0.36213	0.49847	0.49847	0.36213	0.63481	0.49847	0.63481	0.63481	0.77116	0.49847	0.49847	0.63481	0.63481	0.36213	0.22578	0.22578	0.08944	0.08944	0.08944	0.08944	0.08944	0.22578	0.22578	0.22578	0.08944	0.08944	0.22578	0.08944	0.22578	-0.046903	0.08944	-0.18325	-0.18325	-0.18325	-0.046903	0.22578	0.22578	0.22578	0.22578	0.22578	0.22578
0.41245	0.41245	0.48513	0.48513	0.48513	0.41245	0.19442	0.41245	0.48513	0.41245	0.41245	0.41245	0.2671	0.19442	0.2671	0.2671	0.2671	0.2671	0.19442	0.2671	0.33978	0.33978	0.2671	0.2671	0.2671	0.19442	0.19442	0.12175	0.12175	0.12175	0.049072	0.049072	-0.16896	-0.24163	-0.09628	-0.023604	-0.023604	-0.023604	0.049072	0.049072	0.049072	0.049072	0.2671	0.19442	0.33978	0.2671	0.33978	0.33978	0.2671	0.2671
-0.35387	-0.21941	-0.35387	-0.48834	-0.48834	-0.75728	-0.62281	-0.48834	-0.48834	-0.62281	-0.21941	-0.21941	-0.21941	-0.35387	-0.21941	-0.084938	-0.084938	-0.084938	-0.084938	-0.084938	-0.084938	0.04953	-0.35387	-0.35387	-0.48834	-0.48834	-0.62281	-0.48834	-0.21941	-0.21941	-0.35387	-0.62281	-0.75728	-0.75728	-0.75728	-0.75728	-0.75728	-0.75728	-0.62281	-0.75728	-0.62281	-0.62281	-0.62281	-0.48834	-0.21941	-0.21941	-0.35387	-0.35387	-0.35387	-0.35387
0.07206	-0.10317	-0.14697	-0.015554	-0.059361	-0.14697	-0.059361	-0.14697	0.07206	-0.059361	0.07206	0.11587	0.11587	0.24729	0.20348	0.20348	0.11587	0.07206	0.028253	-0.059361	0.028253	-0.059361	-0.19078	-0.10317	0.028253	-0.14697	0.028253	-0.015554	-0.059361	-0.015554	0.028253	0.028253	0.11587	0.11587	0.028253	-0.059361	-0.10317	-0.015554	-0.059361	-0.10317	0.028253	-0.059361	-0.015554	-0.14697	-0.10317	-0.23459	-0.10317	-0.015554	0.028253	-0.10317
-0.31858	-0.31858	-0.31858	-0.31858	-0.31858	-0.31858	-0.31858	-0.31858	-0.076159	-0.076159	0.16626	0.16626	0.16626	0.16626	0.16626	0.16626	0.16626	-0.076159	-0.076159	-0.076159	-0.076159	0.16626	0.16626	0.16626	0.16626	-0.076159	0.16626	0.16626	0.16626	0.16626	0.16626	0.16626	0.16626	-0.076159	-0.076159	-0.31858	-0.31858	-0.31858	-0.31858	-0.31858	-0.31858	-0.31858	-0.31858	-0.31858	-0.31858	-0.31858	-0.561	-0.31858	-0.31858	-0.31858
1.3456	1.2053	1.2053	1.3456	1.486	1.7666	1.9069	1.7666	1.6263	1.7666	1.6263	1.6263	1.7666	1.7666	1.6263	1.7666	2.0473	2.3279	2.4682	2.6085	2.4682	2.4682	2.7489	2.4682	2.3279	2.3279	2.4682	2.3279	2.1876	2.4682	2.3279	2.3279	2.3279	2.4682	2.4682	2.6085	2.6085	2.6085	2.8892	3.0295	2.8892	2.7489	2.4682	2.4682	2.4682	2.7489	2.8892	2.7489	3.0295	3.0295
0.60725	0.60725	0.60725	0.60725	0.60725	0.45265	0.45265	0.76185	0.76185	0.60725	0.45265	0.45265	0.45265	0.45265	0.45265	0.60725	0.29804	0.45265	0.45265	0.60725	0.60725	0.91645	0.91645	1.0711	1.0711	1.3803	1.5349	1.5349	1.5349	1.6895	1.6895	1.6895	1.3803	1.5349	1.2257	1.2257	1.0711	1.0711	1.0711	1.3803	1.0711	1.2257	1.0711	1.0711	0.91645	1.0711	0.76185	0.76185	0.45265	0.29804
2.2792	2.9467	2.9467	2.613	2.1123	2.2792	2.4461	2.7798	2.9467	3.4473	3.2805	2.9467	3.1136	3.2805	3.7811	3.7811	3.948	4.1148	4.1148	4.1148	4.4486	4.7823	4.7823	5.1161	5.283	5.9505	5.6167	5.7836	6.1173	6.1173	6.2842	6.1173	5.7836	6.1173	5.4498	5.6167	5.9505	5.9505	6.1173	5.7836	5.9505	6.1173	6.1173	6.618	6.7848	6.9517	6.7848	6.9517	6.7848	7.1186
-0.11263	-0.11263	0.032869	-0.11263	-0.01563	-0.06413	-0.06413	0.032869	-0.16113	-0.30663	-0.40363	-0.35513	-0.35513	-0.45213	-0.35513	-0.35513	-0.30663	-0.25813	-0.35513	-0.45213	-0.45213	-0.40363	-0.20963	-0.35513	-0.59763	-0.45213	-0.45213	-0.54913	-0.45213	-0.59763	-0.54913	-0.54913	-0.74313	-0.74313	-0.64613	-0.64613	-0.64613	-0.64613	-0.59763	-0.54913	-0.69463	-0.74313	-0.74313	-0.79163	-0.74313	-0.74313	-0.79163	-0.93713	-0.98563	-0.88863
-0.15686	0.20497	0.20497	0.38589	0.20497	0.024054	0.024054	0.024054	0.024054	-0.15686	-0.15686	-0.15686	0.024054	0.024054	-0.15686	-0.15686	-0.15686	-0.15686	-0.15686	-0.15686	-0.15686	-0.15686	-0.15686	-0.15686	-0.15686	-0.15686	-0.5187	-0.5187	-0.69962	-0.69962	-0.33778	-0.33778	-0.33778	-0.15686	0.024054	0.024054	0.024054	-0.15686	-0.15686	-0.15686	-0.15686	-0.15686	0.024054	0.024054	0.024054	0.024054	0.024054	0.024054	0.024054	0.024054
1.2064	1.0108	1.4998	1.4998	1.402	1.7932	2.0866	1.891	2.0866	2.1844	2.38	2.2822	2.0866	2.0866	2.2822	2.5756	2.5756	2.7712	2.9668	2.9668	2.7712	2.869	2.869	2.869	2.869	2.9668	3.4558	2.9668	2.9668	3.2602	2.869	2.7712	2.6734	2.5756	2.7712	2.7712	2.9668	3.1624	3.358	3.2602	3.1624	3.358	3.2602	3.1624	3.2602	3.6514	3.6514	3.7492	3.7492	3.7492
1.9354	1.9354	1.9354	1.9354	2.0817	2.3741	2.301	1.9354	1.9354	2.0086	2.0086	2.0817	2.0086	1.8623	1.9354	2.0086	1.7892	1.8623	2.0086	1.9354	1.8623	1.9354	2.301	2.2279	2.301	2.5204	2.3741	2.3741	2.4472	2.2279	2.0086	2.0817	2.0086	1.9354	2.1548	2.4472	2.3741	2.4472	2.5204	2.3741	2.301	2.301	2.3741	2.301	2.4472	2.4472	2.2279	1.7892	1.8623	1.7892
0.73879	0.76439	0.76439	0.79	0.58517	0.73879	0.73879	0.76439	0.76439	0.76439	0.68758	0.68758	0.68758	0.8156	0.8156	0.84121	0.89241	0.84121	0.71319	0.68758	0.71319	0.55956	0.53396	0.43154	0.43154	0.32913	0.25232	0.27792	0.17551	0.22671	0.098695	0.1243	0.098695	0.098695	0.073091	0.20111	0.17551	0.17551	0.073091	0.021884	0.1243	0.1243	0.1499	0.1499	0.1499	0.20111	0.22671	0.27792	0.32913	0.35473
-0.68355	-0.68355	-0.68355	-0.44015	-0.44015	-0.44015	-0.44015	-0.44015	-0.44015	-0.44015	-0.44015	-0.44015	-0.44015	-0.44015	-0.44015	-0.44015	-0.44015	-0.44015	-0.44015	-0.44015	-0.44015	-0.44015	-0.44015	-0.44015	-0.44015	-0.44015	-0.44015	-0.44015	-0.68355	-0.68355	-0.68355	-0.68355	-0.68355	-0.68355	-0.68355	-0.68355	-0.68355	-0.68355	-0.68355	-0.68355	-0.68355	-0.68355	-0.68355	-0.68355	-0.68355	-0.68355	-0.68355	-0.68355	-0.68355	-0.68355
-0.33505	-0.20941	-0.083781	-0.083781	0.041852	0.041852	0.041852	0.16749	0.29312	0.29312	0.29312	0.29312	0.29312	0.41875	0.29312	0.29312	0.29312	0.29312	0.29312	0.41875	0.67002	0.67002	0.79565	0.79565	0.79565	0.79565	1.0469	0.92128	1.0469	1.1726	1.1726	1.2982	1.1726	1.0469	1.1726	1.4238	1.4238	1.4238	1.2982	1.5495	1.6751	1.8007	1.9264	2.052	1.9264	1.5495	1.5495	1.5495	1.6751	1.6751
-0.36038	-0.36038	-0.36038	-0.36038	-0.36038	-0.36038	-0.36038	-0.36038	-0.36038	-0.36038	-0.36038	-0.36038	-0.36038	-0.36038	-0.36038	-0.36038	-0.36038	-0.36038	-0.36038	-0.36038	-0.36038	-0.36038	-0.36038	-0.36038	-0.36038	-0.36038	-0.36038	-0.36038	-0.36038	-0.36038	-0.36038	-0.36038	-0.36038	-0.36038	-0.36038	-0.36038	-0.36038	-0.36038	-0.36038	-0.36038	-0.36038	-0.36038	-0.36038	-0.36038	-0.36038	-0.36038	-0.36038	-0.36038	-0.36038	-0.36038
-0.046972	-0.046972	0.16902	0.16902	0.16902	0.16902	0.16902	0.16902	0.16902	-0.26296	-0.26296	-0.26296	-0.26296	-0.046972	-0.26296	-0.26296	-0.26296	-0.046972	-0.26296	-0.26296	-0.26296	-0.47895	-0.47895	-0.26296	-0.046972	-0.046972	-0.046972	-0.26296	-0.26296	-0.26296	-0.26296	-0.26296	-0.47895	-0.47895	-0.47895	-0.47895	-0.26296	-0.26296	-0.47895	-0.47895	-0.26296	-0.26296	-0.47895	-0.26296	-0.046972	0.16902	0.385	0.16902	-0.046972	0.16902
-0.79689	-0.68561	-0.68561	-0.68561	-0.68561	-0.79689	-0.79689	-0.68561	-0.68561	-0.68561	-0.68561	-0.68561	-0.57434	-0.57434	-0.46306	-0.46306	-0.46306	-0.46306	-0.46306	-0.46306	-0.46306	-0.46306	-0.46306	-0.35179	-0.35179	-0.46306	-0.46306	-0.35179	-0.35179	-0.35179	-0.46306	-0.46306	-0.57434	-0.57434	-0.57434	-0.57434	-0.57434	-0.68561	-0.68561	-0.79689	-0.79689	-0.68561	-0.68561	-0.68561	-0.57434	-0.57434	-0.57434	-0.46306	-0.57434	-0.57434
-0.34211	-0.34211	-0.34211	-0.41325	-0.34211	-0.27098	-0.34211	-0.41325	-0.41325	-0.48439	-0.48439	-0.41325	-0.41325	-0.27098	-0.27098	-0.1287	-0.19984	-0.19984	-0.19984	-0.19984	-0.19984	-0.19984	-0.41325	-0.41325	-0.41325	-0.41325	-0.27098	-0.27098	-0.27098	-0.27098	-0.34211	-0.34211	-0.34211	-0.27098	-0.27098	-0.27098	-0.34211	-0.34211	-0.48439	-0.55553	-0.69781	-0.55553	-0.55553	-0.55553	-0.41325	-0.41325	-0.34211	-0.34211	-0.34211	-0.19984
0.13462	0.13462	0.13462	0.13462	0.69491	0.69491	0.69491	0.69491	0.69491	0.69491	0.69491	0.69491	0.69491	0.69491	0.69491	0.69491	0.69491	0.69491	0.69491	0.13462	0.13462	0.13462	0.13462	0.13462	0.13462	0.13462	0.13462	0.13462	0.13462	-0.42567	-0.42567	-0.42567	-0.42567	-0.42567	-0.42567	-0.42567	-0.42567	-0.42567	-0.42567	-0.42567	-0.42567	-0.42567	-0.42567	-0.42567	-0.42567	-0.42567	-0.42567	-0.42567	-0.42567	-0.42567
-0.642	-0.75974	-0.75974	-0.75974	-0.75974	-0.75974	-0.642	-0.52427	-0.52427	-0.52427	-0.52427	-0.52427	-0.642	-0.40654	-0.40654	-0.40654	-0.2888	-0.2888	-0.17107	-0.2888	-0.40654	-0.17107	-0.17107	-0.053333	-0.053333	-0.053333	-0.053333	-0.17107	-0.17107	-0.17107	-0.053333	-0.053333	-0.17107	-0.053333	0.064402	0.18214	0.18214	0.29987	0.064402	0.29987	0.29987	0.18214	0.4176	0.29987	0.18214	0.29987	0.064402	0.29987	0.18214	0.18214
-0.035682	-0.14935	-0.14935	-0.14935	-0.14935	-0.14935	-0.14935	-0.26302	-0.26302	-0.3767	-0.3767	-0.49037	-0.60404	-0.60404	-0.60404	-0.60404	-0.60404	-0.71771	-0.71771	-0.71771	-0.71771	-0.71771	-0.71771	-0.60404	-0.60404	-0.60404	-0.49037	-0.60404	-0.60404	-0.60404	-0.60404	-0.71771	-0.60404	-0.49037	-0.49037	-0.49037	-0.49037	-0.3767	-0.26302	-0.26302	-0.26302	-0.26302	-0.26302	-0.14935	-0.035682	-0.035682	-0.035682	-0.035682	-0.035682	-0.035682
0.61154	0.52775	0.36017	0.27639	0.1926	0.36017	0.36017	0.44396	0.36017	0.44396	0.1926	0.27639	0.27639	0.36017	0.44396	0.44396	0.36017	0.27639	0.61154	0.44396	0.44396	0.36017	0.36017	0.52775	0.1926	0.10881	0.1926	0.10881	0.1926	0.27639	0.025026	0.10881	0.1926	0.27639	0.27639	0.36017	0.1926	0.10881	-0.14255	0.10881	0.025026	-0.058761	0.10881	-0.22634	-0.14255	-0.058761	0.025026	0.025026	0.025026	0.1926
-0.66837	-0.66837	-0.80798	-0.80798	-0.80798	-0.80798	-0.80798	-0.66837	-0.66837	-0.80798	-0.80798	-0.80798	-0.80798	-0.80798	-0.9476	-0.9476	-0.9476	-0.9476	-1.0872	-1.0872	-1.0872	-1.0872	-1.0872	-1.0872	-1.0872	-1.0872	-1.0872	-1.0872	-1.0872	-1.0872	-1.0872	-1.0872	-1.2268	-1.2268	-1.0872	-1.0872	-1.0872	-1.0872	-1.0872	-1.0872	-1.0872	-1.0872	-0.9476	-0.9476	-0.9476	-0.9476	-0.9476	-0.9476	-0.9476	-0.9476
0.7247	0.45015	0.45015	0.31288	0.45015	0.58743	0.7247	0.31288	0.45015	0.31288	0.45015	0.58743	0.7247	0.58743	0.7247	0.45015	0.31288	0.1756	0.038327	-0.098947	0.038327	-0.098947	0.31288	0.45015	0.45015	0.45015	0.31288	0.31288	0.31288	0.31288	0.038327	-0.098947	0.45015	0.1756	0.1756	0.1756	0.038327	0.038327	-0.098947	-0.098947	0.038327	0.1756	0.1756	0.45015	0.45015	0.58743	0.7247	0.1756	0.45015	0.45015
-0.91971	-0.91971	-1.0443	-1.1689	-1.1689	-1.1689	-1.4181	-1.4181	-1.4181	-1.4181	-1.5426	-1.5426	-1.5426	-1.4181	-1.5426	-1.5426	-1.5426	-1.5426	-1.4181	-1.4181	-1.4181	-1.2935	-1.2935	-1.2935	-1.2935	-1.1689	-1.1689	-1.1689	-1.1689	-1.1689	-1.2935	-1.2935	-1.2935	-1.1689	-1.1689	-1.1689	-1.1689	-1.1689	-1.2935	-1.2935	-1.2935	-1.2935	-1.2935	-1.4181	-1.4181	-1.2935	-1.4181	-1.5426	-1.6672	-1.6672
0.47464	0.47464	0.47464	0.47464	0.47464	0.19424	0.19424	0.19424	0.19424	0.47464	0.47464	0.47464	0.19424	0.19424	-0.086166	0.19424	0.19424	0.19424	0.75505	0.75505	0.75505	0.75505	0.75505	0.75505	0.75505	0.75505	0.75505	0.75505	0.75505	0.75505	0.75505	0.75505	0.75505	0.75505	0.47464	0.47464	0.47464	0.47464	0.47464	0.47464	0.19424	0.19424	0.19424	-0.36657	-0.36657	-0.36657	-0.36657	-0.36657	-0.36657	-0.64698
-0.35912	-0.28531	-0.28531	-0.35912	-0.35912	-0.32221	-0.39602	-0.35912	-0.35912	-0.2484	-0.2484	-0.28531	-0.2115	-0.35912	-0.35912	-0.43293	-0.43293	-0.43293	-0.39602	-0.39602	-0.58055	-0.54364	-0.50674	-0.54364	-0.54364	-0.43293	-0.50674	-0.46983	-0.46983	-0.46983	-0.43293	-0.43293	-0.39602	-0.39602	-0.54364	-0.58055	-0.54364	-0.61745	-0.65436	-0.69126	-0.61745	-0.65436	-0.76507	-0.72817	-0.80198	-0.80198	-0.80198	-0.72817	-0.61745	-0.58055
0.34176	0.29656	0.29656	0.025326	0.11574	0.16094	0.43217	0.43217	0.47738	0.34176	0.47738	0.61299	0.52258	0.6582	0.61299	0.70341	0.70341	0.61299	0.83902	0.70341	0.83902	0.79382	0.88423	0.92943	1.0198	0.92943	0.83902	0.83902	0.88423	0.74861	0.74861	0.56779	0.61299	0.61299	0.79382	0.70341	0.52258	0.47738	0.47738	0.38697	0.34176	0.38697	0.43217	0.20615	0.29656	0.16094	0.070531	-0.01988	-0.01988	-0.01988
-1.1197	-1.1197	-1.1197	-1.0513	-1.0513	-0.98296	-1.0513	-0.98296	-0.9146	-0.84623	-0.77787	-0.77787	-0.57278	-0.57278	-0.64115	-0.57278	-0.50442	-0.57278	-0.50442	-0.36769	-0.50442	-0.50442	-0.57278	-0.36769	-0.36769	-0.29933	-0.16261	-0.23097	-0.29933	-0.36769	-0.43606	-0.36769	-0.36769	-0.50442	-0.50442	-0.50442	-0.57278	-0.77787	-0.77787	-0.64115	-0.64115	-0.50442	-0.43606	-0.50442	-0.57278	-0.43606	-0.36769	-0.29933	-0.50442	-0.36769
1.2391	1.2391	1.2391	1.6545	1.6545	1.1006	1.1006	1.2391	1.3776	1.3776	1.2391	1.3776	1.1006	1.1006	0.96213	0.96213	1.3776	1.1006	0.68518	0.68518	0.68518	0.82366	0.40823	0.26976	0.82366	0.40823	0.26976	0.68518	-0.0071934	0.26976	0.40823	0.54671	0.13128	0.26976	0.40823	0.40823	0.40823	0.40823	0.54671	0.54671	0.54671	0.13128	0.82366	0.68518	0.54671	0.82366	0.96213	0.68518	0.68518	0.54671
2.0062	1.9078	1.8095	1.9078	1.9078	2.0062	2.2029	2.0062	1.7112	1.7112	1.5145	1.5145	1.2195	1.5145	1.5145	1.6128	1.5145	1.5145	1.4161	1.0228	1.0228	1.1211	1.0228	1.0228	0.8261	0.8261	1.0228	0.8261	0.92444	0.92444	1.0228	0.72775	0.72775	1.1211	1.1211	1.0228	0.8261	0.72775	0.62941	0.72775	0.53107	0.53107	0.53107	0.53107	0.62941	0.8261	0.72775	0.72775	0.62941	0.62941
0.19677	0.19677	0.13484	0.13484	0.010969	-0.17483	-0.050964	0.010969	-0.050964	-0.1129	-0.17483	-0.1129	-0.1129	-0.050964	-0.1129	-0.1129	-0.17483	0.010969	0.072902	0.010969	-0.050964	-0.050964	-0.050964	-0.23676	-0.23676	-0.23676	-0.2987	-0.17483	-0.17483	-0.2987	-0.23676	-0.23676	-0.1129	-0.17483	0.010969	0.19677	0.2587	0.4445	0.6303	0.69223	0.50643	0.56837	0.56837	0.6303	0.6303	0.6303	0.75417	0.75417	0.75417	0.69223
-0.48914	-0.48914	-0.48914	-0.48914	-0.090637	-0.090637	-0.090637	-0.22347	-0.090637	-0.35631	-0.35631	-0.22347	-0.22347	0.042197	0.042197	0.042197	0.17503	0.17503	0.042197	0.042197	0.042197	0.042197	-0.090637	-0.22347	-0.22347	-0.22347	-0.35631	-0.35631	-0.22347	-0.48914	-0.22347	-0.22347	-0.22347	-0.35631	-0.35631	-0.48914	-0.62197	-0.75481	-1.0205	-0.88764	-0.88764	-1.0205	-0.62197	-0.62197	-0.48914	-0.48914	-0.62197	-0.75481	-0.75481	-0.75481
-0.60279	-0.74466	-0.88653	-0.88653	-0.60279	-0.60279	-0.46092	-0.53185	-0.38998	-0.31904	-0.24811	-0.24811	-0.31904	-0.0353	-0.10624	-0.17717	-0.17717	-0.10624	-0.10624	-0.17717	-0.10624	-0.0353	-0.10624	0.10657	0.17751	0.17751	0.46125	0.53219	0.745	0.46125	0.46125	0.24844	0.39032	0.46125	0.17751	0.24844	0.10657	0.035636	-0.17717	-0.0353	0.035636	-0.10624	-0.0353	-0.10624	0.035636	0.10657	0.10657	0.10657	-0.10624	-0.17717
-0.10826	0.075759	0.075759	0.075759	0.25978	0.25978	0.25978	0.25978	0.25978	0.25978	0.25978	0.25978	0.075759	-0.10826	-0.10826	-0.10826	-0.10826	-0.10826	-0.10826	-0.29229	-0.29229	-0.47631	-0.66033	-0.66033	-0.84435	-0.84435	-1.0284	-0.66033	-0.66033	-0.84435	-0.84435	-0.84435	-0.84435	-0.84435	-0.84435	-0.84435	-0.84435	-0.84435	-0.84435	-0.66033	-0.66033	-0.47631	-0.47631	-0.47631	-0.47631	-0.47631	-0.47631	-0.47631	-0.47631	-0.47631
-0.3764	-0.3764	-0.3764	-0.25162	-0.25162	-0.25162	-0.0020702	-0.0020702	-0.0020702	0.12271	0.12271	0.12271	0.12271	0.12271	0.12271	0.24748	0.24748	0.24748	0.24748	0.24748	0.24748	0.24748	0.24748	0.24748	0.24748	0.24748	0.24748	0.24748	0.12271	0.12271	0.24748	-0.0020702	-0.0020702	0.12271	-0.0020702	-0.0020702	-0.0020702	-0.0020702	-0.0020702	-0.0020702	-0.12685	-0.12685	-0.12685	-0.12685	-0.12685	-0.12685	-0.12685	-0.12685	-0.12685	-0.12685
-0.75765	-0.75765	-0.75765	-0.75765	-0.75765	-0.75765	-0.75765	-0.75765	-0.29397	-0.29397	-0.29397	-0.29397	-0.29397	-0.29397	-0.29397	-0.29397	-0.29397	-0.29397	-0.29397	-0.29397	-0.29397	-0.29397	-0.29397	-0.29397	-0.29397	-0.29397	-0.29397	-0.29397	-0.29397	-0.29397	-0.29397	-0.29397	-0.29397	-0.75765	-0.75765	-0.75765	-0.75765	-0.75765	-0.75765	-0.75765	-0.75765	-0.75765	-0.29397	-0.29397	-0.29397	-0.29397	-0.29397	-0.29397	-0.29397	-0.29397
0.33386	0.48333	0.33386	0.33386	0.33386	0.33386	0.33386	0.33386	0.48333	0.48333	0.48333	0.6328	0.6328	0.6328	0.6328	0.6328	0.48333	0.48333	0.33386	0.33386	0.6328	0.78228	0.48333	0.48333	0.48333	0.48333	0.33386	0.33386	0.6328	0.6328	0.6328	0.78228	0.6328	0.33386	0.18439	0.18439	0.034919	-0.11455	0.034919	0.034919	0.034919	0.034919	0.034919	0.034919	0.034919	-0.26402	-0.26402	-0.11455	-0.11455	-0.11455
-0.89841	-0.97918	-0.89841	-0.81763	-0.73686	-0.61569	-0.65608	-0.73686	-0.77725	-0.81763	-0.81763	-0.85802	-0.85802	-0.81763	-0.9388	-0.89841	-0.77725	-0.73686	-0.77725	-0.81763	-0.77725	-0.81763	-0.97918	-0.89841	-0.89841	-0.77725	-0.69647	-0.73686	-0.77725	-0.85802	-1.0196	-1.0196	-0.97918	-0.9388	-0.89841	-0.9388	-0.89841	-0.9388	-1.0196	-0.97918	-0.97918	-0.97918	-1.06	-0.97918	-1.06	-1.06	-1.06	-1.06	-1.1003	-1.1811
10.035	10.035	10.555	10.555	9.5139	8.9933	8.9933	8.4726	7.9519	7.9519	7.9519	7.9519	7.4312	6.3899	5.8692	6.3899	5.8692	6.3899	5.8692	5.3486	4.8279	5.3486	5.8692	5.3486	5.8692	6.3899	6.3899	5.8692	5.3486	4.8279	4.8279	4.3072	4.3072	4.3072	5.8692	5.8692	5.8692	5.8692	6.3899	6.3899	5.3486	5.3486	4.8279	4.8279	5.8692	5.8692	5.3486	4.8279	4.8279	4.3072
0.67056	0.746	0.82144	0.89688	0.89688	0.89688	0.89688	0.89688	0.97232	0.746	0.82144	0.746	0.746	0.59512	0.59512	0.67056	0.67056	0.67056	0.59512	0.59512	0.67056	0.67056	0.746	0.67056	0.67056	0.59512	0.44425	0.36881	0.29337	0.21793	0.14249	0.067056	0.067056	-0.008382	-0.008382	-0.08382	-0.15926	-0.15926	-0.008382	-0.008382	0.067056	0.067056	-0.008382	0.14249	0.067056	0.14249	0.067056	0.14249	0.21793	0.21793
-0.24933	-0.28513	-0.28513	-0.24933	-0.35673	-0.42832	-0.35673	-0.32093	-0.32093	-0.32093	-0.28513	-0.35673	-0.46412	-0.32093	-0.32093	-0.35673	-0.35673	-0.35673	-0.24933	-0.24933	-0.24933	-0.28513	-0.35673	-0.35673	-0.35673	-0.42832	-0.46412	-0.53572	-0.60732	-0.49992	-0.53572	-0.67891	-0.71471	-0.78631	-0.82211	-0.8579	-0.8579	-0.8937	-1.0011	-1.0369	-0.9653	-1.0369	-1.0011	-1.1085	-1.1443	-1.1443	-1.0727	-1.0727	-1.0727	-1.0727
0.089241	0.23396	0.30632	0.37867	0.30632	0.30632	0.37867	0.45103	0.30632	0.23396	0.23396	0.1616	0.1616	0.23396	0.23396	0.30632	0.30632	0.30632	0.30632	0.1616	0.1616	0.016882	0.089241	0.089241	0.1616	-0.12783	-0.12783	-0.055476	-0.12783	0.016882	0.089241	0.1616	0.016882	0.089241	0.1616	0.30632	0.37867	0.37867	0.45103	0.37867	0.45103	0.66811	0.52339	0.59575	0.81282	0.81282	0.88518	0.88518	0.88518	0.88518
-0.058895	-0.1928	-0.1928	-0.058895	0.075014	0.20892	0.075014	0.075014	0.075014	0.20892	0.20892	0.20892	0.075014	0.075014	0.075014	0.075014	0.075014	0.075014	0.20892	0.20892	0.075014	0.075014	0.075014	0.20892	0.20892	0.20892	0.20892	0.20892	0.075014	0.075014	0.075014	0.075014	0.075014	-0.058895	-0.1928	-0.1928	-0.1928	-0.1928	-0.1928	-0.058895	-0.058895	-0.058895	-0.058895	-0.1928	-0.1928	-0.1928	-0.058895	-0.058895	-0.058895	-0.058895
-1.2062	-1.2062	-1.1395	-1.1395	-1.1395	-1.1395	-1.0728	-1.0728	-1.0061	-0.93939	-1.0061	-1.0061	-1.0728	-1.1395	-1.0728	-1.0728	-1.0061	-1.0728	-1.0061	-0.93939	-0.93939	-1.0061	-0.87269	-0.87269	-0.87269	-0.87269	-0.80598	-0.87269	-0.87269	-0.73928	-0.67258	-0.67258	-0.67258	-0.80598	-0.87269	-0.87269	-0.87269	-0.87269	-0.93939	-0.93939	-0.93939	-0.93939	-0.93939	-1.0061	-1.0061	-0.93939	-0.87269	-1.0061	-0.93939	-0.87269
0.38265	0.38265	0.50472	0.38265	0.62678	0.38265	0.38265	0.38265	0.50472	0.74884	0.74884	0.8709	0.8709	0.8709	0.99297	0.8709	0.99297	0.74884	0.74884	0.38265	0.74884	0.74884	0.8709	0.8709	0.99297	0.8709	0.74884	0.99297	1.115	0.8709	0.99297	0.99297	1.115	0.99297	0.74884	0.8709	0.62678	0.62678	0.74884	0.74884	0.62678	0.50472	0.50472	0.62678	0.74884	0.38265	0.38265	0.016464	-0.1056	-0.1056
-1.5159	-1.5159	-1.5159	-0.93079	-0.93079	-0.93079	-1.2234	-1.2234	-1.5159	-1.5159	-1.5159	-1.2234	-0.63821	-0.34564	-0.34564	-0.053061	0.23952	0.53209	0.53209	0.82467	0.82467	0.82467	1.1172	1.1172	1.1172	1.1172	1.1172	1.1172	0.82467	0.82467	0.82467	0.82467	0.82467	0.82467	0.82467	1.1172	0.82467	0.23952	0.53209	0.53209	0.23952	-0.053061	-0.053061	-0.053061	-0.053061	0.23952	0.23952	-0.053061	-0.053061	-0.053061
-0.24594	-0.24594	-0.24594	-0.24594	-0.60904	-0.60904	-0.60904	-0.60904	-0.60904	-0.60904	-0.97214	-0.97214	-0.97214	-0.97214	-0.97214	-0.97214	-0.24594	-0.24594	-0.24594	-0.24594	-0.24594	-0.60904	-0.97214	-0.97214	-0.97214	-1.3352	-1.3352	-0.60904	-0.60904	-0.60904	-0.24594	-0.24594	-0.24594	-0.24594	-0.24594	-0.24594	0.11715	0.11715	-0.24594	-0.24594	-0.24594	-0.60904	-0.60904	-0.24594	-0.24594	0.11715	0.48025	0.48025	1.2064	1.2064
-0.57682	-0.57682	-0.57682	-0.57682	-0.57682	-0.57682	-0.57682	-0.57682	-0.57682	-0.57682	-0.57682	-0.57682	-0.57682	-0.57682	-0.57682	-0.57682	-0.57682	-0.57682	-0.57682	-0.57682	-0.57682	-0.57682	-0.57682	-0.57682	-0.57682	-0.57682	-0.57682	-0.57682	-0.57682	-0.57682	-0.57682	-0.57682	-0.57682	-0.57682	-0.57682	-0.57682	-0.57682	-0.57682	-0.57682	-0.57682	-0.57682	-0.57682	-0.57682	-0.57682	-0.57682	-0.57682	-0.57682	-0.57682	-0.57682	-0.57682
-0.31387	-0.24013	-0.24013	-0.31387	-0.31387	-0.31387	-0.31387	-0.24013	-0.24013	-0.16639	-0.16639	-0.092649	-0.16639	-0.16639	-0.16639	-0.16639	-0.16639	-0.16639	-0.16639	-0.24013	-0.16639	-0.092649	-0.092649	-0.092649	-0.092649	-0.16639	-0.24013	-0.24013	-0.16639	-0.16639	-0.16639	-0.16639	-0.24013	-0.24013	-0.31387	-0.31387	-0.38761	-0.38761	-0.31387	-0.31387	-0.16639	-0.16639	-0.16639	-0.16639	-0.16639	-0.24013	-0.24013	-0.24013	-0.24013	-0.16639
0.64803	0.64803	0.64803	0.64803	0.24652	0.24652	-0.155	-0.155	-0.155	-0.55652	-0.55652	-0.55652	-0.55652	-0.55652	-0.55652	-0.55652	-0.55652	-0.55652	-0.55652	-0.55652	-0.55652	-0.55652	-0.55652	-0.55652	-0.55652	-0.55652	-0.55652	-0.55652	-0.55652	-0.55652	-0.55652	-0.55652	-0.55652	-0.55652	-0.55652	-0.55652	-0.55652	-0.55652	-0.155	-0.155	-0.155	-0.155	-0.55652	-0.55652	-0.55652	-0.55652	-0.55652	-0.155	0.24652	0.24652
-0.4303	-0.4303	-0.4303	-0.4303	-0.38565	-0.341	-0.38565	-0.47494	-0.4303	-0.4303	-0.4303	-0.4303	-0.47494	-0.47494	-0.47494	-0.47494	-0.47494	-0.4303	-0.4303	-0.47494	-0.51959	-0.51959	-0.56424	-0.56424	-0.56424	-0.56424	-0.56424	-0.60889	-0.60889	-0.56424	-0.60889	-0.60889	-0.60889	-0.69819	-0.65354	-0.60889	-0.60889	-0.60889	-0.51959	-0.51959	-0.47494	-0.4303	-0.4303	-0.4303	-0.38565	-0.341	-0.341	-0.29635	-0.2517	-0.2517
-0.24989	-0.45705	-0.45705	-0.35347	-0.35347	-0.45705	-0.24989	-0.6642	-0.45705	-0.6642	-0.6642	-0.87135	-0.87135	-0.97493	-0.97493	-0.76778	-0.76778	-0.76778	-0.76778	-0.87135	-0.97493	-1.0785	-0.87135	-0.97493	-1.1821	-1.0785	-1.0785	-1.0785	-1.1821	-0.87135	-0.87135	-1.0785	-1.0785	-1.1821	-1.1821	-0.97493	-0.97493	-1.0785	-1.0785	-1.0785	-1.2857	-1.2857	-1.2857	-1.4928	-1.5964	-1.5964	-1.5964	-1.7	-1.7	-1.5964
0.094098	-0.027628	-0.14936	-0.27108	-0.027628	-0.027628	0.21583	0.21583	0.58101	0.70273	0.82446	0.70273	0.82446	0.94619	0.94619	0.94619	1.1896	1.5548	1.4331	1.5548	1.5548	1.4331	1.4331	1.3114	1.3114	1.4331	1.5548	1.4331	1.5548	1.6765	1.6765	1.6765	1.7983	1.5548	1.6765	1.7983	1.92	1.5548	1.3114	1.4331	1.5548	1.3114	0.94619	1.0679	0.94619	0.94619	1.1896	1.1896	1.5548	1.7983
0.51446	0.42861	0.34276	0.2569	0.17105	0.0852	0.17105	-0.00065225	-0.00065225	-0.086504	-0.25821	-0.25821	-0.25821	-0.086504	-0.086504	-0.086504	-0.086504	-0.086504	-0.00065225	-0.00065225	-0.086504	-0.086504	-0.17236	-0.17236	-0.17236	-0.17236	-0.17236	-0.17236	-0.086504	-0.086504	-0.17236	-0.25821	-0.25821	-0.34406	-0.17236	-0.17236	-0.25821	-0.25821	-0.34406	-0.34406	-0.25821	-0.17236	-0.086504	-0.00065225	-0.00065225	0.2569	0.2569	0.2569	0.17105	0.34276
-0.33774	-0.33774	-0.33774	-0.33774	-0.33774	-0.33774	-0.33774	-0.33774	-0.33774	-0.33774	-0.33774	-0.33774	-0.33774	-0.33774	-0.33774	-0.33774	-0.33774	-0.33774	-0.33774	-0.33774	-0.33774	-0.33774	-0.33774	-0.33774	-0.33774	-0.33774	-0.33774	-0.33774	-0.33774	-0.33774	-0.33774	-0.33774	-0.33774	-0.33774	-0.33774	-0.33774	-0.33774	-0.33774	-0.33774	-0.33774	-0.33774	-0.33774	-0.33774	-0.33774	-0.33774	-0.33774	-0.33774	-0.33774	-0.33774	-0.33774
1.7034	2.331	1.7034	1.7034	1.7034	2.331	2.331	2.331	1.7034	1.7034	1.7034	1.7034	1.7034	1.7034	2.331	1.7034	1.7034	1.0758	1.0758	1.0758	1.0758	1.0758	1.0758	1.0758	1.0758	1.0758	0.44812	0.44812	0.44812	0.44812	-0.17951	-0.17951	-0.17951	-0.17951	-0.17951	-0.17951	0.44812	0.44812	0.44812	-0.17951	-0.17951	-0.17951	-0.17951	-0.17951	-0.17951	-0.17951	-0.17951	-0.17951	-0.17951	-0.17951
-0.6027	-0.6027	-0.6027	-0.6027	-0.6027	-0.6027	-0.6027	-0.6027	-0.6027	-0.6027	-0.6027	-0.6027	-0.6027	-0.6027	-0.6027	-0.6027	-0.6027	-0.6027	-0.6027	-0.6027	-0.6027	-0.6027	-0.6027	-0.6027	-0.6027	-0.6027	-0.6027	-0.6027	-0.6027	-0.6027	-0.6027	-0.6027	-0.6027	-0.6027	-0.6027	-0.6027	-0.6027	-0.6027	-0.6027	-0.6027	-0.6027	-0.6027	-0.6027	-0.6027	-0.6027	-0.6027	-0.6027	-0.6027	-0.6027	-0.6027
-0.62686	-0.51093	-0.47229	-0.51093	-0.47229	-0.43365	-0.51093	-0.47229	-0.47229	-0.43365	-0.47229	-0.47229	-0.395	-0.47229	-0.47229	-0.31772	-0.43365	-0.395	-0.47229	-0.43365	-0.47229	-0.43365	-0.35636	-0.35636	-0.35636	-0.35636	-0.43365	-0.47229	-0.47229	-0.47229	-0.51093	-0.395	-0.395	-0.31772	-0.35636	-0.395	-0.395	-0.27907	-0.27907	-0.27907	-0.27907	-0.24043	-0.27907	-0.31772	-0.395	-0.27907	-0.31772	-0.395	-0.43365	-0.47229
-0.038911	-0.038911	-0.038911	-0.038911	-0.19436	-0.19436	-0.19436	-0.19436	-0.038911	-0.038911	-0.038911	0.11654	-0.038911	-0.038911	-0.038911	-0.038911	-0.038911	-0.038911	-0.038911	-0.038911	-0.038911	-0.038911	0.272	0.272	0.42745	0.272	0.11654	0.11654	0.11654	0.272	0.272	0.42745	0.42745	0.42745	0.73836	0.73836	0.5829	0.5829	0.73836	0.73836	0.73836	0.89381	0.89381	0.89381	0.89381	0.73836	0.73836	0.42745	0.42745	0.272
-0.070242	-0.046115	-0.070242	-0.1185	-0.14263	-0.16675	-0.14263	-0.070242	-0.09437	-0.09437	-0.16675	-0.070242	-0.1185	-0.14263	-0.19088	-0.19088	-0.26326	-0.26326	-0.21501	-0.26326	-0.31152	-0.31152	-0.31152	-0.28739	-0.33565	-0.33565	-0.35977	-0.35977	-0.3839	-0.35977	-0.33565	-0.33565	-0.35977	-0.33565	-0.31152	-0.26326	-0.43216	-0.45628	-0.33565	-0.26326	-0.21501	-0.26326	-0.26326	-0.28739	-0.23914	-0.14263	-0.19088	-0.16675	-0.26326	-0.28739
0.08961	0.08961	0.08961	0.08961	0.08961	0.21208	0.08961	0.08961	0.08961	-0.032855	-0.032855	0.08961	0.08961	-0.15532	-0.032855	-0.15532	-0.15532	-0.27779	-0.15532	-0.15532	-0.27779	-0.27779	-0.27779	-0.27779	-0.27779	-0.27779	-0.40025	-0.40025	-0.40025	-0.40025	-0.52272	-0.52272	-0.52272	-0.52272	-0.40025	-0.40025	-0.40025	-0.40025	-0.40025	-0.52272	-0.64518	-0.64518	-0.64518	-0.76765	-0.76765	-0.76765	-0.76765	-0.76765	-0.76765	-0.64518
0.16939	0.23869	0.37729	0.44658	0.44658	0.37729	0.16939	0.30799	0.37729	0.51588	0.58518	0.65448	0.65448	0.65448	0.72377	0.65448	0.65448	0.58518	0.44658	0.44658	0.37729	0.51588	0.72377	0.72377	0.86237	0.93167	1.001	0.86237	0.86237	0.86237	0.86237	0.86237	0.79307	0.79307	0.72377	0.65448	0.51588	0.58518	0.58518	0.65448	0.72377	0.79307	0.72377	0.65448	0.58518	0.58518	0.51588	0.37729	0.37729	0.37729
left panel, probability mid
-0.54596	-0.61078	-0.54596	-0.54596	-0.74043	-0.9349	-0.87008	-0.87008	-0.87008	-0.74043	-0.67561	-0.87008	-0.9349	-0.74043	-0.67561	-0.61078	-0.54596	-0.67561	-0.67561	-0.67561	-0.67561	-0.41631	-0.48113	-0.48113	-0.48113	-0.61078	-0.28666	-0.35148	-0.35148	-0.15701	-0.22184	-0.28666	-0.35148	-0.15701	-0.22184	-0.092187	0.10229	-0.027363	-0.22184	-0.41631	-0.48113	-0.48113	-0.35148	-0.41631	-0.41631	-0.48113	-0.54596	-0.41631	-0.41631	-0.22184
-0.21487	-0.21487	-0.21487	-0.21487	-0.21487	-0.21487	-0.21487	-0.21487	-0.21487	-0.21487	-0.21487	-0.21487	-0.21487	-0.21487	-0.21487	-0.21487	-0.21487	-0.21487	-0.21487	-0.21487	-0.21487	-0.21487	-0.21487	-0.21487	-0.21487	-0.21487	-0.21487	-0.21487	-0.21487	-0.21487	-0.21487	-0.21487	-0.21487	-0.21487	-0.21487	-0.21487	-0.21487	-0.21487	-0.21487	-0.21487	-0.21487	-0.21487	-0.21487	-0.21487	-0.21487	-0.21487	-0.21487	-0.21487	-0.21487	-0.21487
0.1174	0.1174	-0.14787	-0.14787	-0.14787	-0.14787	-0.41314	-0.41314	-0.41314	-0.41314	-0.41314	-0.41314	-0.41314	-0.41314	-0.14787	-0.14787	-0.14787	-0.14787	-0.14787	-0.14787	-0.14787	-0.14787	-0.14787	-0.14787	-0.14787	-0.14787	-0.14787	-0.14787	-0.14787	-0.14787	-0.14787	-0.14787	0.1174	0.1174	0.1174	0.1174	0.1174	0.1174	0.1174	-0.14787	-0.14787	-0.14787	-0.14787	-0.14787	-0.14787	-0.14787	-0.14787	-0.14787	-0.14787	-0.14787
0.068958	0.068958	0.26791	0.26791	0.26791	0.26791	0.068958	0.068958	0.068958	0.068958	0.068958	0.068958	0.068958	0.068958	0.068958	0.068958	0.068958	0.068958	0.068958	0.068958	0.068958	0.068958	0.068958	0.068958	-0.12999	-0.12999	-0.12999	-0.32894	-0.32894	-0.52788	-0.52788	-0.52788	-0.52788	-0.52788	-0.52788	-0.32894	-0.12999	-0.12999	-0.12999	-0.12999	0.068958	0.068958	0.068958	0.068958	0.068958	0.068958	0.068958	0.068958	0.068958	0.068958
0.40222	0.40222	0.40222	0.40222	0.40222	0.67032	0.67032	0.67032	0.67032	0.67032	0.67032	0.67032	0.13412	0.13412	0.13412	0.13412	0.13412	-0.13398	-0.13398	-0.13398	-0.13398	-0.13398	-0.13398	-0.13398	-0.13398	-0.13398	-0.13398	-0.13398	-0.13398	-0.13398	-0.13398	-0.13398	-0.13398	0.13412	0.13412	0.13412	0.13412	0.13412	0.13412	0.40222	0.40222	0.40222	0.40222	0.40222	0.40222	0.40222	0.40222	0.40222	0.40222	0.40222
-0.49083	-0.22897	-0.22897	-0.22897	-0.22897	-0.22897	-0.098043	0.032886	0.032886	0.032886	0.032886	0.16382	0.16382	0.032886	0.032886	0.032886	0.032886	0.16382	0.29474	0.29474	0.42567	0.42567	0.29474	0.42567	0.42567	0.29474	0.16382	0.16382	0.16382	0.16382	0.16382	0.032886	-0.098043	-0.098043	-0.098043	-0.098043	-0.098043	-0.098043	-0.098043	-0.098043	-0.098043	-0.098043	-0.22897	-0.3599	-0.3599	-0.3599	-0.3599	-0.3599	-0.49083	-0.49083
-0.18324	-0.18324	-0.18324	-0.11672	-0.18324	-0.18324	-0.18324	-0.18324	-0.18324	0.01631	0.14934	0.21586	0.082826	0.21586	0.14934	0.082826	-0.050207	-0.050207	-0.11672	-0.18324	-0.24976	-0.24976	-0.18324	0.082826	0.01631	0.082826	0.14934	0.21586	0.14934	0.082826	0.21586	0.28237	0.34889	0.41541	0.28237	0.21586	0.14934	0.28237	0.14934	0.34889	0.54844	0.54844	0.74799	0.8145	0.88102	1.0806	1.0141	1.0141	0.88102	0.88102
-0.046361	0.15046	0.24887	0.34728	0.39648	0.29807	0.34728	0.49489	0.44569	0.39648	0.34728	0.34728	0.5441	0.44569	0.44569	0.44569	0.44569	0.49489	0.5441	0.5933	0.69171	0.5441	0.44569	0.34728	0.34728	0.44569	0.24887	0.10125	0.052049	0.052049	0.0028441	-0.14477	-0.24318	-0.19398	-0.24318	-0.34159	-0.29239	-0.3908	-0.34159	-0.34159	-0.34159	-0.29239	-0.24318	-0.24318	-0.24318	-0.34159	-0.29239	-0.24318	-0.046361	0.052049
5.2224	5.2224	3.4465	3.4465	3.4465	3.4465	3.4465	3.4465	3.4465	3.4465	1.6705	1.6705	1.6705	1.6705	1.6705	1.6705	1.6705	1.6705	1.6705	1.6705	1.6705	-0.10541	-0.10541	-0.10541	-0.10541	1.6705	1.6705	1.6705	1.6705	1.6705	1.6705	1.6705	1.6705	1.6705	1.6705	1.6705	1.6705	1.6705	1.6705	1.6705	1.6705	1.6705	3.4465	5.2224	5.2224	5.2224	5.2224	6.9983	6.9983	6.9983
-0.32007	-0.32007	-0.32007	-0.32007	-0.32007	-0.32007	-0.32007	-0.32007	-0.32007	-0.32007	-0.32007	-0.32007	-0.32007	-0.32007	-0.32007	-0.32007	-0.32007	-0.32007	-0.32007	-0.32007	-0.32007	-0.32007	-0.32007	-0.32007	-0.32007	-0.32007	-0.32007	-0.32007	-0.32007	-0.32007	-0.32007	-0.32007	-0.32007	-0.32007	-0.32007	-0.32007	-0.32007	-0.32007	-0.32007	-0.32007	-0.32007	-0.32007	-0.32007	-0.32007	-0.32007	-0.32007	-0.32007	-0.32007	-0.32007	-0.32007
0.25266	0.25266	0.25266	0.3677	0.25266	0.25266	0.25266	0.25266	0.25266	0.25266	0.25266	0.13761	0.022564	-0.092482	-0.092482	-0.092482	0.022564	0.022564	0.022564	-0.092482	-0.092482	0.13761	0.022564	0.13761	0.25266	0.25266	0.25266	0.3677	0.48275	0.71284	0.71284	0.82789	0.82789	0.82789	0.71284	0.82789	1.173	1.173	1.173	1.4031	1.4031	1.4031	1.6332	1.7483	1.6332	1.6332	1.5182	1.5182	1.5182	1.4031
-0.064512	0.06492	0.06492	0.06492	0.06492	0.06492	-0.064512	-0.064512	-0.19394	-0.19394	-0.32338	-0.19394	-0.19394	-0.19394	-0.19394	-0.19394	-0.19394	-0.19394	-0.19394	-0.19394	-0.19394	-0.19394	-0.19394	-0.19394	-0.19394	-0.19394	-0.32338	-0.45281	-0.45281	-0.45281	-0.45281	-0.32338	-0.32338	-0.32338	-0.32338	-0.32338	-0.45281	-0.45281	-0.45281	-0.45281	-0.45281	-0.45281	-0.45281	-0.45281	-0.45281	-0.45281	-0.45281	-0.45281	-0.45281	-0.45281
0.47458	0.37701	0.35261	0.4014	0.47458	0.42579	0.42579	0.42579	0.49897	0.45019	0.37701	0.30383	0.27943	0.25504	0.27943	0.30383	0.27943	0.23065	0.15747	0.084287	-0.013286	-0.013286	-0.013286	0.011107	0.011107	0.011107	0.011107	-0.013286	-0.062073	-0.086466	-0.13525	-0.23283	-0.20843	-0.23283	-0.25722	-0.23283	-0.20843	-0.20843	-0.20843	-0.25722	-0.28161	-0.3304	-0.3304	-0.30601	-0.28161	-0.25722	-0.28161	-0.30601	-0.3304	-0.35479
0.16494	0.16494	0.25271	0.077167	0.16494	-0.010605	-0.010605	-0.010605	-0.010605	-0.098377	-0.098377	-0.098377	-0.18615	-0.18615	-0.18615	-0.098377	-0.098377	-0.18615	-0.18615	-0.18615	-0.098377	-0.010605	-0.098377	-0.098377	-0.098377	-0.18615	-0.098377	-0.18615	-0.18615	-0.098377	-0.010605	-0.010605	-0.010605	0.077167	0.077167	0.077167	0.077167	0.077167	-0.010605	-0.010605	-0.18615	-0.27392	-0.27392	-0.27392	-0.18615	-0.27392	-0.36169	-0.27392	-0.27392	-0.18615
0.19964	0.02482	0.02482	0.19964	0.19964	0.19964	0.37445	0.19964	0.19964	0.19964	0.19964	0.19964	0.19964	0.19964	0.19964	0.02482	0.19964	0.19964	0.19964	0.19964	0.02482	0.02482	0.02482	-0.15	-0.15	-0.15	-0.15	-0.15	-0.32481	-0.32481	-0.32481	-0.49963	-0.49963	-0.49963	-0.49963	-0.49963	-0.49963	-0.49963	-0.49963	-0.32481	-0.32481	-0.49963	-0.49963	-0.49963	-0.49963	-0.49963	-0.49963	-0.49963	-0.49963	-0.49963
0.05212	0.05212	0.16718	0.16718	0.16718	0.16718	0.16718	0.16718	0.16718	0.16718	0.16718	0.16718	0.05212	0.05212	0.05212	-0.062937	0.05212	-0.062937	-0.062937	-0.062937	-0.062937	-0.062937	-0.062937	-0.17799	-0.17799	-0.29305	-0.29305	-0.29305	-0.062937	-0.17799	-0.17799	0.05212	0.16718	0.16718	0.16718	0.16718	0.05212	0.16718	0.16718	0.39729	0.39729	0.51235	0.85752	0.85752	0.85752	0.97258	0.97258	1.0876	1.2027	1.3177
0.38854	0.38854	0.38854	0.38854	0.38854	0.50824	0.50824	0.38854	0.26884	0.26884	0.14915	0.14915	0.029447	0.14915	0.029447	0.029447	0.14915	0.26884	0.26884	0.26884	0.14915	0.14915	0.14915	0.029447	0.26884	0.14915	0.029447	0.029447	0.26884	0.38854	0.38854	0.50824	0.62794	0.74764	0.74764	0.74764	0.74764	0.74764	0.62794	0.74764	0.74764	0.62794	0.50824	0.62794	0.62794	0.50824	0.50824	0.38854	0.38854	0.14915
0.29824	0.29824	0.29824	0.86088	0.86088	0.86088	0.86088	0.86088	0.86088	0.86088	0.86088	0.86088	0.86088	0.86088	0.86088	0.86088	0.86088	1.4235	1.9862	1.9862	1.9862	1.9862	1.4235	1.4235	1.4235	1.9862	1.9862	1.9862	1.4235	1.4235	1.4235	1.4235	1.4235	1.4235	1.4235	1.4235	1.4235	1.4235	1.4235	1.4235	1.4235	1.4235	0.86088	0.29824	0.29824	0.29824	0.29824	0.29824	0.29824	0.29824
-0.52533	-0.52533	-0.52533	-0.52533	-0.74056	-0.3101	0.12035	0.33558	0.55081	0.33558	0.33558	0.33558	0.33558	0.33558	0.33558	0.55081	0.55081	0.76604	0.76604	0.76604	0.55081	0.55081	0.33558	0.55081	0.76604	0.76604	0.76604	0.98126	0.98126	0.98126	0.55081	0.12035	-0.094875	-0.3101	-0.3101	-0.094875	-0.094875	-0.094875	0.12035	0.12035	-0.094875	-0.094875	-0.3101	-0.3101	-0.094875	-0.094875	-0.3101	-0.3101	-0.094875	-0.094875
-0.098202	-0.098202	-0.098202	-0.098202	-0.098202	-0.098202	-0.098202	-0.098202	-0.098202	-0.098202	-0.098202	-0.098202	-0.098202	-0.098202	-0.098202	-0.36714	-0.36714	-0.36714	-0.36714	-0.098202	-0.098202	-0.098202	0.17074	0.17074	0.43967	0.43967	0.43967	0.43967	0.43967	0.43967	0.43967	0.43967	0.70861	0.70861	0.70861	0.70861	0.97755	0.97755	0.97755	0.97755	0.97755	1.2465	1.2465	1.2465	0.97755	0.97755	0.97755	0.70861	0.70861	0.43967
0.13337	-0.10783	-0.10783	-0.10783	-0.10783	-0.10783	-0.10783	0.01277	0.13337	0.25396	0.25396	0.13337	0.25396	0.25396	0.37456	0.25396	0.25396	0.25396	0.37456	0.49515	0.49515	0.37456	0.49515	0.49515	0.49515	0.49515	0.49515	0.61575	0.61575	0.73634	0.97754	0.97754	0.85694	0.73634	0.61575	0.49515	0.49515	0.37456	0.37456	0.25396	0.25396	0.13337	0.25396	0.13337	0.01277	-0.10783	0.01277	0.01277	0.01277	0.01277
0.69309	0.75238	0.75238	0.6338	0.6338	0.51521	0.39663	0.51521	0.39663	0.33734	0.21875	0.040878	-0.018415	0.10017	0.040878	0.040878	0.21875	0.040878	-0.018415	-0.19629	-0.19629	-0.25558	-0.19629	-0.31487	-0.37417	-0.31487	-0.31487	-0.31487	-0.49275	-0.55204	-0.49275	-0.49275	-0.61133	-0.37417	-0.43346	-0.43346	-0.31487	-0.31487	-0.31487	-0.25558	-0.19629	-0.37417	-0.49275	-0.49275	-0.25558	-0.37417	-0.37417	-0.43346	-0.19629	-0.31487
-0.054156	-0.054156	-0.13532	-0.13532	-0.13532	-0.21649	-0.21649	-0.21649	-0.13532	0.10818	0.10818	0.10818	0.10818	0.10818	0.02701	0.18934	0.27051	0.18934	0.35167	0.35167	0.35167	0.43284	0.51401	0.43284	0.43284	0.43284	0.35167	0.43284	0.51401	0.59517	0.51401	0.51401	0.59517	0.51401	0.35167	0.35167	0.35167	0.43284	0.43284	0.51401	0.43284	0.27051	0.27051	0.10818	0.10818	0.02701	-0.054156	-0.054156	-0.054156	-0.054156
-0.1663	-0.076786	-0.076786	-0.076786	-0.1663	-0.1663	-0.1663	-0.1663	-0.1663	-0.076786	-0.076786	-0.076786	0.012729	0.10224	0.10224	0.10224	0.10224	0.10224	0.10224	0.10224	0.10224	0.012729	0.012729	-0.076786	-0.25582	-0.1663	-0.25582	-0.1663	-0.1663	-0.1663	-0.076786	-0.1663	-0.1663	-0.1663	-0.25582	-0.25582	-0.34533	-0.34533	-0.34533	-0.34533	-0.43485	-0.43485	-0.34533	-0.34533	-0.1663	-0.076786	0.012729	0.012729	0.012729	0.012729
-0.12993	-0.35423	-0.35423	-0.12993	-0.12993	0.094361	0.31866	0.31866	0.31866	0.31866	0.54295	0.76724	0.76724	0.76724	0.76724	0.54295	0.76724	0.76724	0.76724	0.76724	0.76724	0.76724	0.76724	0.54295	0.54295	0.54295	0.54295	0.54295	0.31866	0.31866	0.31866	-0.12993	-0.12993	-0.12993	-0.12993	-0.35423	-0.57852	-0.57852	-0.57852	-0.57852	-0.57852	-0.80282	-0.57852	-0.35423	-0.35423	0.094361	0.094361	0.094361	0.094361	0.31866
0.34305	0.34305	0.34305	0.34305	0.34305	0.34305	0.34305	0.34305	0.34305	0.34305	0.34305	0.34305	0.34305	0.34305	0.34305	0.34305	0.34305	0.99627	0.99627	0.99627	0.99627	0.99627	0.99627	0.99627	0.34305	0.34305	0.34305	0.34305	0.34305	0.34305	0.34305	0.34305	0.34305	0.34305	0.34305	0.34305	0.34305	0.34305	0.34305	0.34305	0.34305	0.34305	-0.31017	-0.31017	-0.31017	-0.31017	-0.31017	-0.31017	-0.31017	-0.31017
0.026855	0.026855	0.026855	0.026855	-0.15164	-0.15164	-0.15164	-0.15164	-0.15164	-0.15164	-0.15164	-0.15164	0.20535	0.026855	0.026855	0.026855	0.026855	0.026855	-0.15164	-0.33013	-0.33013	-0.33013	-0.33013	-0.33013	-0.33013	-0.33013	-0.33013	-0.15164	-0.15164	-0.15164	-0.15164	0.026855	0.026855	0.026855	0.026855	0.026855	0.026855	-0.33013	-0.33013	-0.33013	-0.33013	-0.33013	-0.33013	-0.33013	-0.33013	-0.33013	-0.15164	-0.15164	-0.15164	-0.15164
0.1122	0.1122	0.1122	0.1122	-0.27772	-0.27772	-0.27772	-0.27772	-0.27772	-0.27772	-0.27772	-0.27772	-0.27772	-0.27772	-0.27772	-0.27772	-0.27772	-0.27772	-0.27772	-0.27772	-0.27772	-0.27772	-0.27772	-0.27772	-0.27772	-0.27772	-0.27772	-0.27772	-0.27772	-0.27772	-0.27772	-0.27772	-0.27772	-0.27772	-0.27772	-0.27772	-0.27772	-0.27772	-0.27772	-0.27772	-0.27772	-0.27772	-0.27772	-0.27772	-0.27772	-0.27772	-0.27772	-0.27772	-0.27772	-0.27772
0.27553	0.27553	0.27553	0.27553	0.14297	0.010407	0.010407	-0.25472	-0.12216	-0.25472	-0.25472	-0.12216	0.010407	0.14297	0.27553	0.27553	0.27553	0.27553	0.27553	0.27553	0.27553	0.27553	0.4081	0.4081	0.4081	0.27553	0.27553	0.27553	0.4081	0.4081	0.54066	0.54066	0.54066	0.54066	0.67322	1.0709	0.80578	0.67322	0.54066	0.4081	0.27553	0.27553	0.14297	0.14297	0.010407	0.010407	0.010407	-0.12216	-0.12216	-0.12216
-0.19142	-0.19142	-0.19142	-0.19142	-0.19142	-0.34278	-0.34278	-0.34278	-0.34278	-0.34278	-0.49414	-0.49414	-0.49414	-0.6455	-0.6455	-0.6455	-0.6455	-0.6455	-0.6455	-0.6455	-0.6455	-0.6455	-0.6455	-0.6455	-0.6455	-0.49414	-0.49414	-0.49414	-0.49414	-0.49414	-0.49414	-0.34278	-0.19142	-0.040061	-0.040061	-0.040061	0.1113	0.1113	0.1113	0.1113	0.1113	0.1113	0.1113	0.1113	0.26266	0.26266	0.26266	0.26266	0.26266	0.26266
0.75825	0.86576	0.65074	0.65074	0.86576	1.0808	1.1883	1.4033	1.1883	1.0808	1.2958	1.2958	1.4033	1.5108	1.5108	1.5108	1.0808	0.97327	0.97327	0.86576	0.75825	0.54322	0.54322	0.75825	0.75825	0.65074	0.54322	0.54322	0.86576	0.65074	0.54322	0.43571	0.22069	0.22069	0.43571	0.22069	0.22069	0.11317	-0.10185	0.0056625	0.0056625	0.0056625	0.11317	0.3282	0.3282	0.3282	0.54322	0.54322	0.43571	0.43571
-0.057831	-0.057831	-0.057831	-0.057831	-0.17672	-0.17672	-0.17672	-0.17672	-0.17672	-0.17672	-0.17672	-0.17672	-0.17672	-0.17672	-0.17672	-0.17672	-0.17672	-0.17672	-0.17672	-0.17672	-0.17672	-0.17672	-0.17672	-0.17672	-0.17672	-0.17672	-0.17672	-0.17672	-0.17672	-0.17672	-0.17672	-0.17672	-0.17672	-0.17672	-0.17672	-0.17672	-0.17672	-0.17672	-0.17672	-0.17672	-0.17672	-0.17672	-0.17672	-0.17672	-0.17672	-0.17672	-0.17672	-0.17672	-0.17672	-0.17672
-0.14831	-0.14831	-0.27223	-0.27223	-0.27223	-0.14831	-0.14831	-0.14831	-0.27223	-0.27223	-0.27223	-0.27223	-0.27223	-0.27223	-0.14831	-0.14831	-0.14831	-0.14831	-0.14831	-0.27223	-0.27223	-0.27223	-0.27223	-0.27223	-0.39616	-0.39616	-0.27223	-0.27223	-0.52009	-0.39616	-0.52009	-0.39616	-0.27223	-0.14831	-0.14831	0.09955	0.09955	-0.024377	-0.024377	-0.024377	-0.024377	-0.024377	-0.024377	-0.024377	-0.024377	-0.024377	-0.024377	-0.024377	-0.024377	-0.024377
-0.22058	-0.22058	-0.22058	-0.22058	-0.22058	-0.22058	-0.22058	-0.22058	-0.22058	-0.22058	-0.22058	-0.22058	-0.22058	-0.22058	-0.22058	-0.22058	-0.22058	-0.22058	-0.22058	-0.22058	-0.22058	-0.22058	-0.22058	-0.22058	-0.22058	-0.22058	-0.22058	-0.22058	-0.22058	-0.22058	-0.22058	-0.22058	-0.22058	-0.22058	-0.22058	-0.22058	-0.22058	-0.22058	-0.22058	-0.22058	-0.22058	-0.22058	-0.22058	-0.22058	-0.22058	-0.22058	-0.22058	-0.22058	-0.22058	-0.22058
-0.19396	-0.10612	-0.018268	-0.19396	-0.10612	-0.10612	-0.10612	-0.10612	-0.10612	-0.018268	-0.10612	-0.19396	-0.018268	0.069581	-0.19396	-0.19396	-0.10612	-0.10612	-0.10612	-0.018268	-0.018268	-0.018268	-0.10612	-0.018268	-0.018268	0.069581	-0.018268	-0.10612	-0.018268	-0.10612	-0.19396	-0.19396	-0.10612	-0.10612	-0.018268	-0.018268	0.069581	0.069581	0.15743	0.24528	0.33313	0.33313	0.33313	0.33313	0.24528	0.59667	0.50882	0.59667	0.42098	0.50882
0.1151	-0.00043888	-0.00043888	-0.00043888	-0.00043888	-0.00043888	-0.00043888	-0.00043888	0.23063	0.34617	0.4617	0.4617	0.4617	0.4617	0.57724	0.4617	0.4617	0.4617	0.4617	0.4617	0.57724	0.57724	0.69278	0.57724	0.57724	0.57724	0.69278	0.69278	0.80831	0.80831	0.92385	0.92385	0.92385	0.69278	0.57724	0.4617	0.4617	0.69278	0.57724	0.69278	1.0394	1.0394	1.0394	1.0394	0.92385	0.80831	0.80831	0.69278	0.69278	0.80831
-0.16165	-0.2102	-0.11309	-0.015971	-0.064529	-0.11309	-0.064529	0.032587	-0.015971	0.1297	0.22682	0.081145	0.081145	0.032587	0.081145	0.081145	0.1297	0.1297	0.22682	0.32394	0.27538	0.32394	0.32394	0.42105	0.37249	0.32394	0.22682	0.22682	0.27538	0.32394	0.37249	0.37249	0.22682	0.22682	0.081145	-0.015971	0.032587	0.032587	-0.015971	-0.064529	-0.11309	-0.2102	-0.2102	-0.25876	-0.30732	-0.2102	-0.11309	-0.11309	-0.16165	-0.064529
-0.44514	-0.44514	-0.44514	-0.44514	-0.44514	-0.44514	-0.33228	-0.44514	-0.44514	-0.44514	-0.33228	-0.33228	-0.10658	-0.33228	-0.33228	-0.10658	0.0062695	0.0062695	0.0062695	0.11912	0.11912	0.23197	0.23197	0.23197	0.23197	0.23197	0.23197	0.23197	0.23197	0.23197	0.23197	0.11912	0.23197	0.23197	0.34482	0.23197	0.23197	0.0062695	0.0062695	0.0062695	-0.10658	-0.21943	-0.21943	-0.21943	-0.33228	-0.21943	-0.33228	-0.33228	-0.21943	-0.21943
0.16699	0.10233	0.16699	0.10233	0.23166	0.23166	0.16699	0.16699	0.10233	0.10233	0.10233	0.10233	0.03766	0.03766	0.10233	0.10233	0.10233	0.10233	0.16699	0.23166	0.16699	0.10233	0.10233	0.03766	-0.027007	-0.091673	-0.091673	-0.027007	-0.027007	-0.15634	-0.22101	-0.22101	-0.22101	-0.22101	-0.091673	-0.091673	-0.15634	-0.091673	-0.091673	-0.091673	-0.15634	-0.15634	-0.15634	-0.22101	-0.22101	-0.15634	-0.15634	-0.15634	-0.15634	-0.22101
-0.075704	0.08986	0.25542	0.25542	0.25542	0.3382	0.42099	0.66933	0.50377	0.50377	0.58655	0.50377	0.58655	0.50377	0.58655	0.58655	0.66933	0.66933	0.75211	1.0005	1.166	1.2488	1.2488	1.166	1.4144	1.4144	1.2488	1.0005	1.0005	0.8349	0.8349	0.66933	0.42099	0.3382	0.3382	0.25542	0.42099	0.50377	0.50377	0.50377	0.58655	0.58655	0.58655	0.50377	0.3382	0.25542	0.25542	0.25542	0.25542	0.0070777
-0.15296	-0.15296	-0.15296	-0.15296	-0.15296	-0.15296	-0.15296	-0.15296	-0.15296	-0.15296	-0.15296	-0.15296	-0.15296	-0.15296	0.034106	0.034106	0.034106	0.034106	-0.15296	-0.34003	-0.34003	-0.52709	-0.52709	-0.52709	-0.52709	-0.71416	-0.71416	-0.71416	-0.71416	-0.71416	-0.71416	-0.71416	-0.52709	-0.52709	-0.52709	-0.52709	-0.52709	-0.52709	-0.52709	-0.71416	-0.52709	-0.52709	-0.52709	-0.52709	-0.52709	-0.52709	-0.52709	-0.52709	-0.52709	-0.52709
-0.31875	-0.31875	-0.31875	-0.31875	-0.14299	-0.14299	-0.14299	-0.31875	-0.31875	-0.31875	-0.31875	-0.31875	-0.31875	-0.31875	-0.31875	-0.31875	-0.31875	-0.31875	-0.31875	-0.31875	0.032771	-0.67027	-0.67027	-0.67027	-0.67027	-0.67027	-0.67027	-0.67027	-0.49451	-0.49451	-0.49451	-0.49451	-0.31875	-0.31875	-0.31875	-0.31875	-0.14299	-0.14299	0.20853	0.38429	0.38429	0.38429	0.38429	0.56005	0.56005	0.20853	0.20853	0.20853	0.20853	0.20853
0.46411	0.46411	0.46411	0.46411	0.46411	0.59723	0.59723	0.73036	0.73036	0.59723	0.73036	0.59723	0.59723	0.46411	0.59723	0.86349	0.86349	0.59723	0.59723	0.59723	0.73036	0.86349	0.86349	0.99662	0.86349	0.73036	0.86349	0.86349	0.73036	0.99662	0.99662	0.99662	0.86349	0.86349	0.86349	0.86349	0.86349	0.86349	0.86349	0.73036	0.73036	0.73036	0.73036	0.73036	0.73036	0.73036	0.73036	0.73036	0.59723	0.73036
-0.49379	-0.39688	-0.39688	-0.29997	-0.29997	-0.29997	-0.29997	-0.29997	-0.29997	-0.29997	-0.29997	-0.29997	-0.29997	-0.29997	-0.29997	-0.20306	-0.20306	-0.20306	-0.20306	-0.10616	-0.10616	-0.10616	-0.10616	-0.10616	-0.10616	-0.10616	-0.20306	-0.10616	-0.20306	-0.20306	-0.20306	-0.20306	-0.20306	-0.20306	-0.20306	-0.20306	-0.20306	-0.10616	-0.0092477	-0.0092477	-0.0092477	-0.0092477	-0.0092477	-0.0092477	-0.10616	-0.10616	-0.10616	-0.10616	-0.20306	-0.20306
0.42329	0.35048	0.27768	0.20487	0.27768	0.20487	-0.013561	-0.15918	-0.08637	-0.23199	-0.08637	-0.15918	-0.3048	-0.23199	-0.3048	-0.37761	-0.45042	-0.52322	-0.45042	-0.52322	-0.74165	-0.66884	-0.52322	-0.52322	-0.37761	-0.45042	-0.45042	-0.37761	-0.52322	-0.59603	-0.45042	-0.45042	-0.37761	-0.37761	-0.45042	-0.52322	-0.37761	-0.3048	-0.37761	-0.37761	-0.15918	-0.23199	-0.23199	-0.3048	-0.3048	-0.23199	-0.15918	-0.08637	-0.15918	-0.3048
-0.21805	-0.21805	-0.31735	-0.2677	-0.2677	-0.2677	-0.2677	-0.31735	-0.41666	-0.46632	-0.46632	-0.46632	-0.51597	-0.51597	-0.56562	-0.46632	-0.46632	-0.46632	-0.51597	-0.46632	-0.41666	-0.46632	-0.46632	-0.41666	-0.41666	-0.46632	-0.31735	-0.16839	-0.21805	-0.21805	-0.16839	-0.11874	-0.069085	-0.019431	0.030223	0.030223	0.17918	0.17918	0.22884	0.27849	0.22884	0.17918	0.22884	0.22884	0.12953	0.12953	0.17918	0.17918	0.17918	0.12953
-0.82097	-0.91794	-0.72401	-0.91794	-0.91794	-1.0149	-0.91794	-0.82097	-1.0149	-1.3058	-1.4997	-1.3058	-1.1119	-1.1119	-1.1119	-1.1119	-1.0149	-0.91794	-1.2088	-0.91794	-1.1119	-1.1119	-1.3058	-1.2088	-1.3058	-1.4997	-1.2088	-1.4028	-1.3058	-1.2088	-1.2088	-1.4028	-1.4997	-1.2088	-1.0149	-0.82097	-1.1119	-1.2088	-1.2088	-1.0149	-0.82097	-0.91794	-1.0149	-0.82097	-0.91794	-0.91794	-0.91794	-0.62704	-0.82097	-0.82097
-0.48298	-0.58674	-0.69051	-0.69051	-0.69051	-0.69051	-0.58674	-0.58674	-0.58674	-0.58674	-0.58674	-0.48298	-0.48298	-0.48298	-0.48298	-0.37921	-0.37921	-0.37921	-0.27545	-0.27545	-0.48298	-0.48298	-0.48298	-0.27545	-0.27545	-0.27545	-0.17168	-0.17168	-0.17168	-0.067919	-0.17168	-0.27545	-0.17168	-0.17168	-0.17168	-0.067919	-0.17168	0.035845	0.035845	0.035845	-0.067919	-0.067919	0.13961	0.035845	-0.067919	0.035845	0.035845	0.035845	-0.067919	-0.067919
-0.045348	0.14136	-0.045348	0.14136	0.14136	0.14136	0.14136	0.14136	0.14136	-0.045348	-0.045348	-0.045348	-0.045348	-0.045348	-0.23205	-0.23205	-0.41876	-0.41876	-0.60546	-0.41876	-0.23205	-0.23205	-0.23205	-0.23205	-0.23205	-0.23205	-0.41876	-0.41876	-0.60546	-0.79216	-0.79216	-0.79216	-0.79216	-0.79216	-0.79216	-0.79216	-0.79216	-0.79216	-0.79216	-0.79216	-0.79216	-0.79216	-0.79216	-0.79216	-0.97887	-1.1656	-1.1656	-1.1656	-1.1656	-1.1656
-0.37143	-0.29403	-0.29403	-0.52624	-0.44883	-0.44883	-0.44883	-0.52624	-0.52624	-0.52624	-0.52624	-0.52624	-0.60364	-0.68104	-0.68104	-0.68104	-0.60364	-0.68104	-0.68104	-0.68104	-0.68104	-0.68104	-0.52624	-0.52624	-0.52624	-0.60364	-0.68104	-0.75844	-0.75844	-0.83585	-0.75844	-0.75844	-0.75844	-0.52624	-0.60364	-0.52624	-0.52624	-0.52624	-0.44883	-0.44883	-0.44883	-0.44883	-0.37143	-0.29403	-0.37143	-0.29403	-0.13922	-0.29403	-0.13922	-0.13922
0.13731	0.38053	0.38053	0.13731	0.13731	0.13731	0.015703	0.13731	0.015703	0.015703	0.13731	0.13731	0.015703	0.13731	0.015703	0.015703	0.015703	-0.10591	-0.10591	-0.10591	-0.34912	-0.59234	-0.59234	-0.71395	-0.59234	-0.71395	-0.83556	-0.83556	-0.71395	-0.71395	-0.71395	-0.71395	-0.71395	-0.71395	-0.83556	-0.83556	-0.83556	-0.83556	-0.71395	-0.71395	-0.71395	-0.47073	-0.22751	-0.22751	-0.22751	-0.22751	-0.10591	-0.22751	-0.22751	-0.22751
25.271	26.33	28.975	29.504	30.562	30.562	31.621	33.737	34.266	34.795	35.854	37.441	38.499	37.441	34.795	33.208	34.795	34.266	34.266	34.795	33.737	32.15	32.15	31.092	30.033	30.562	29.504	28.975	27.388	26.859	26.33	25.271	22.626	22.626	22.626	22.097	21.039	20.509	20.509	18.393	18.393	17.864	17.335	16.806	17.335	16.806	17.335	16.277	16.806	16.806
1.3122	1.7636	1.9894	1.9894	1.9894	2.2151	2.2151	2.2151	2.4408	2.4408	2.6666	2.6666	2.8923	2.8923	2.6666	2.8923	2.8923	2.6666	2.8923	2.4408	2.4408	2.4408	2.4408	2.4408	2.6666	2.8923	2.6666	2.4408	2.4408	2.4408	2.2151	2.2151	2.2151	1.9894	1.9894	1.9894	1.9894	1.7636	1.7636	1.7636	1.9894	1.7636	1.7636	1.5379	1.5379	1.5379	1.3122	1.3122	1.3122	1.3122
-0.50297	-0.50297	-0.50297	-0.50297	-0.50297	-0.50297	-0.50297	-0.50297	-0.50297	-0.50297	-0.50297	-0.50297	-0.50297	-0.50297	-0.50297	-0.50297	-0.50297	-0.50297	-0.50297	-0.50297	-0.50297	-0.50297	-0.50297	-0.50297	-0.50297	-0.50297	-0.50297	-0.50297	-0.50297	-0.50297	-0.50297	-0.50297	-0.50297	-0.50297	-0.50297	-0.50297	-0.50297	-0.50297	-0.50297	-0.50297	-0.50297	-0.50297	-0.50297	-0.50297	-0.50297	-0.50297	-0.50297	-0.50297	-0.50297	-0.50297
0.32552	0.32552	0.32552	0.32552	0.54668	0.32552	0.10437	0.10437	-0.11679	-0.11679	-0.33794	-0.33794	-0.55909	-0.33794	-0.33794	-0.33794	-0.11679	-0.11679	-0.11679	-0.11679	-0.11679	-0.11679	-0.11679	0.32552	0.32552	0.32552	0.32552	0.32552	0.32552	-0.11679	0.10437	-0.11679	0.10437	0.10437	0.10437	0.10437	0.10437	0.32552	0.10437	0.10437	0.10437	-0.11679	-0.11679	-0.33794	-0.11679	0.54668	0.54668	0.76783	0.54668	0.54668
-0.35405	-0.35405	-0.35405	-0.35405	-0.35405	-0.35405	-0.35405	-0.35405	-0.35405	-0.35405	-0.35405	-0.35405	-0.35405	-0.35405	-0.35405	-0.35405	-0.35405	-0.35405	-0.35405	-0.35405	-0.35405	-0.35405	-0.35405	-0.35405	-0.35405	-0.35405	-0.35405	-0.35405	-0.35405	-0.35405	-0.35405	-0.35405	-0.35405	-0.35405	-0.35405	-0.35405	-0.35405	-0.022659	-0.022659	-0.022659	-0.022659	-0.022659	-0.022659	-0.022659	-0.022659	-0.022659	-0.022659	-0.022659	-0.022659	-0.022659
0.64574	0.45207	0.45207	0.64574	0.64574	0.64574	0.45207	0.25841	0.06474	-0.12893	0.25841	0.64574	0.64574	0.64574	0.64574	0.45207	0.25841	0.25841	0.25841	0.25841	0.06474	0.06474	0.25841	0.45207	0.45207	0.25841	0.25841	0.06474	-0.12893	0.25841	0.45207	0.45207	0.45207	0.45207	0.45207	0.25841	-0.12893	-0.12893	-0.12893	0.06474	0.06474	0.06474	-0.12893	0.06474	0.06474	0.06474	0.06474	0.06474	-0.12893	-0.12893
-0.13563	-0.35261	-0.13563	0.081356	0.081356	0.081356	-0.35261	-0.35261	-0.35261	0.081356	0.29834	0.29834	0.29834	0.29834	0.51532	0.51532	0.7323	0.94929	0.7323	0.7323	0.51532	0.081356	0.29834	0.081356	0.081356	0.081356	0.081356	-0.13563	-0.35261	-0.35261	-0.13563	0.081356	-0.13563	-0.13563	-0.56959	-0.78658	-0.35261	0.081356	0.29834	0.29834	0.29834	0.29834	0.29834	0.29834	0.081356	0.081356	0.51532	0.29834	0.29834	0.29834
-0.59302	-0.59302	-0.59302	-0.59302	-0.59302	-0.59302	-0.59302	-0.36595	-0.36595	-0.36595	-0.36595	-0.36595	-0.36595	-0.36595	-0.36595	-0.36595	-0.36595	-0.36595	-0.36595	-0.36595	-0.36595	-0.13887	-0.13887	-0.13887	-0.13887	-0.13887	-0.13887	-0.13887	-0.13887	-0.13887	-0.13887	-0.13887	-0.36595	-0.36595	-0.36595	-0.36595	-0.36595	-0.36595	-0.36595	-0.36595	-0.36595	-0.36595	-0.36595	-0.36595	-0.36595	-0.36595	-0.59302	-0.59302	-0.59302	-0.59302
-0.33297	-0.33297	-0.33297	-0.33297	-0.33297	-0.33297	-0.33297	-0.33297	-0.33297	-0.33297	-0.33297	-0.0059015	-0.0059015	-0.0059015	-0.0059015	-0.0059015	-0.0059015	-0.0059015	-0.0059015	-0.0059015	0.32117	-0.0059015	-0.0059015	-0.0059015	-0.0059015	-0.0059015	-0.0059015	-0.0059015	-0.0059015	-0.0059015	-0.0059015	-0.0059015	-0.0059015	-0.0059015	-0.0059015	-0.0059015	-0.33297	-0.0059015	-0.0059015	-0.0059015	-0.0059015	-0.0059015	-0.0059015	-0.0059015	-0.0059015	-0.33297	-0.33297	-0.0059015	-0.0059015	0.32117
0.05675	0.05675	0.05675	-0.13696	-0.33066	-0.33066	-0.13696	-0.13696	-0.33066	-0.13696	0.05675	0.05675	0.05675	0.25046	0.05675	0.05675	0.05675	0.05675	0.05675	0.05675	0.05675	0.05675	0.05675	0.05675	0.05675	0.05675	0.44416	0.63787	0.83157	0.83157	0.83157	0.63787	0.63787	0.63787	0.25046	0.05675	0.05675	0.05675	-0.33066	-0.33066	-0.33066	-0.33066	-0.52437	-0.52437	-0.52437	-0.52437	-0.52437	-0.33066	-0.33066	-0.13696
0.44713	0.5364	0.17932	0.26859	0.26859	0.35786	0.35786	0.44713	0.5364	0.62567	0.71494	0.71494	0.62567	0.71494	0.71494	0.71494	0.62567	0.35786	0.44713	0.44713	0.44713	0.26859	0.09005	0.17932	0.26859	0.09005	-0.088489	0.35786	0.26859	0.26859	0.17932	0.00078084	0.00078084	-0.088489	-0.26703	-0.26703	-0.3563	-0.26703	-0.3563	-0.44557	-0.53484	-0.3563	-0.17776	-0.3563	-0.088489	-0.088489	-0.088489	0.00078084	-0.088489	-0.088489
0.023352	0.023352	0.023352	0.023352	-0.1313	-0.28596	-0.28596	-0.28596	-0.28596	-0.1313	-0.1313	-0.1313	-0.1313	-0.1313	-0.1313	-0.1313	-0.1313	-0.1313	-0.1313	-0.1313	-0.1313	-0.28596	-0.28596	-0.28596	-0.28596	-0.28596	-0.28596	-0.28596	-0.28596	-0.28596	-0.28596	-0.28596	-0.28596	-0.28596	-0.44061	-0.44061	-0.44061	-0.44061	-0.44061	-0.44061	-0.44061	-0.44061	-0.44061	-0.28596	-0.28596	-0.28596	-0.28596	-0.28596	-0.28596	-0.28596
0.10833	0.26745	0.26745	0.26745	0.10833	0.18789	0.18789	0.10833	0.18789	0.10833	0.10833	0.028771	-0.050788	0.028771	0.10833	-0.050788	-0.2099	-0.28946	-0.2099	-0.2099	-0.13035	-0.13035	-0.13035	-0.2099	-0.2099	-0.2099	-0.36902	-0.36902	-0.28946	-0.28946	-0.28946	-0.2099	-0.2099	-0.28946	-0.28946	-0.28946	-0.2099	-0.2099	-0.2099	-0.28946	-0.28946	-0.2099	-0.2099	-0.28946	-0.36902	-0.36902	-0.44858	-0.44858	-0.44858	-0.44858
0.080191	0.080191	0.080191	0.080191	0.080191	0.080191	0.080191	0.080191	0.080191	0.080191	0.080191	0.080191	0.080191	0.080191	0.080191	0.080191	0.080191	-0.30012	-0.30012	-0.30012	-0.30012	-0.30012	-0.30012	-0.30012	-0.30012	-0.30012	-0.30012	-0.30012	-0.30012	-0.30012	-0.30012	-0.30012	-0.30012	-0.30012	-0.30012	-0.30012	-0.30012	-0.30012	-0.30012	-0.30012	-0.30012	-0.30012	-0.30012	-0.30012	-0.30012	-0.30012	-0.30012	-0.30012	-0.30012	-0.30012
-0.050647	-0.050647	-0.050647	-0.050647	-0.34368	-0.34368	-0.19716	-0.19716	-0.19716	-0.050647	-0.34368	-0.4902	-0.63671	-0.78323	-0.63671	-0.63671	-0.78323	-0.63671	-0.63671	-0.78323	-0.63671	-0.63671	-0.63671	-0.78323	-0.92974	-0.92974	-0.63671	-0.63671	-0.78323	-0.78323	-0.63671	-0.4902	-0.4902	-0.4902	-0.63671	-0.4902	-0.34368	-0.19716	-0.050647	-0.19716	-0.19716	-0.19716	-0.19716	-0.19716	-0.19716	-0.34368	-0.34368	-0.34368	-0.19716	-0.050647
-0.31061	-0.31061	-0.31061	-0.31061	-0.31061	-0.31061	-0.31061	-0.31061	-0.31061	-0.31061	-0.31061	-0.31061	-0.31061	-0.31061	-0.31061	-0.31061	-0.31061	-0.31061	-0.31061	-0.31061	-0.31061	-0.31061	-0.31061	-0.31061	-0.31061	-0.31061	-0.31061	-0.31061	-0.31061	-0.31061	-0.31061	-0.31061	-0.31061	-0.31061	-0.31061	-0.31061	-0.31061	-0.31061	-0.31061	-0.31061	-0.31061	-0.31061	-0.31061	-0.31061	-0.31061	-0.31061	-0.31061	-0.31061	-0.31061	-0.31061
-0.5442	-0.5442	-0.5442	-0.64142	-0.64142	-0.64142	-0.64142	-0.64142	-0.44697	-0.44697	-0.44697	-0.44697	-0.44697	-0.44697	-0.44697	-0.44697	-0.44697	-0.44697	-0.44697	-0.44697	-0.44697	-0.5442	-0.5442	-0.5442	-0.5442	-0.5442	-0.5442	-0.5442	-0.5442	-0.5442	-0.5442	-0.5442	-0.44697	-0.64142	-0.64142	-0.64142	-0.64142	-0.64142	-0.64142	-0.64142	-0.64142	-0.64142	-0.64142	-0.64142	-0.5442	-0.5442	-0.5442	-0.5442	-0.5442	-0.5442
-0.073602	-0.073602	-0.073602	-0.073602	-0.073602	-0.29472	-0.29472	-0.073602	0.14752	0.36864	0.58976	0.58976	0.36864	0.36864	0.14752	0.14752	0.14752	0.14752	0.14752	0.14752	0.14752	0.14752	0.14752	-0.073602	0.14752	0.14752	0.14752	0.58976	0.58976	0.81088	0.81088	0.81088	0.58976	0.36864	0.14752	-0.073602	-0.073602	-0.073602	-0.073602	-0.073602	0.14752	0.14752	0.14752	0.14752	0.14752	0.36864	0.58976	0.58976	0.58976	0.58976
-0.79056	-0.91797	-0.72686	-0.79056	-0.53575	-0.47204	-0.59945	-0.47204	-0.28093	-0.28093	-0.40834	-0.28093	-0.21722	0.165	0.165	0.48353	0.1013	0.165	0.22871	0.29241	0.165	0.29241	0.29241	0.165	-0.02611	0.165	0.35612	0.29241	0.22871	-0.089814	-0.089814	0.22871	-0.02611	-0.02611	-0.15352	-0.21722	-0.21722	-0.21722	-0.47204	-0.53575	-0.72686	-0.47204	-0.59945	-0.47204	-0.40834	-0.53575	-0.47204	-0.59945	-0.59945	-0.28093
0.60224	0.50643	0.41063	0.50643	0.60224	0.60224	0.60224	0.50643	0.60224	0.50643	0.41063	0.41063	0.31482	0.21902	0.21902	-0.068392	-0.1642	-0.1642	-0.26	-0.3558	-0.3558	-0.26	-0.26	-0.3558	-0.45161	-0.45161	-0.45161	-0.45161	-0.54741	-0.54741	-0.54741	-0.64322	-0.64322	-0.64322	-0.54741	-0.54741	-0.54741	-0.54741	-0.45161	-0.54741	-0.26	-0.068392	0.027412	0.027412	0.31482	0.31482	0.31482	0.31482	0.41063	0.41063
-0.8136	-0.84562	-0.78158	-0.87765	-0.90967	-0.9417	-0.90967	-0.87765	-0.87765	-0.78158	-0.74955	-0.74955	-0.71753	-0.71753	-0.74955	-0.6855	-0.65348	-0.6855	-0.71753	-0.6855	-0.65348	-0.62145	-0.58943	-0.49335	-0.46133	-0.49335	-0.4293	-0.46133	-0.4293	-0.4293	-0.4293	-0.4293	-0.46133	-0.4293	-0.5574	-0.5574	-0.52538	-0.5574	-0.58943	-0.58943	-0.49335	-0.49335	-0.52538	-0.52538	-0.58943	-0.52538	-0.5574	-0.58943	-0.62145	-0.58943
0.11745	0.11745	0.11745	0.11745	-0.067555	-0.067555	-0.067555	-0.067555	-0.067555	-0.067555	0.11745	-0.067555	-0.067555	-0.067555	-0.067555	-0.067555	-0.067555	-0.067555	-0.067555	0.11745	0.30246	0.30246	0.30246	0.30246	0.30246	0.30246	0.30246	0.30246	0.30246	0.30246	0.30246	0.30246	0.30246	0.30246	0.30246	0.11745	0.11745	0.11745	0.11745	0.11745	0.11745	0.11745	0.30246	0.30246	0.30246	0.11745	0.11745	0.11745	0.11745	0.30246
0.14612	0.14612	0.24293	0.24293	0.14612	0.24293	0.24293	0.24293	0.14612	0.14612	0.14612	0.14612	0.24293	0.14612	0.049303	0.049303	0.14612	-0.14432	-0.14432	-0.33795	-0.24113	-0.24113	-0.14432	-0.33795	-0.14432	-0.14432	-0.047509	-0.14432	-0.047509	-0.14432	-0.14432	-0.14432	-0.047509	0.14612	0.14612	0.24293	0.24293	0.14612	0.14612	0.14612	0.33974	0.24293	0.43655	0.43655	0.43655	0.43655	0.33974	0.24293	0.24293	0.049303
-0.36556	-0.36556	-0.36556	-0.36556	-0.36556	-0.36556	-0.36556	-0.36556	-0.36556	-0.36556	-0.36556	-0.36556	-0.36556	-0.36556	-0.36556	-0.36556	-0.36556	-0.36556	-0.36556	-0.36556	-0.36556	-0.36556	-0.36556	-0.36556	-0.36556	-0.36556	-0.36556	-0.36556	-0.36556	-0.36556	-0.36556	-0.36556	-0.36556	-0.36556	-0.36556	0.045037	0.045037	0.045037	0.045037	0.045037	0.045037	0.045037	0.045037	0.045037	0.045037	0.045037	0.045037	0.045037	0.045037	0.045037
-0.33329	-0.33329	-0.33329	-0.33329	-0.33329	-0.33329	-0.33329	-0.33329	-0.33329	-0.33329	-0.33329	-0.33329	-0.33329	-0.33329	-0.33329	-0.33329	-0.33329	-0.33329	-0.33329	-0.33329	-0.33329	0.11305	0.11305	0.11305	0.11305	0.11305	0.11305	0.11305	0.11305	0.11305	0.11305	0.11305	0.11305	0.11305	0.11305	0.11305	0.11305	0.11305	0.33623	0.33623	0.33623	0.33623	0.33623	0.33623	0.33623	0.33623	-0.11012	-0.11012	-0.11012	-0.11012
-0.34112	-0.34112	-0.34112	-0.34112	-0.34112	-0.34112	-0.34112	-0.34112	-0.34112	-0.34112	-0.34112	-0.34112	-0.46143	-0.46143	-0.46143	-0.58175	-0.58175	-0.46143	-0.46143	-0.46143	-0.46143	-0.46143	-0.46143	-0.46143	-0.58175	-0.70206	-0.70206	-0.70206	-0.70206	-0.70206	-0.70206	-0.70206	-0.70206	-0.70206	-0.70206	-0.70206	-0.70206	-0.70206	-0.70206	-0.70206	-0.70206	-0.70206	-0.82237	-0.82237	-0.82237	-0.82237	-0.82237	-0.82237	-0.82237	-0.82237
0.59931	0.59931	0.4524	0.4524	0.59931	0.4524	0.30548	0.15857	0.30548	0.30548	0.30548	0.15857	-0.13526	0.15857	0.011656	-0.13526	-0.13526	0.011656	0.011656	0.011656	0.15857	0.15857	0.011656	-0.28217	-0.576	-0.576	-0.576	-0.576	-0.576	-0.72291	-0.576	-0.42909	-0.28217	-0.28217	-0.13526	-0.13526	-0.13526	-0.13526	-0.42909	-0.28217	-0.28217	-0.28217	-0.28217	-0.28217	-0.28217	-0.28217	-0.13526	0.15857	0.15857	0.15857
-0.49872	-0.49872	-0.3992	-0.29968	-0.20016	-0.10064	-0.10064	-0.20016	-0.0011169	-0.10064	-0.10064	-0.10064	-0.20016	-0.10064	-0.20016	-0.10064	-0.0011169	-0.20016	-0.29968	-0.20016	-0.29968	-0.20016	-0.3992	-0.20016	-0.10064	-0.10064	-0.0011169	-0.10064	-0.29968	-0.29968	-0.20016	0.29744	0.19792	0.098403	0.39696	0.39696	0.596	0.596	0.79504	0.99408	0.89456	0.89456	0.79504	0.69552	0.69552	0.596	0.596	0.596	0.39696	0.19792
-0.28361	-0.28361	-0.28361	-0.35161	-0.62359	-0.62359	-0.35161	-0.28361	-0.28361	-0.35161	-0.35161	-0.55559	-0.55559	-0.4876	-0.4196	-0.4196	-0.35161	-0.4196	-0.4196	-0.35161	-0.35161	-0.35161	-0.28361	-0.35161	-0.35161	-0.4876	-0.55559	-0.4876	-0.35161	-0.35161	-0.28361	-0.62359	-0.55559	-0.4876	-0.4876	-0.4876	-0.4196	-0.35161	-0.28361	-0.4196	-0.35161	-0.4876	-0.4876	-0.4196	-0.35161	-0.4876	-0.55559	-0.55559	-0.62359	-0.62359
-0.1286	-0.3649	-0.20737	-0.04984	-0.20737	0.028925	0.10769	0.10769	0.028925	0.26522	0.18645	0.18645	0.26522	0.18645	0.18645	0.10769	0.10769	0.26522	0.26522	0.18645	0.10769	0.26522	0.18645	0.18645	0.34398	0.26522	0.42275	0.26522	0.10769	0.10769	-0.20737	-0.1286	-0.20737	-0.1286	-0.28613	-0.28613	-0.28613	-0.28613	-0.28613	-0.3649	-0.20737	-0.20737	-0.28613	-0.28613	-0.44366	-0.28613	-0.44366	-0.44366	-0.52242	-0.20737
0.0057016	0.0057016	0.0057016	0.0057016	-0.21506	-0.21506	-0.21506	-0.21506	0.0057016	0.44722	0.44722	0.44722	0.66798	0.66798	0.66798	0.44722	0.66798	0.66798	0.88875	1.1095	1.551	1.551	1.7718	1.7718	1.9925	1.9925	1.9925	1.9925	1.9925	1.9925	1.9925	2.2133	2.2133	1.9925	1.9925	1.9925	1.9925	1.9925	1.9925	2.2133	2.4341	2.8756	2.8756	2.6548	2.4341	2.4341	2.4341	2.4341	2.8756	2.6548
0.95562	0.583	0.583	0.583	0.39668	0.39668	0.39668	0.76931	0.39668	0.39668	0.39668	0.21037	0.024059	0.024059	0.024059	0.024059	0.024059	0.024059	0.024059	0.024059	0.21037	0.21037	-0.16225	0.024059	-0.34856	-0.53488	-0.34856	-0.16225	0.024059	0.024059	-0.16225	-0.16225	-0.53488	-0.34856	0.024059	0.21037	0.21037	0.21037	0.21037	0.21037	0.39668	0.39668	0.21037	0.39668	0.39668	0.583	0.583	0.583	0.39668	0.39668
-0.50996	-0.58434	-0.65871	-0.73309	-0.73309	-0.73309	-0.80746	-0.73309	-0.73309	-0.80746	-0.80746	-0.80746	-0.80746	-0.80746	-0.73309	-0.73309	-0.65871	-0.65871	-0.65871	-0.50996	-0.58434	-0.58434	-0.58434	-0.58434	-0.50996	-0.43559	-0.43559	-0.43559	-0.43559	-0.43559	-0.36121	-0.36121	-0.43559	-0.43559	-0.43559	-0.43559	-0.36121	-0.36121	-0.36121	-0.36121	-0.36121	-0.43559	-0.50996	-0.50996	-0.65871	-0.65871	-0.73309	-0.73309	-0.73309	-0.73309
0.37702	0.37702	0.37702	0.28029	0.18357	0.086846	-0.1066	-0.20333	-0.20333	-0.30005	-0.39677	-0.4935	-0.4935	-0.4935	-0.39677	-0.39677	-0.39677	-0.39677	-0.39677	-0.39677	-0.39677	-0.30005	-0.30005	-0.30005	-0.39677	-0.30005	-0.30005	-0.30005	-0.30005	-0.20333	-0.1066	-0.1066	-0.1066	-0.009878	-0.009878	-0.009878	-0.009878	-0.009878	-0.009878	-0.1066	-0.20333	-0.30005	-0.39677	-0.39677	-0.39677	-0.39677	-0.4935	-0.4935	-0.39677	-0.39677
0.5947	0.5947	0.5947	0.5947	0.5947	0.5947	0.5947	0.5947	0.5947	0.3543	0.3543	0.3543	0.3543	0.3543	0.3543	0.3543	0.3543	0.11389	0.11389	0.11389	-0.12651	-0.12651	-0.12651	-0.12651	-0.36692	-0.36692	-0.36692	-0.36692	-0.36692	-0.36692	-0.36692	-0.36692	-0.36692	-0.36692	-0.36692	-0.36692	-0.36692	-0.36692	-0.36692	-0.36692	-0.36692	-0.36692	-0.36692	-0.36692	-0.36692	-0.36692	-0.36692	-0.36692	-0.36692	-0.36692
0.26345	0.26345	0.26345	0.26345	0.26345	0.26345	0.82199	0.26345	0.26345	0.26345	0.26345	0.26345	0.26345	0.26345	0.26345	0.26345	0.26345	0.26345	0.26345	0.26345	0.26345	0.26345	0.26345	0.26345	0.26345	0.26345	0.26345	0.26345	0.26345	0.26345	0.26345	-0.29509	-0.29509	-0.29509	-0.29509	-0.29509	0.26345	0.26345	0.26345	0.26345	0.26345	0.26345	0.26345	0.26345	0.26345	0.26345	0.26345	0.26345	0.26345	0.26345
-0.13802	-0.13802	-0.13802	-0.13802	-0.13802	-0.13802	-0.13802	-0.13802	-0.13802	-0.13802	-0.13802	-0.13802	-0.13802	-0.13802	-0.13802	-0.13802	-0.13802	-0.13802	-0.13802	-0.13802	-0.13802	-0.13802	-0.13802	-0.13802	-0.13802	-0.13802	-0.13802	-0.13802	-0.13802	-0.13802	-0.13802	-0.13802	-0.13802	-0.13802	-0.13802	-0.13802	-0.13802	-0.13802	-0.13802	-0.13802	-0.13802	-0.13802	-0.13802	-0.13802	-0.13802	-0.13802	-0.13802	-0.13802	-0.13802	-0.13802
-0.09453	-0.09453	-0.09453	-0.09453	-0.09453	-0.09453	-0.09453	-0.09453	-0.09453	-0.09453	-0.09453	-0.09453	0.6058	0.6058	0.6058	0.6058	0.6058	0.6058	0.6058	0.6058	0.6058	0.6058	0.6058	0.6058	0.25564	0.25564	0.25564	0.25564	0.25564	0.6058	0.95597	0.95597	0.95597	1.3061	1.3061	1.3061	1.3061	0.6058	1.3061	1.3061	1.3061	1.3061	1.3061	1.6563	1.6563	1.6563	1.6563	1.6563	1.6563	1.6563
0.1777	0.1777	0.1777	0.1777	0.1777	0.1777	0.38356	0.38356	0.1777	0.1777	0.1777	-0.028151	-0.028151	-0.028151	-0.028151	-0.028151	-0.028151	-0.028151	-0.028151	0.1777	0.1777	0.1777	0.1777	0.1777	0.1777	-0.028151	-0.028151	-0.028151	-0.028151	-0.028151	-0.028151	-0.23401	-0.23401	-0.23401	-0.23401	-0.23401	-0.23401	-0.23401	-0.23401	-0.23401	-0.23401	-0.23401	-0.028151	-0.028151	-0.23401	-0.23401	-0.23401	-0.23401	-0.23401	-0.23401
0.59931	0.59931	0.13392	0.13392	0.13392	0.13392	0.13392	0.13392	-0.33148	-0.33148	-0.33148	-0.33148	-0.33148	-0.33148	-0.33148	-0.33148	-0.33148	-0.33148	-0.33148	-0.33148	-0.33148	-0.33148	-0.33148	-0.33148	-0.33148	-0.33148	-0.33148	-0.33148	-0.33148	-0.33148	-0.33148	-0.33148	-0.33148	-0.33148	-0.33148	-0.33148	-0.33148	-0.33148	-0.33148	-0.33148	-0.33148	-0.33148	-0.33148	-0.33148	-0.33148	-0.33148	-0.33148	-0.33148	-0.33148	-0.33148
-0.64557	-0.64557	-0.64557	-0.64557	-0.50212	-0.50212	-0.35868	-0.35868	-0.35868	-0.21523	-0.071786	-0.071786	-0.071786	-0.071786	-0.21523	-0.21523	-0.21523	-0.35868	-0.35868	-0.35868	-0.35868	-0.50212	-0.50212	-0.50212	-0.50212	-0.35868	-0.35868	-0.35868	-0.35868	-0.50212	-0.50212	-0.64557	-0.64557	-0.64557	-0.78902	-0.93246	-0.78902	-0.78902	-0.78902	-0.78902	-0.78902	-0.78902	-0.78902	-0.78902	-0.78902	-0.78902	-0.78902	-0.78902	-0.78902	-0.78902
1.6979	1.6979	1.6979	0.74044	0.74044	0.74044	0.74044	0.74044	1.6979	1.6979	1.6979	1.6979	1.6979	1.6979	0.74044	0.74044	0.74044	0.74044	0.74044	0.74044	0.74044	1.6979	1.6979	1.6979	1.6979	1.6979	2.6553	2.6553	2.6553	2.6553	2.6553	2.6553	2.6553	1.6979	1.6979	1.6979	1.6979	1.6979	1.6979	2.6553	2.6553	2.6553	2.6553	2.6553	2.6553	2.6553	1.6979	1.6979	1.6979	1.6979
1.8742	2.0088	1.8742	1.9415	1.9415	1.8068	1.6722	1.5376	1.5376	1.5376	1.403	1.403	1.4703	1.6049	1.3357	1.2011	1.0665	0.99923	0.99923	1.0665	0.79732	0.86462	0.73002	0.59541	0.79732	0.79732	0.86462	0.79732	0.73002	0.86462	0.99923	0.79732	0.86462	0.93192	0.99923	0.99923	0.93192	0.93192	0.73002	0.79732	0.93192	0.73002	0.59541	0.52811	0.39351	0.59541	0.52811	0.66272	0.66272	0.46081
0.87677	1.0361	0.87677	0.87677	0.71743	0.55808	0.55808	0.55808	0.55808	0.55808	0.39874	0.2394	0.39874	0.080055	0.39874	0.2394	0.080055	0.2394	0.2394	0.080055	-0.079288	0.080055	0.080055	-0.079288	-0.079288	-0.23863	-0.079288	-0.079288	-0.079288	-0.23863	-0.39797	-0.23863	-0.39797	-0.23863	-0.23863	-0.23863	-0.079288	-0.23863	0.080055	-0.23863	0.080055	0.080055	-0.079288	0.080055	0.080055	0.2394	0.080055	0.080055	0.39874	0.39874
1.0536	0.94043	0.71414	0.71414	0.71414	0.65757	0.43128	0.60099	0.77071	0.82728	0.60099	0.65757	0.65757	0.88385	0.88385	0.71414	0.82728	0.77071	0.82728	0.77071	0.88385	0.997	0.88385	0.94043	1.0536	1.0536	0.997	0.88385	1.0536	1.2233	1.3364	1.4496	1.1101	1.2233	1.2233	1.2799	1.393	1.4496	1.3364	1.4496	1.4496	1.5627	1.6193	1.7324	1.6759	1.6193	1.5627	1.5627	1.4496	1.4496
-0.34119	-0.34119	-0.34119	-0.34119	-0.34119	-0.34119	-0.34119	-0.34119	-0.34119	-0.34119	-0.34119	-0.34119	-0.34119	-0.34119	-0.34119	-0.34119	-0.34119	-0.34119	-0.34119	-0.34119	-0.34119	-0.34119	-0.34119	-0.34119	-0.34119	-0.34119	-0.34119	-0.34119	-0.34119	-0.34119	-0.34119	-0.34119	-0.34119	-0.34119	-0.34119	-0.34119	-0.34119	-0.34119	-0.34119	-0.34119	-0.34119	-0.34119	-0.34119	-0.34119	-0.34119	-0.34119	-0.34119	-0.34119	-0.34119	-0.34119
-0.42653	-0.42653	-0.42653	-0.42653	-0.42653	-0.42653	-0.42653	-0.42653	-0.42653	-0.42653	-0.42653	-0.42653	-0.42653	-0.42653	-0.42653	-0.42653	-0.42653	-0.42653	-0.42653	-0.16497	-0.16497	0.096602	0.096602	0.096602	0.096602	0.096602	0.096602	0.096602	0.096602	0.096602	0.096602	0.35817	0.35817	0.35817	0.35817	0.35817	0.35817	0.35817	0.35817	0.35817	0.35817	0.35817	0.35817	0.35817	0.096602	0.35817	0.096602	0.35817	0.35817	0.35817
-0.39969	-0.39969	-0.39969	-0.39969	-0.39969	-0.19563	-0.19563	-0.19563	-0.19563	-0.19563	-0.19563	-0.19563	-0.19563	-0.19563	-0.19563	-0.19563	-0.19563	-0.19563	-0.19563	-0.19563	-0.19563	-0.19563	-0.19563	-0.19563	-0.19563	-0.19563	-0.19563	-0.19563	-0.19563	-0.19563	-0.39969	-0.39969	-0.39969	-0.39969	-0.39969	-0.39969	-0.39969	-0.39969	-0.39969	-0.39969	-0.39969	-0.39969	-0.39969	-0.39969	-0.39969	-0.39969	-0.39969	-0.39969	-0.39969	-0.39969
-0.40569	-0.49817	-0.49817	-0.40569	-0.40569	-0.40569	-0.31322	-0.31322	-0.31322	-0.40569	-0.40569	-0.40569	-0.49817	-0.49817	-0.59064	-0.59064	-0.59064	-0.59064	-0.59064	-0.59064	-0.59064	-0.59064	-0.59064	-0.59064	-0.59064	-0.49817	-0.49817	-0.59064	-0.68311	-0.68311	-0.68311	-0.77559	-0.68311	-0.59064	-0.49817	-0.49817	-0.40569	-0.40569	-0.40569	-0.31322	-0.31322	-0.31322	-0.31322	-0.31322	-0.31322	-0.31322	-0.31322	-0.31322	-0.31322	-0.31322
0.15455	0.15455	0.15455	0.022935	-0.10868	-0.10868	-0.10868	0.15455	0.28616	0.28616	0.28616	0.15455	0.28616	0.28616	0.28616	0.28616	0.28616	0.41777	0.41777	0.41777	0.28616	0.28616	0.15455	0.15455	0.15455	0.15455	0.15455	0.022935	0.022935	0.022935	0.41777	0.41777	0.15455	0.15455	0.15455	0.15455	0.15455	0.022935	0.022935	0.022935	0.15455	0.022935	-0.10868	-0.10868	-0.10868	0.022935	0.15455	0.15455	0.15455	0.15455
0.18386	0.01775	0.01775	0.18386	0.01775	0.01775	0.01775	0.10081	0.26692	0.10081	-0.23142	-0.39753	-0.31447	-0.23142	-0.23142	-0.23142	-0.14836	-0.065306	0.01775	-0.31447	-0.23142	-0.14836	-0.065306	-0.14836	-0.065306	-0.14836	-0.23142	-0.23142	-0.39753	-0.48059	-0.31447	-0.14836	-0.065306	-0.23142	-0.23142	-0.23142	-0.14836	-0.31447	-0.48059	-0.31447	-0.23142	-0.23142	-0.31447	-0.48059	-0.23142	-0.31447	-0.39753	-0.39753	-0.39753	-0.48059
-0.28879	-0.28879	-0.28879	-0.28879	-0.28879	-0.28879	-0.28879	-0.28879	-0.28879	-0.28879	-0.28879	-0.28879	-0.28879	-0.28879	-0.28879	-0.28879	-0.28879	-0.28879	-0.28879	-0.28879	-0.28879	-0.28879	-0.28879	-0.28879	-0.28879	-0.28879	-0.28879	-0.28879	-0.28879	-0.28879	-0.28879	-0.28879	-0.28879	-0.28879	-0.28879	-0.28879	-0.28879	-0.28879	-0.28879	-0.28879	-0.28879	-0.28879	-0.28879	0.40629	0.40629	0.40629	0.40629	0.40629	0.40629	0.40629
0.18589	0.18589	0.32266	0.32266	0.5962	0.73297	0.73297	0.45943	0.45943	0.45943	0.049121	0.18589	0.32266	0.45943	0.5962	0.5962	0.45943	0.45943	0.18589	0.049121	0.049121	0.049121	-0.087649	-0.087649	0.32266	0.18589	-0.087649	-0.36119	-0.36119	-0.49796	-0.087649	0.049121	0.18589	0.32266	0.18589	0.18589	0.049121	0.049121	0.049121	0.18589	0.049121	0.049121	0.18589	0.18589	0.18589	0.18589	0.45943	0.45943	0.5962	0.18589
-0.022659	-0.022659	-0.022659	-0.022659	-0.022659	-0.022659	-0.022659	-0.022659	0.057983	-0.022659	-0.022659	-0.022659	-0.1033	-0.1033	-0.022659	-0.022659	-0.022659	-0.022659	-0.1033	-0.18394	-0.26459	-0.34523	-0.34523	-0.34523	-0.34523	-0.42587	-0.50652	-0.50652	-0.50652	-0.42587	-0.42587	-0.34523	-0.34523	-0.42587	-0.42587	-0.50652	-0.50652	-0.50652	-0.50652	-0.58716	-0.50652	-0.50652	-0.58716	-0.50652	-0.34523	-0.34523	-0.34523	-0.34523	-0.26459	-0.34523
-0.35158	-0.35158	-0.35158	-0.35158	-0.35158	-0.35158	-0.35158	-0.35158	-0.35158	-0.35158	-0.35158	-0.35158	-0.35158	-0.35158	-0.35158	-0.35158	-0.35158	-0.35158	-0.35158	-0.35158	-0.35158	-0.35158	-0.35158	-0.35158	-0.35158	-0.35158	-0.35158	-0.35158	-0.35158	-0.35158	-0.35158	-0.35158	-0.35158	-0.35158	-0.35158	-0.35158	-0.35158	-0.35158	-0.35158	-0.35158	-0.35158	-0.35158	-0.35158	-0.35158	-0.35158	-0.35158	-0.35158	-0.35158	-0.35158	-0.35158
-0.45969	-0.55259	-0.64549	-0.83129	-0.83129	-0.83129	-0.92419	-0.92419	-0.92419	-0.92419	-0.92419	-0.92419	-0.92419	-0.92419	-0.92419	-0.92419	-0.92419	-1.0171	-0.83129	-0.83129	-0.83129	-0.83129	-0.73839	-0.73839	-0.73839	-0.83129	-0.83129	-0.83129	-0.83129	-0.92419	-0.73839	-0.73839	-0.83129	-0.83129	-0.83129	-0.83129	-0.73839	-0.73839	-0.55259	-0.55259	-0.55259	-0.55259	-0.55259	-0.64549	-0.45969	-0.36679	-0.18099	-0.27389	-0.18099	-0.18099
1.106	1.106	1.4692	1.4692	1.3481	1.2271	0.98501	0.98501	0.98501	1.106	0.98501	0.98501	0.86397	0.74294	0.6219	0.6219	0.6219	0.37983	0.37983	0.37983	0.2588	0.2588	0.13776	0.13776	0.016724	-0.10431	-0.10431	-0.46742	-0.46742	-0.46742	-0.46742	-0.46742	-0.58845	-0.70949	-0.83052	-0.70949	-0.58845	-0.58845	-0.70949	-0.58845	-0.70949	-0.70949	-0.83052	-0.83052	-0.70949	-0.70949	-0.58845	-0.34638	-0.34638	-0.22535
-0.2789	-0.2789	-0.2789	-0.2789	-0.2789	-0.2789	-0.2789	-0.2789	-0.2789	-0.2789	-0.2789	-0.2789	-0.54908	-0.54908	-0.54908	-0.54908	-0.54908	-0.2789	-0.2789	-0.2789	-0.2789	-0.00871	-0.00871	-0.00871	-0.00871	-0.00871	-0.00871	-0.00871	-0.00871	-0.00871	-0.00871	-0.00871	-0.00871	-0.00871	-0.00871	-0.00871	-0.00871	-0.00871	-0.00871	-0.00871	-0.00871	-0.00871	-0.2789	-0.2789	-0.2789	-0.2789	-0.54908	-0.54908	-0.54908	-0.54908
0.040633	0.040633	0.040633	0.040633	0.040633	0.17257	0.30451	0.30451	0.17257	0.17257	0.040633	-0.091303	0.040633	0.040633	0.040633	-0.091303	-0.091303	-0.091303	0.040633	0.040633	0.17257	0.17257	0.30451	0.30451	0.30451	0.17257	0.17257	0.17257	0.30451	0.30451	0.17257	0.040633	0.040633	0.040633	0.040633	0.040633	0.040633	-0.091303	-0.091303	0.040633	0.040633	0.040633	0.040633	-0.091303	0.040633	0.040633	0.040633	-0.091303	-0.091303	-0.091303
-0.43346	-0.54267	-0.76109	-0.76109	-0.8703	-0.8703	-0.8703	-0.97951	-0.8703	-0.76109	-0.76109	-0.8703	-0.8703	-0.76109	-0.43346	-0.32425	-0.32425	-0.32425	-0.32425	-0.32425	-0.32425	-0.32425	-0.54267	-0.76109	-0.65188	-0.65188	-0.43346	-0.43346	-0.21504	-0.21504	-0.10583	0.0033849	0.0033849	0.0033849	-0.10583	-0.10583	-0.10583	-0.10583	-0.21504	-0.43346	-0.43346	-0.54267	-0.43346	-0.43346	-0.43346	-0.43346	-0.43346	-0.43346	-0.32425	-0.43346
-0.29138	-0.29138	-0.4105	-0.38072	-0.32116	-0.26159	-0.23181	-0.14247	-0.23181	-0.02335	-0.05313	0.036211	0.065992	0.21489	0.24468	0.24468	0.30424	0.39358	0.48292	0.5127	0.48292	0.54248	0.5127	0.63182	0.63182	0.60204	0.5127	0.57226	0.60204	0.60204	0.54248	0.54248	0.48292	0.54248	0.42336	0.45314	0.42336	0.54248	0.48292	0.54248	0.5127	0.57226	0.5127	0.48292	0.54248	0.60204	0.54248	0.5127	0.39358	0.42336
0.23949	0.23949	0.23949	0.32327	0.15571	0.071932	0.15571	0.15571	0.15571	0.071932	0.071932	0.071932	0.071932	0.15571	0.071932	0.15571	0.23949	0.15571	0.15571	0.071932	0.15571	0.15571	0.071932	0.071932	-0.011848	-0.011848	0.071932	0.071932	-0.011848	-0.011848	-0.011848	-0.011848	0.23949	0.23949	0.23949	0.32327	0.32327	0.32327	0.23949	0.32327	0.23949	0.071932	0.071932	-0.011848	0.071932	-0.011848	-0.011848	-0.011848	-0.095627	-0.095627
-0.17202	-0.17202	-0.17202	-0.17202	-0.17202	-0.17202	-0.17202	-0.17202	-0.17202	-0.17202	-0.17202	-0.17202	0.012517	0.012517	0.19706	0.38159	0.38159	0.56613	0.75067	0.75067	0.75067	0.75067	0.75067	0.75067	0.56613	0.56613	0.56613	0.56613	0.56613	0.56613	0.56613	0.56613	0.56613	0.56613	0.56613	0.56613	0.56613	0.38159	0.38159	0.19706	0.012517	0.012517	-0.17202	-0.35656	-0.35656	-0.35656	-0.35656	-0.35656	-0.35656	-0.35656
-0.25062	-0.25062	-0.25062	-0.25062	-0.25062	-0.25062	-0.43253	-0.43253	-0.43253	-0.43253	-0.61445	-0.43253	-0.43253	-0.43253	-0.25062	-0.25062	-0.25062	-0.43253	-0.43253	-0.43253	-0.25062	-0.25062	-0.43253	-0.25062	-0.43253	-0.61445	-0.61445	-0.61445	-0.61445	-0.61445	-0.61445	-0.61445	-0.43253	-0.25062	-0.25062	-0.25062	-0.43253	-0.43253	-0.43253	-0.61445	-0.61445	-0.61445	-0.61445	-0.43253	-0.43253	-0.43253	-0.43253	-0.43253	-0.61445	-0.61445
-0.18393	-0.18393	-0.18393	-0.18393	0.14651	0.14651	0.14651	0.14651	0.31172	0.31172	0.31172	0.31172	0.31172	0.31172	0.31172	0.31172	0.31172	0.31172	0.31172	0.31172	0.31172	0.14651	-0.01871	0.14651	0.14651	0.14651	0.14651	0.14651	0.14651	-0.18393	-0.18393	-0.18393	-0.18393	-0.34914	-0.18393	-0.01871	-0.01871	-0.01871	-0.01871	-0.01871	-0.01871	-0.01871	-0.01871	0.14651	0.14651	0.14651	0.14651	0.14651	-0.01871	-0.01871
0.056982	-0.042689	-0.042689	-0.042689	-0.042689	-0.042689	0.15665	0.25632	0.45566	0.655	0.655	0.655	0.75468	0.75468	0.655	0.55533	0.55533	0.45566	0.25632	0.25632	0.25632	0.25632	0.25632	0.25632	0.25632	0.25632	0.25632	0.25632	0.25632	0.35599	0.45566	0.45566	0.35599	0.25632	0.15665	0.15665	0.15665	0.056982	0.056982	0.056982	0.056982	-0.042689	-0.14236	-0.24203	-0.24203	-0.24203	-0.24203	-0.24203	-0.24203	-0.24203
-0.00016989	-0.00016989	0.071387	-0.00016989	0.14294	0.14294	0.14294	-0.00016989	-0.00016989	-0.00016989	-0.00016989	-0.071726	-0.071726	-0.14328	-0.21484	-0.21484	-0.21484	-0.14328	-0.071726	-0.00016989	-0.071726	-0.21484	-0.14328	-0.2864	-0.35795	-0.35795	-0.35795	-0.35795	-0.35795	-0.50106	-0.42951	-0.42951	-0.42951	-0.42951	-0.2864	-0.35795	-0.2864	-0.21484	-0.14328	-0.00016989	-0.071726	-0.00016989	-0.071726	-0.00016989	-0.071726	-0.00016989	0.14294	0.14294	0.14294	0.2145
-0.57545	-0.57545	-0.57545	-0.68277	-0.68277	-0.68277	-0.68277	-0.57545	-0.57545	-0.36081	-0.038839	0.28313	0.17581	0.17581	0.28313	0.28313	0.28313	0.17581	0.068483	-0.038839	-0.038839	-0.038839	-0.038839	0.17581	0.17581	-0.038839	0.068483	0.068483	0.068483	0.28313	0.28313	0.28313	0.39045	0.28313	0.17581	-0.14616	-0.46813	-0.36081	-0.36081	-0.46813	-0.46813	-0.46813	-0.36081	-0.36081	-0.36081	-0.25348	-0.14616	-0.038839	-0.14616	-0.14616
-0.21858	-0.21858	-0.21858	-0.21858	-0.21858	-0.21858	-0.21858	-0.21858	0.11789	0.11789	0.11789	0.45437	0.45437	0.28613	0.28613	0.28613	0.28613	0.11789	0.11789	0.11789	0.11789	0.28613	0.28613	0.45437	0.45437	0.45437	0.45437	0.45437	0.45437	0.45437	0.45437	0.45437	0.45437	0.11789	0.28613	0.28613	-0.050344	-0.050344	-0.050344	-0.050344	-0.050344	-0.050344	-0.050344	-0.050344	-0.050344	-0.050344	-0.21858	-0.050344	-0.21858	-0.38682
-0.33649	-0.33649	-0.33649	-0.23657	-0.13666	-0.13666	-0.13666	-0.13666	-0.13666	-0.13666	-0.13666	-0.13666	-0.13666	-0.13666	-0.13666	-0.13666	-0.13666	-0.13666	-0.13666	-0.13666	-0.13666	-0.13666	-0.13666	-0.13666	-0.13666	-0.13666	-0.13666	-0.13666	-0.23657	-0.33649	-0.33649	-0.33649	-0.33649	-0.33649	-0.33649	-0.33649	-0.33649	-0.33649	-0.33649	-0.33649	-0.33649	-0.33649	-0.33649	-0.33649	-0.33649	-0.33649	-0.33649	-0.33649	-0.33649	-0.33649
-0.31799	-0.31799	-0.31799	-0.31799	-0.31799	-0.31799	-0.31799	-0.44668	-0.44668	-0.44668	-0.57537	-0.57537	-0.57537	-0.44668	-0.44668	-0.44668	-0.44668	-0.44668	-0.44668	-0.44668	-0.44668	-0.44668	-0.44668	-0.44668	-0.44668	-0.44668	-0.44668	-0.44668	-0.44668	-0.44668	-0.44668	-0.44668	-0.44668	-0.44668	-0.44668	-0.44668	-0.44668	-0.44668	-0.44668	-0.44668	-0.44668	-0.44668	-0.44668	-0.31799	-0.31799	-0.31799	-0.31799	-0.31799	-0.31799	-0.1893
-0.27514	-0.27514	-0.27514	-0.27514	-0.27514	-0.27514	-0.27514	-0.27514	-0.27514	-0.27514	-0.27514	-0.27514	-0.27514	-0.27514	-0.27514	-0.27514	-0.27514	-0.27514	-0.27514	-0.27514	-0.27514	-0.27514	-0.27514	-0.27514	-0.27514	-0.27514	-0.27514	-0.27514	-0.27514	-0.27514	-0.27514	-0.27514	-0.27514	-0.27514	-0.27514	-0.27514	-0.27514	-0.27514	-0.27514	-0.27514	-0.27514	-0.27514	-0.27514	-0.27514	-0.27514	-0.27514	-0.27514	-0.27514	-0.27514	-0.27514
-0.57556	-0.57556	-0.62111	-0.57556	-0.62111	-0.62111	-0.66667	-0.75777	-0.75777	-0.75777	-0.84888	-0.80332	-0.80332	-0.75777	-0.71222	-0.66667	-0.66667	-0.66667	-0.62111	-0.57556	-0.57556	-0.62111	-0.62111	-0.62111	-0.62111	-0.62111	-0.57556	-0.57556	-0.53001	-0.48446	-0.48446	-0.39335	-0.3478	-0.30225	-0.2567	-0.21114	-0.21114	-0.21114	-0.2567	-0.21114	-0.2567	-0.2567	-0.2567	-0.2567	-0.30225	-0.2567	-0.21114	-0.16559	-0.12004	-0.074486
-0.1901	-0.1901	-0.026758	-0.026758	-0.1901	-0.35344	-0.1901	-0.026758	-0.026758	-0.1901	-0.1901	-0.1901	-0.1901	-0.1901	-0.026758	-0.026758	-0.026758	-0.026758	-0.026758	-0.026758	-0.026758	-0.026758	0.13658	0.13658	0.13658	0.13658	0.29992	0.13658	0.29992	0.29992	0.29992	0.13658	-0.026758	0.29992	0.46326	0.46326	0.46326	0.46326	0.46326	0.29992	0.29992	0.46326	0.6266	0.78994	0.95328	0.95328	0.78994	1.1166	1.1166	1.1166
-0.97949	-0.66276	-0.50439	-0.18765	-0.50439	-0.18765	-0.18765	-0.18765	-0.18765	0.12908	0.12908	-0.029286	-0.029286	-0.029286	-0.18765	0.12908	-0.34602	-0.34602	-0.34602	-0.50439	-0.029286	-0.18765	-0.18765	0.12908	0.28745	0.44582	0.28745	0.28745	-0.029286	0.12908	-0.029286	0.12908	0.12908	-0.029286	-0.34602	-0.18765	-0.18765	-0.18765	0.12908	0.44582	0.12908	0.12908	0.12908	-0.029286	-0.029286	-0.50439	-0.50439	-0.66276	-0.97949	-0.82113
0.65413	0.65413	0.65413	0.46669	0.46669	0.46669	0.27925	0.27925	0.27925	0.27925	0.46669	0.27925	0.27925	0.091815	-0.095623	-0.095623	-0.095623	-0.095623	-0.28306	-0.4705	-0.4705	-0.4705	-0.28306	-0.4705	-0.28306	-0.095623	-0.095623	-0.095623	-0.095623	0.091815	0.46669	0.46669	0.46669	0.46669	0.46669	0.27925	0.27925	0.27925	0.27925	0.27925	0.27925	0.27925	0.27925	0.27925	0.27925	0.27925	0.27925	0.091815	0.091815	-0.095623
-0.4381	-0.4381	-0.4381	-0.4381	-0.4381	-0.4381	-0.4381	-0.4381	-0.4381	-0.4381	-0.4381	-0.4381	-0.4381	-0.4381	-0.4381	-0.4381	-0.4381	-0.4381	-0.4381	-0.4381	-0.4381	-0.4381	-0.4381	-0.4381	-0.4381	-0.20744	-0.20744	-0.20744	-0.20744	-0.20744	-0.20744	-0.20744	-0.20744	-0.20744	-0.20744	-0.20744	-0.20744	-0.20744	-0.20744	-0.20744	-0.20744	-0.20744	-0.20744	-0.20744	-0.20744	-0.20744	-0.20744	-0.20744	-0.20744	-0.20744
0.20502	0.20502	0.20502	0.20502	0.20502	0.20502	0.64516	0.64516	0.64516	0.64516	0.64516	0.64516	0.64516	0.64516	1.0853	1.0853	1.0853	1.0853	1.0853	1.0853	1.5254	1.9656	1.9656	1.9656	1.9656	2.4057	2.4057	2.4057	2.4057	2.8458	2.8458	2.4057	2.8458	2.8458	3.286	3.286	3.286	3.286	2.8458	2.4057	2.8458	3.286	3.7261	3.7261	4.1663	3.7261	3.286	3.7261	3.7261	3.7261
0.68886	1.5922	1.5922	1.5922	1.5922	1.5922	1.5922	1.5922	1.5922	1.5922	1.5922	1.5922	0.68886	0.68886	0.68886	0.68886	1.5922	1.5922	1.5922	1.5922	1.5922	1.5922	1.5922	2.4955	2.4955	2.4955	1.5922	1.5922	1.5922	1.5922	1.5922	1.5922	1.5922	1.5922	1.5922	1.5922	1.5922	1.5922	1.5922	1.5922	1.5922	0.68886	0.68886	0.68886	0.68886	1.5922	1.5922	1.5922	0.68886	0.68886
-0.13918	-0.13918	-0.19243	-0.19243	-0.13918	-0.13918	-0.19243	-0.35217	-0.40541	-0.24567	-0.24567	-0.19243	-0.24567	-0.35217	-0.40541	-0.40541	-0.35217	-0.29892	-0.29892	-0.24567	-0.24567	-0.29892	-0.29892	-0.24567	-0.24567	-0.24567	-0.24567	-0.24567	-0.13918	-0.13918	-0.24567	-0.29892	-0.29892	-0.13918	-0.24567	-0.13918	-0.19243	-0.19243	-0.13918	-0.13918	-0.085936	-0.085936	-0.085936	-0.085936	-0.13918	-0.19243	-0.13918	-0.19243	-0.24567	-0.19243
0.018472	0.018472	0.018472	0.38548	0.75248	0.75248	1.1195	1.1195	1.1195	1.1195	1.1195	1.1195	1.1195	1.1195	1.1195	1.1195	1.1195	1.1195	1.1195	1.1195	1.1195	1.1195	0.75248	0.75248	0.75248	0.75248	0.75248	0.75248	0.38548	0.018472	0.38548	0.018472	0.018472	0.018472	0.018472	0.018472	0.018472	0.018472	0.018472	0.018472	0.018472	0.018472	0.018472	0.018472	0.018472	0.018472	0.018472	0.38548	0.38548	0.38548
0.72915	0.60426	0.60426	0.72915	0.60426	0.22958	0.10469	-0.020208	0.10469	-0.020208	0.10469	0.22958	0.22958	0.35447	0.35447	0.60426	0.72915	0.97893	0.72915	0.97893	0.85404	0.85404	0.60426	0.72915	0.60426	0.72915	0.85404	0.60426	0.47936	0.60426	0.72915	0.72915	1.1038	1.2287	1.2287	1.1038	1.1038	0.97893	0.85404	0.72915	0.85404	0.72915	0.47936	0.60426	0.35447	0.47936	0.60426	0.72915	0.60426	0.72915
-0.27806	-0.27806	-0.27806	-0.063119	-0.063119	-0.063119	-0.063119	0.044353	-0.063119	-0.17059	-0.27806	-0.27806	-0.17059	-0.27806	-0.17059	-0.17059	-0.17059	-0.17059	-0.27806	-0.17059	-0.063119	0.044353	-0.063119	-0.17059	-0.27806	-0.27806	-0.27806	-0.17059	-0.38554	-0.27806	-0.17059	-0.17059	-0.27806	-0.27806	-0.38554	-0.38554	-0.38554	-0.49301	-0.49301	-0.60048	-0.60048	-0.60048	-0.60048	-0.60048	-0.70795	-0.81542	-0.9229	-0.9229	-0.9229	-0.9229
-0.70195	-0.64652	-0.64652	-0.64652	-0.64652	-0.70195	-0.70195	-0.59108	-0.59108	-0.53565	-0.53565	-0.59108	-0.59108	-0.59108	-0.59108	-0.59108	-0.59108	-0.53565	-0.42479	-0.53565	-0.53565	-0.53565	-0.53565	-0.48022	-0.53565	-0.53565	-0.59108	-0.53565	-0.53565	-0.59108	-0.53565	-0.53565	-0.53565	-0.59108	-0.64652	-0.64652	-0.64652	-0.59108	-0.59108	-0.59108	-0.59108	-0.59108	-0.53565	-0.64652	-0.64652	-0.53565	-0.53565	-0.53565	-0.59108	-0.59108
0.4918	0.4918	0.58333	0.4918	0.30873	0.40026	0.4918	0.4918	0.30873	0.30873	0.40026	0.30873	0.30873	0.2172	0.2172	0.12566	0.2172	0.12566	0.034131	0.12566	0.034131	0.12566	0.12566	0.12566	0.12566	0.12566	0.12566	-0.057403	-0.057403	0.034131	0.034131	-0.057403	0.2172	0.2172	0.30873	0.2172	0.2172	0.2172	0.2172	0.12566	0.30873	0.2172	0.12566	0.12566	0.034131	0.034131	-0.057403	-0.057403	-0.057403	-0.057403
-0.36175	-0.36175	-0.36175	-0.25404	-0.25404	-0.25404	-0.25404	-0.14634	-0.14634	-0.25404	-0.14634	-0.25404	-0.25404	-0.14634	-0.14634	-0.14634	-0.14634	-0.14634	-0.14634	-0.14634	-0.14634	-0.14634	-0.14634	-0.14634	-0.14634	-0.14634	-0.25404	-0.14634	-0.25404	-0.25404	-0.25404	-0.25404	-0.36175	-0.36175	-0.36175	-0.46945	-0.46945	-0.46945	-0.57716	-0.57716	-0.57716	-0.68486	-0.68486	-0.68486	-0.68486	-0.68486	-0.68486	-0.68486	-0.68486	-0.68486
-0.098198	-0.22442	-0.22442	-0.22442	-0.22442	-0.22442	-0.35065	-0.35065	-0.35065	-0.35065	-0.35065	-0.35065	-0.35065	-0.22442	-0.22442	-0.22442	-0.22442	-0.22442	-0.22442	-0.35065	-0.35065	-0.35065	-0.22442	-0.22442	-0.098198	-0.098198	-0.098198	-0.098198	-0.098198	-0.098198	-0.098198	-0.098198	-0.098198	-0.098198	-0.098198	-0.098198	0.028028	0.028028	-0.098198	-0.098198	-0.098198	-0.098198	-0.098198	-0.098198	-0.22442	-0.22442	-0.22442	-0.35065	-0.35065	-0.35065
-0.24977	-0.24977	-0.24977	-0.24977	-0.24977	-0.24977	-0.24977	-0.24977	-0.24977	-0.24977	-0.24977	-0.24977	-0.24977	-0.24977	-0.24977	-0.24977	-0.24977	-0.24977	-0.24977	-0.24977	-0.24977	-0.24977	-0.24977	-0.24977	-0.24977	-0.24977	-0.24977	-0.24977	-0.24977	-0.24977	-0.24977	-0.24977	-0.24977	-0.24977	-0.24977	-0.24977	-0.24977	-0.24977	-0.24977	-0.24977	-0.24977	-0.24977	-0.24977	-0.24977	-0.24977	-0.24977	-0.24977	-0.24977	-0.24977	-0.24977
0.58201	0.52087	0.58201	0.64314	0.52087	0.39859	0.33745	0.39859	0.27632	0.21518	0.33745	0.27632	0.45973	0.39859	0.39859	0.33745	0.27632	0.21518	0.092903	0.031766	0.092903	0.031766	-0.029372	-0.09051	0.15404	0.21518	0.27632	0.21518	0.092903	0.031766	0.031766	0.092903	0.031766	-0.09051	0.092903	-0.09051	-0.029372	-0.21279	-0.27392	-0.27392	-0.33506	-0.21279	-0.09051	-0.029372	0.031766	0.031766	0.15404	0.15404	0.21518	-0.029372
0.079366	0.079366	0.079366	0.12638	0.12638	0.079366	-0.014668	-0.014668	-0.014668	-0.014668	-0.15572	-0.15572	-0.15572	-0.20273	-0.24975	-0.24975	-0.29677	-0.34378	-0.34378	-0.48484	-0.53185	-0.43782	-0.48484	-0.53185	-0.53185	-0.48484	-0.53185	-0.53185	-0.53185	-0.48484	-0.48484	-0.29677	-0.29677	-0.24975	-0.20273	-0.24975	-0.24975	-0.29677	-0.20273	-0.15572	-0.1087	-0.1087	-0.061684	-0.1087	-0.014668	0.032349	-0.061684	0.032349	0.12638	0.079366
0.13724	0.13724	0.13724	0.323	0.13724	0.044366	0.13724	0.13724	0.13724	0.044366	0.044366	0.23012	0.323	0.044366	0.13724	0.41588	0.23012	0.044366	-0.048512	-0.14139	-0.14139	-0.14139	-0.048512	0.044366	-0.048512	0.13724	0.23012	0.323	0.13724	0.23012	0.323	0.323	0.23012	0.13724	0.13724	0.23012	0.044366	0.13724	0.23012	0.323	0.13724	0.23012	0.23012	0.323	0.41588	0.323	0.323	0.23012	-0.048512	-0.048512
-0.52368	-0.55527	-0.58687	-0.61846	-0.61846	-0.52368	-0.52368	-0.49209	-0.49209	-0.49209	-0.49209	-0.49209	-0.4289	-0.46049	-0.46049	-0.4289	-0.4289	-0.46049	-0.46049	-0.46049	-0.49209	-0.49209	-0.46049	-0.49209	-0.52368	-0.52368	-0.52368	-0.49209	-0.46049	-0.46049	-0.55527	-0.55527	-0.58687	-0.58687	-0.58687	-0.58687	-0.55527	-0.61846	-0.61846	-0.61846	-0.58687	-0.58687	-0.58687	-0.58687	-0.58687	-0.55527	-0.55527	-0.58687	-0.55527	-0.55527
-0.11968	-0.11968	-0.11968	-0.11968	0.011198	-0.25056	-0.25056	-0.11968	0.011198	0.14208	0.011198	-0.11968	-0.11968	-0.11968	-0.11968	-0.11968	-0.11968	-0.38143	-0.25056	-0.38143	-0.38143	-0.51231	-0.38143	-0.11968	0.011198	0.14208	0.14208	0.011198	0.27295	0.14208	0.14208	0.14208	-0.11968	-0.25056	-0.38143	-0.25056	-0.25056	-0.25056	-0.25056	-0.25056	0.011198	0.011198	0.27295	0.27295	0.53471	0.53471	0.66558	0.53471	0.14208	0.011198
-0.13616	-0.13616	-0.13616	-0.13616	-0.13616	-0.13616	-0.13616	-0.13616	-0.13616	-0.13616	-0.13616	-0.13616	-0.13616	-0.13616	-0.13616	-0.13616	-0.13616	-0.13616	-0.13616	-0.13616	-0.13616	-0.13616	-0.13616	-0.13616	-0.13616	-0.13616	-0.13616	-0.13616	-0.13616	-0.13616	-0.13616	-0.13616	-0.13616	-0.13616	-0.13616	-0.13616	-0.13616	-0.13616	-0.13616	-0.13616	-0.13616	-0.13616	-0.13616	-0.13616	-0.13616	-0.13616	-0.13616	-0.13616	-0.13616	-0.13616
0.41304	0.50782	0.41304	0.44463	0.50782	0.53941	0.50782	0.41304	0.31826	0.34985	0.28667	0.25507	0.22348	0.19189	0.25507	0.25507	0.31826	0.31826	0.38145	0.34985	0.28667	0.28667	0.25507	0.19189	0.16029	0.1287	-0.06086	-0.029266	-0.12405	-0.12405	-0.18723	-0.18723	-0.18723	-0.15564	-0.18723	-0.18723	-0.18723	-0.18723	-0.18723	-0.18723	-0.21883	-0.25042	-0.25042	-0.28201	-0.28201	-0.25042	-0.21883	-0.21883	-0.25042	-0.15564
-0.64319	-0.69751	-0.64319	-0.58888	-0.58888	-0.58888	-0.58888	-0.58888	-0.53457	-0.53457	-0.53457	-0.58888	-0.58888	-0.64319	-0.58888	-0.53457	-0.58888	-0.64319	-0.64319	-0.58888	-0.58888	-0.58888	-0.69751	-0.69751	-0.75182	-0.80613	-0.80613	-0.80613	-0.80613	-0.75182	-0.64319	-0.64319	-0.64319	-0.69751	-0.64319	-0.48026	-0.42594	-0.42594	-0.42594	-0.42594	-0.42594	-0.42594	-0.42594	-0.31732	-0.37163	-0.31732	-0.31732	-0.31732	-0.31732	-0.20869
0.088256	0.088256	0.42817	0.49616	0.49616	0.42817	0.63213	0.42817	0.49616	0.49616	0.49616	0.36019	0.56414	0.49616	0.56414	0.42817	0.56414	0.63213	0.70011	0.83608	0.76809	0.70011	0.36019	0.63213	0.76809	0.76809	0.63213	0.36019	0.49616	0.56414	0.56414	0.63213	0.63213	0.70011	0.63213	0.63213	0.70011	0.49616	0.42817	0.56414	0.70011	0.70011	0.49616	0.36019	0.29221	0.29221	0.29221	0.42817	0.22422	0.22422
0.50599	0.50599	0.50599	0.50599	0.21763	0.36181	0.36181	0.36181	0.36181	0.073458	0.21763	0.21763	0.21763	0.073458	0.073458	0.073458	-0.070718	-0.21489	0.073458	0.21763	0.21763	0.21763	0.36181	0.21763	-0.070718	-0.070718	-0.21489	-0.21489	-0.35907	-0.21489	-0.21489	-0.070718	-0.070718	-0.21489	-0.21489	-0.21489	-0.21489	-0.070718	-0.21489	-0.070718	-0.070718	-0.070718	-0.070718	-0.21489	-0.35907	-0.50325	-0.64742	-0.7916	-0.7916	-0.7916
-0.37838	-0.37838	-0.37838	-0.5698	-0.37838	-0.37838	-0.37838	-0.5698	-0.5698	-0.5698	-0.5698	-0.37838	-0.37838	-0.37838	-0.37838	-0.37838	-0.37838	-0.37838	-0.37838	-0.18696	-0.18696	-0.18696	-0.18696	-0.18696	-0.18696	-0.18696	-0.18696	-0.18696	-0.18696	-0.37838	-0.37838	-0.37838	-0.37838	-0.37838	-0.37838	-0.37838	-0.5698	-0.5698	-0.37838	-0.37838	-0.37838	-0.37838	-0.37838	-0.37838	-0.5698	-0.5698	-0.5698	-0.37838	-0.37838	-0.37838
-0.05274	-0.05274	-0.05274	-0.05274	-0.05274	-0.05274	-0.05274	-0.05274	-0.05274	-0.26675	-0.26675	-0.26675	-0.05274	-0.05274	-0.05274	-0.05274	-0.05274	-0.05274	-0.05274	-0.05274	-0.05274	-0.05274	-0.05274	-0.05274	-0.05274	-0.05274	-0.05274	-0.05274	-0.05274	-0.05274	-0.05274	-0.05274	-0.05274	-0.05274	-0.05274	-0.05274	-0.05274	-0.26675	-0.26675	-0.26675	-0.26675	-0.26675	-0.26675	-0.26675	-0.26675	-0.26675	-0.26675	-0.26675	-0.26675	-0.26675
-0.39977	-0.27745	-0.15513	-0.032816	-0.032816	0.089503	0.21182	0.21182	0.33414	0.45646	0.45646	0.45646	0.57878	0.7011	0.7011	0.82342	0.82342	1.0681	0.7011	0.7011	0.57878	0.57878	0.57878	0.57878	0.45646	0.57878	0.57878	0.45646	0.45646	0.45646	0.57878	0.7011	0.7011	0.7011	0.57878	0.57878	0.57878	0.57878	0.57878	0.57878	0.45646	0.45646	0.21182	0.21182	0.21182	0.21182	0.33414	0.33414	0.33414	0.33414
0.14875	0.14875	-0.055999	-0.055999	-0.055999	-0.055999	-0.055999	-0.055999	-0.055999	-0.26074	-0.26074	-0.26074	-0.46549	-0.46549	-0.46549	-0.67024	-0.67024	-0.67024	-0.67024	-0.67024	-0.67024	-0.67024	-0.67024	-0.87498	-0.87498	-0.87498	-0.87498	-0.87498	-0.87498	-0.87498	-0.87498	-0.87498	-0.87498	-0.87498	-0.87498	-0.87498	-0.87498	-0.87498	-0.87498	-0.87498	-0.87498	-0.87498	-0.87498	-0.87498	-0.87498	-0.87498	-0.87498	-0.87498	-0.87498	-0.87498
0.23052	0.23052	0.13796	0.13796	0.0454	0.0454	-0.13972	-0.13972	-0.13972	-0.047158	-0.13972	-0.047158	-0.13972	-0.13972	-0.23228	-0.32483	-0.32483	-0.32483	-0.32483	-0.32483	-0.23228	-0.13972	-0.23228	-0.32483	-0.23228	-0.23228	-0.23228	-0.23228	-0.32483	-0.23228	-0.23228	-0.23228	-0.23228	-0.23228	-0.32483	-0.047158	-0.13972	-0.23228	-0.23228	-0.32483	-0.41739	-0.32483	-0.32483	-0.32483	-0.23228	-0.32483	-0.41739	-0.41739	-0.23228	-0.13972
-0.59224	-0.59224	-0.59224	-0.51468	-0.43712	-0.51468	-0.282	-0.35956	-0.35956	-0.282	-0.282	-0.282	-0.282	-0.35956	-0.43712	-0.43712	-0.43712	-0.43712	-0.43712	-0.35956	-0.282	-0.049314	-0.049314	-0.049314	-0.049314	-0.12687	0.10581	0.18337	0.028248	-0.049314	0.028248	-0.12687	0.10581	0.10581	-0.049314	0.028248	0.26093	0.41605	0.33849	0.33849	0.57118	0.64874	0.64874	0.57118	0.49362	0.49362	0.33849	0.18337	0.41605	0.26093
-0.66313	-0.66313	-0.66313	-0.66313	-0.66313	-0.72598	-0.78882	-0.72598	-0.72598	-0.72598	-0.78882	-0.72598	-0.72598	-0.72598	-0.72598	-0.72598	-0.72598	-0.66313	-0.66313	-0.60029	-0.66313	-0.60029	-0.53744	-0.53744	-0.60029	-0.53744	-0.53744	-0.60029	-0.53744	-0.53744	-0.53744	-0.53744	-0.60029	-0.60029	-0.60029	-0.53744	-0.60029	-0.66313	-0.66313	-0.66313	-0.66313	-0.66313	-0.72598	-0.60029	-0.66313	-0.66313	-0.72598	-0.78882	-0.78882	-0.78882
0.74419	0.74419	0.74419	0.74419	0.74419	0.74419	0.91719	1.0902	1.0902	1.0902	1.0902	1.0902	1.0902	1.2632	1.0902	1.0902	1.2632	1.2632	1.2632	1.2632	1.0902	1.0902	1.0902	0.91719	0.5712	0.5712	0.5712	0.5712	0.5712	0.5712	0.5712	0.3982	0.2252	0.2252	0.2252	0.052206	0.052206	0.052206	-0.12079	-0.29379	-0.29379	-0.46678	-0.46678	-0.46678	-0.46678	-0.46678	-0.46678	-0.46678	-0.29379	-0.12079
1.6809	1.6809	1.6809	1.6809	1.6809	1.6809	1.6809	1.6809	-0.10483	-0.10483	-0.10483	-0.10483	-0.10483	-0.10483	-0.10483	-0.10483	-0.10483	-0.10483	-0.10483	-0.10483	-0.10483	-0.10483	-0.10483	1.6809	1.6809	1.6809	1.6809	1.6809	1.6809	1.6809	1.6809	1.6809	1.6809	1.6809	1.6809	1.6809	1.6809	1.6809	1.6809	1.6809	1.6809	1.6809	1.6809	1.6809	1.6809	1.6809	1.6809	1.6809	-0.10483	-0.10483
0.44228	0.16504	0.16504	0.16504	-0.1122	-0.25083	-0.25083	-0.1122	-0.25083	0.026417	0.026417	0.026417	0.026417	0.026417	0.026417	0.026417	-0.25083	0.026417	-0.1122	0.026417	0.026417	0.026417	0.026417	0.026417	0.026417	0.026417	0.026417	0.026417	0.026417	0.16504	0.16504	0.16504	0.026417	0.16504	-0.1122	-0.1122	-0.1122	-0.1122	-0.25083	-0.1122	-0.1122	-0.1122	-0.38945	-0.38945	-0.52807	-0.52807	-0.52807	-0.52807	-0.38945	-0.38945
-0.27796	-0.27796	-0.27796	-0.27796	-0.27796	-0.27796	-0.27796	-0.27796	-0.27796	-0.27796	-0.27796	-0.27796	-0.27796	-0.27796	-0.27796	-0.27796	-0.27796	-0.43105	-0.43105	-0.58414	-0.58414	-0.58414	-0.58414	-0.58414	-0.58414	-0.58414	-0.58414	-0.58414	-0.58414	-0.58414	-0.58414	-0.58414	-0.58414	-0.58414	-0.58414	-0.58414	-0.43105	-0.43105	-0.43105	-0.43105	-0.43105	-0.43105	-0.43105	-0.43105	-0.27796	-0.27796	-0.12487	-0.12487	-0.12487	-0.12487
0.38754	0.34311	0.43196	0.25426	0.20983	0.12098	0.076556	0.12098	0.03213	0.16541	0.12098	0.12098	0.03213	-0.012296	-0.056722	0.076556	-0.012296	-0.012296	0.03213	0.076556	0.03213	0.03213	-0.056722	-0.012296	-0.056722	-0.14557	-0.10115	-0.14557	-0.14557	-0.14557	-0.14557	-0.10115	-0.19	-0.19	-0.27885	-0.23443	-0.19	-0.14557	-0.14557	-0.14557	-0.23443	-0.19	-0.23443	-0.32328	-0.32328	-0.32328	-0.32328	-0.32328	-0.23443	-0.19
-0.070814	-0.070814	-0.070814	-0.070814	-0.070814	-0.070814	-0.070814	-0.070814	-0.070814	-0.070814	-0.070814	-0.070814	-0.070814	-0.070814	-0.070814	-0.070814	-0.070814	0.1739	0.1739	-0.070814	-0.070814	-0.31553	-0.31553	-0.31553	-0.31553	-0.070814	-0.070814	-0.070814	-0.070814	-0.070814	-0.070814	-0.070814	-0.070814	-0.070814	-0.070814	-0.070814	-0.070814	-0.070814	-0.070814	-0.070814	-0.070814	-0.070814	-0.31553	-0.31553	-0.31553	-0.31553	-0.31553	-0.31553	-0.31553	-0.31553
0.72978	0.72978	0.72978	0.81765	0.81765	0.72978	0.72978	0.81765	0.72978	0.64191	0.64191	0.64191	0.72978	0.64191	0.64191	0.72978	0.64191	0.90552	0.72978	0.64191	0.64191	0.55404	0.46617	0.46617	0.3783	0.3783	0.46617	0.3783	0.29043	0.3783	0.46617	0.3783	0.29043	0.29043	0.29043	0.46617	0.55404	0.46617	0.46617	0.46617	0.46617	0.55404	0.3783	0.3783	0.3783	0.46617	0.46617	0.46617	0.46617	0.46617
-0.14992	-0.14992	-0.14992	-0.14992	-0.14992	-0.14992	-0.14992	-0.14992	-0.14992	-0.14992	-0.14992	-0.14992	-0.14992	-0.14992	-0.14992	-0.14992	-0.14992	-0.14992	-0.14992	-0.14992	-0.14992	-0.14992	-0.14992	-0.14992	-0.14992	-0.14992	-0.14992	-0.14992	-0.14992	-0.14992	-0.14992	-0.14992	-0.14992	-0.14992	-0.14992	-0.14992	-0.14992	-0.14992	-0.14992	-0.14992	-0.14992	-0.14992	-0.14992	-0.14992	-0.14992	-0.14992	-0.14992	-0.14992	-0.14992	-0.14992
0.63167	0.63167	0.63167	0.63167	0.63167	0.76189	0.76189	0.63167	0.37123	0.24101	0.24101	0.11079	0.24101	0.37123	0.37123	0.37123	0.24101	-0.01943	0.11079	0.24101	0.37123	0.37123	0.24101	0.37123	0.50145	0.50145	0.50145	0.63167	0.63167	0.63167	0.63167	0.89211	0.89211	1.0223	1.1526	1.1526	1.2828	1.1526	1.1526	1.0223	1.0223	1.1526	1.1526	1.1526	0.89211	0.89211	0.76189	0.76189	0.63167	0.50145
-0.096637	-0.096637	-0.096637	-0.096637	-0.096637	-0.096637	-0.096637	-0.096637	0.29113	0.29113	0.29113	0.29113	0.29113	0.6789	0.6789	0.6789	0.6789	0.6789	1.0667	1.0667	1.0667	1.0667	1.0667	0.6789	0.6789	0.29113	0.29113	0.29113	0.29113	0.29113	0.29113	0.29113	0.29113	-0.096637	-0.096637	-0.096637	-0.096637	-0.096637	-0.48441	-0.48441	-0.48441	-0.48441	-0.48441	-0.87218	-0.87218	-0.87218	-0.87218	-0.87218	-0.87218	-0.87218
1.1531	1.0099	1.1531	1.2963	1.5827	1.2963	1.2963	1.2963	1.2963	1.2963	1.2963	1.0099	1.0099	1.0099	0.86672	1.0099	1.0099	1.0099	0.72352	0.58033	0.58033	0.72352	0.72352	0.58033	0.72352	0.58033	0.58033	0.58033	0.43714	0.29394	0.29394	0.29394	0.58033	0.58033	0.58033	0.58033	0.58033	0.58033	0.58033	0.58033	0.43714	0.43714	0.58033	0.72352	0.86672	0.72352	0.58033	0.72352	0.86672	0.72352
0.23914	0.18999	0.091683	0.091683	0.091683	0.091683	0.091683	0.14084	0.18999	0.28829	0.28829	0.43575	0.43575	0.43575	0.33745	0.23914	0.23914	0.23914	0.28829	0.33745	0.28829	0.33745	0.28829	0.33745	0.3866	0.33745	0.33745	0.33745	0.33745	0.58321	0.68151	0.68151	0.58321	0.58321	0.53406	0.58321	0.3866	0.43575	0.4849	0.53406	0.68151	0.68151	0.68151	0.73067	0.58321	0.63236	0.68151	0.77982	0.73067	0.68151
0.23849	0.14126	0.14126	0.14126	0.044041	-0.053182	-0.053182	-0.15041	-0.15041	-0.24763	-0.24763	-0.15041	-0.24763	-0.24763	-0.24763	-0.24763	-0.24763	-0.24763	-0.24763	-0.15041	-0.24763	-0.24763	-0.24763	-0.24763	-0.34485	-0.24763	-0.24763	-0.34485	-0.34485	-0.34485	-0.34485	-0.24763	-0.24763	-0.24763	-0.15041	-0.053182	-0.15041	-0.053182	-0.053182	0.044041	0.044041	0.14126	0.14126	0.044041	-0.053182	-0.053182	-0.053182	-0.053182	-0.053182	-0.053182
-0.073299	-0.073299	-0.16206	-0.16206	-0.25081	-0.16206	-0.073299	0.10422	0.015458	0.015458	0.10422	0.015458	0.10422	0.015458	0.015458	-0.073299	0.015458	0.015458	-0.073299	-0.073299	0.10422	-0.073299	-0.073299	-0.073299	-0.073299	0.015458	-0.073299	-0.073299	-0.073299	-0.16206	-0.25081	-0.16206	-0.42833	-0.42833	-0.33957	-0.33957	-0.25081	-0.33957	-0.33957	-0.42833	-0.33957	-0.42833	-0.42833	-0.42833	-0.33957	-0.51709	-0.60584	-0.60584	-0.60584	-0.60584
0.21416	0.31196	0.40977	0.40977	0.40977	0.50758	0.50758	0.50758	0.60538	0.60538	0.50758	0.50758	0.50758	0.50758	0.60538	0.70319	0.60538	0.60538	0.50758	0.50758	0.60538	0.60538	0.60538	0.60538	0.60538	0.50758	0.50758	0.40977	0.50758	0.50758	0.31196	0.40977	0.31196	0.40977	0.40977	0.40977	0.60538	0.60538	0.60538	0.60538	0.40977	0.40977	0.40977	0.40977	0.40977	0.31196	0.31196	0.21416	0.11635	0.018544
0.060447	0.13627	0.2121	-0.091207	-0.16703	-0.16703	-0.091207	0.060447	0.2121	0.13627	-0.091207	-0.091207	-0.01538	-0.01538	0.060447	0.28793	0.36375	0.36375	0.28793	0.28793	0.43958	0.43958	0.51541	0.36375	0.13627	0.13627	0.2121	0.36375	0.43958	0.51541	0.59123	0.66706	0.51541	0.36375	0.43958	0.51541	0.59123	0.51541	0.59123	0.74289	0.51541	0.59123	0.81871	0.97037	0.97037	0.89454	1.0462	0.97037	1.122	1.122
0.19148	0.28977	0.28977	0.38807	0.38807	0.58465	0.38807	0.28977	0.19148	0.093189	0.093189	-0.0051039	-0.1034	-0.1034	-0.1034	-0.20169	-0.20169	-0.20169	-0.20169	-0.20169	-0.29998	-0.20169	-0.29998	-0.29998	-0.20169	-0.20169	-0.29998	-0.20169	-0.29998	-0.29998	-0.59486	-0.59486	-0.49657	-0.29998	-0.29998	-0.1034	-0.1034	-0.0051039	-0.0051039	0.28977	0.38807	0.48636	0.48636	0.48636	0.48636	0.58465	0.48636	0.48636	0.48636	0.38807
-0.075537	-0.075537	-0.20471	-0.20471	-0.20471	-0.20471	-0.075537	-0.075537	-0.075537	-0.075537	-0.20471	-0.20471	-0.075537	-0.075537	-0.075537	-0.075537	-0.075537	-0.075537	-0.075537	-0.075537	-0.075537	-0.075537	-0.075537	-0.075537	-0.075537	-0.075537	0.053635	0.053635	0.053635	0.053635	0.053635	-0.075537	-0.075537	-0.075537	-0.075537	-0.075537	-0.075537	-0.20471	-0.20471	-0.20471	-0.20471	-0.20471	-0.20471	-0.20471	-0.20471	-0.20471	-0.20471	-0.20471	-0.20471	-0.20471
-0.032737	0.049929	0.1326	0.1326	0.1326	0.21526	0.38059	0.29793	0.21526	0.21526	0.21526	0.21526	0.21526	0.21526	0.29793	0.049929	0.049929	0.049929	0.049929	-0.032737	0.1326	0.29793	0.1326	0.1326	0.21526	0.21526	0.1326	0.049929	-0.032737	-0.032737	-0.1154	-0.28074	-0.28074	-0.19807	-0.19807	-0.19807	-0.19807	-0.1154	-0.032737	-0.032737	-0.032737	0.049929	0.049929	0.049929	0.1326	-0.032737	-0.19807	-0.1154	-0.032737	-0.032737
0.0069568	-0.11827	-0.24349	-0.24349	-0.24349	-0.24349	-0.11827	-0.11827	-0.11827	0.0069568	0.0069568	-0.11827	0.13218	0.13218	0.13218	0.13218	0.13218	0.0069568	0.0069568	0.13218	0.13218	0.13218	-0.11827	-0.11827	-0.11827	-0.11827	-0.11827	-0.11827	-0.11827	-0.11827	-0.11827	-0.24349	-0.24349	-0.24349	-0.24349	-0.11827	-0.11827	-0.36871	-0.36871	-0.24349	-0.24349	-0.24349	-0.24349	-0.24349	-0.36871	-0.36871	-0.36871	-0.36871	-0.36871	-0.49393
-0.39866	-0.39866	-0.39866	-0.39866	-0.39866	-0.39866	-0.39866	-0.39866	-0.39866	-0.39866	-0.39866	-0.39866	-0.39866	-0.39866	-0.39866	-0.39866	-0.39866	-0.39866	-0.39866	-0.39866	-0.39866	-0.39866	-0.39866	-0.39866	-0.39866	-0.39866	-0.39866	-0.39866	-0.39866	-0.39866	-0.39866	-0.39866	-0.39866	-0.39866	-0.39866	-0.39866	-0.39866	-0.39866	-0.39866	-0.39866	-0.39866	-0.39866	-0.39866	-0.39866	-0.39866	-0.39866	-0.39866	-0.39866	-0.39866	-0.39866
-0.17127	-0.17127	-0.17127	-0.17127	-0.17127	-0.17127	-0.17127	-0.17127	-0.17127	-0.17127	-0.17127	-0.17127	-0.17127	-0.17127	0.16859	0.16859	0.16859	0.16859	0.16859	-0.0013407	-0.17127	-0.17127	-0.17127	-0.17127	-0.17127	-0.17127	-0.17127	-0.17127	-0.17127	-0.17127	-0.17127	-0.17127	-0.17127	-0.17127	-0.17127	-0.17127	-0.17127	-0.17127	-0.17127	-0.51113	-0.51113	-0.51113	-0.51113	-0.51113	-0.51113	-0.51113	-0.51113	-0.51113	-0.51113	-0.51113
-0.23926	-0.23926	-0.23926	-0.23926	-0.23926	-0.23926	-0.23926	-0.23926	-0.23926	-0.23926	-0.23926	1.7016	1.7016	2.672	2.672	2.672	2.672	2.672	2.672	2.672	2.672	2.672	2.672	2.672	2.672	2.672	2.672	2.672	2.672	2.672	2.672	2.672	2.672	2.672	2.672	2.672	0.73118	0.73118	-0.23926	-0.23926	-0.23926	-0.23926	-0.23926	-0.23926	-0.23926	-0.23926	-0.23926	-0.23926	-0.23926	0.73118
0.59997	0.7371	0.7371	0.59997	0.59997	0.59997	0.46283	0.7371	1.0114	0.87423	0.87423	0.87423	0.87423	0.7371	0.87423	0.59997	0.7371	1.0114	1.0114	1.0114	1.1485	1.2856	1.2856	1.1485	1.1485	1.0114	1.1485	1.2856	1.4228	1.5599	1.2856	1.2856	1.0114	0.87423	0.87423	0.87423	0.87423	1.1485	1.1485	1.1485	1.1485	1.2856	1.0114	1.0114	1.0114	1.0114	1.1485	1.1485	1.1485	1.1485
0.87089	0.87089	0.69389	0.78239	0.95939	0.78239	0.69389	0.60539	0.42838	0.51689	0.51689	0.51689	0.51689	0.42838	0.42838	0.25138	0.25138	0.33988	0.33988	0.25138	0.25138	0.33988	0.33988	0.51689	0.60539	0.51689	0.51689	0.60539	0.60539	0.33988	0.60539	0.69389	0.69389	0.78239	0.95939	0.95939	0.95939	0.95939	0.95939	1.0479	1.0479	1.0479	0.95939	1.0479	1.1364	1.0479	0.95939	0.87089	0.69389	0.60539
0.24762	0.1121	-0.023423	-0.023423	-0.023423	-0.023423	-0.023423	-0.023423	-0.023423	-0.023423	-0.023423	0.1121	-0.15894	-0.023423	-0.023423	-0.023423	0.1121	0.38314	0.38314	0.24762	0.24762	0.1121	0.1121	0.1121	0.1121	0.1121	0.1121	0.1121	0.1121	0.1121	0.1121	0.1121	0.1121	0.1121	0.24762	0.24762	0.1121	0.38314	0.24762	0.24762	0.24762	0.24762	-0.023423	-0.023423	0.1121	0.1121	-0.023423	-0.023423	-0.15894	-0.023423
1.1541	1.0733	0.99258	0.99258	0.99258	1.0733	1.0733	0.75027	0.83104	0.75027	0.83104	0.75027	0.6695	0.6695	0.6695	0.75027	0.6695	0.58873	0.4272	0.58873	0.58873	0.50797	0.4272	0.34643	0.26566	0.34643	0.34643	0.4272	0.58873	0.50797	0.4272	0.4272	0.4272	0.4272	0.4272	0.26566	0.26566	0.26566	0.34643	0.34643	0.4272	0.50797	0.58873	0.83104	0.6695	0.6695	0.6695	0.75027	0.75027	0.83104
-0.49764	-0.49764	-0.42914	-0.42914	-0.42914	-0.36064	-0.42914	-0.42914	-0.42914	-0.36064	-0.36064	-0.36064	-0.42914	-0.42914	-0.36064	-0.36064	-0.36064	-0.42914	-0.42914	-0.49764	-0.49764	-0.56615	-0.56615	-0.49764	-0.49764	-0.49764	-0.42914	-0.49764	-0.49764	-0.56615	-0.63465	-0.63465	-0.63465	-0.63465	-0.70315	-0.70315	-0.70315	-0.70315	-0.63465	-0.70315	-0.56615	-0.56615	-0.49764	-0.49764	-0.49764	-0.49764	-0.49764	-0.42914	-0.42914	-0.42914
-0.39724	-0.39724	-0.39724	-0.39724	-0.39724	-0.39724	-0.39724	-0.39724	-0.39724	-0.39724	-0.39724	-0.39724	-0.39724	-0.39724	-0.39724	-0.39724	-0.39724	-0.39724	-0.39724	-0.39724	-0.39724	-0.39724	-0.39724	-0.39724	-0.39724	-0.39724	-0.39724	-0.39724	-0.39724	-0.39724	-0.39724	-0.39724	-0.39724	-0.39724	-0.39724	-0.39724	-0.39724	-0.39724	-0.39724	-0.39724	-0.39724	-0.39724	-0.39724	-0.39724	-0.39724	-0.39724	-0.11528	-0.11528	-0.11528	-0.11528
-0.403	-0.403	-0.51911	-0.51911	-0.51911	-0.51911	-0.51911	-0.51911	-0.51911	-0.51911	-0.51911	-0.51911	-0.51911	-0.51911	-0.51911	-0.51911	-0.51911	-0.51911	-0.51911	-0.51911	-0.403	-0.403	-0.403	-0.403	-0.403	-0.403	-0.403	-0.403	-0.403	-0.403	-0.403	-0.403	-0.403	-0.403	-0.403	-0.403	-0.403	-0.403	-0.403	-0.403	-0.403	-0.403	-0.403	-0.403	-0.403	-0.51911	-0.51911	-0.403	-0.403	-0.403
-0.53442	-0.53442	-0.53442	-0.53442	-0.53442	-0.53442	-0.53442	-0.66528	-0.66528	-0.66528	-0.66528	-0.66528	-0.66528	-0.66528	-0.66528	-0.66528	-0.53442	-0.40355	-0.40355	-0.27269	-0.14183	-0.14183	-0.14183	-0.27269	-0.27269	-0.27269	-0.27269	-0.27269	-0.14183	-0.14183	-0.14183	-0.14183	-0.14183	-0.14183	-0.14183	-0.010966	0.1199	0.1199	0.25076	0.25076	0.25076	0.1199	-0.010966	-0.010966	-0.14183	-0.27269	-0.27269	-0.27269	-0.27269	-0.40355
-0.41563	-0.41563	-0.41563	-0.41563	-0.41563	-0.41563	-0.41563	-0.41563	-0.41563	-0.41563	-0.41563	-0.41563	-0.41563	-0.41563	-0.41563	-0.41563	-0.41563	-0.41563	-0.41563	-0.41563	-0.6482	-0.6482	-0.6482	-0.6482	-0.41563	-0.41563	-0.41563	-0.18305	-0.18305	-0.18305	-0.18305	-0.18305	-0.18305	-0.18305	-0.18305	-0.18305	-0.18305	0.049522	0.049522	0.049522	0.049522	0.049522	0.049522	0.049522	0.049522	0.049522	0.049522	0.049522	0.049522	-0.18305
1.022	1.1084	1.1948	1.1948	1.1084	1.1084	1.022	0.84921	0.59	0.5036	0.5036	0.5036	0.59	0.5036	0.3308	0.4172	0.3308	0.3308	0.5036	0.3308	0.3308	0.24439	0.24439	0.4172	0.24439	0.15799	-0.014811	0.071591	-0.014811	-0.27402	-0.36042	-0.27402	-0.27402	-0.18761	-0.27402	-0.27402	-0.18761	-0.18761	-0.10121	-0.10121	-0.18761	-0.18761	-0.27402	-0.44682	-0.36042	-0.36042	-0.44682	-0.44682	-0.61962	-0.44682
-0.62925	-0.62925	-0.62925	-0.62925	-0.62925	-0.62925	-0.62925	-0.47694	-0.62925	-0.47694	-0.47694	-0.47694	-0.62925	-0.78155	-0.78155	-0.62925	-0.62925	-0.32464	-0.17234	-0.32464	-0.32464	-0.17234	-0.020032	0.13227	0.13227	0.13227	0.13227	0.13227	0.13227	0.13227	0.13227	0.13227	-0.020032	-0.020032	-0.17234	-0.17234	-0.17234	-0.17234	-0.020032	0.13227	0.13227	0.13227	-0.17234	-0.32464	-0.17234	-0.17234	-0.32464	-0.32464	-0.47694	-0.47694
-0.41676	-0.41676	-0.41676	-0.41676	-0.50608	-0.41676	-0.50608	-0.50608	-0.50608	-0.50608	-0.50608	-0.50608	-0.50608	-0.50608	-0.50608	-0.50608	-0.41676	-0.41676	-0.32745	-0.32745	-0.32745	-0.41676	-0.41676	-0.32745	-0.32745	-0.32745	-0.32745	-0.32745	-0.23813	-0.23813	-0.32745	-0.32745	-0.32745	-0.23813	-0.23813	-0.23813	-0.23813	-0.14882	-0.14882	-0.14882	-0.059503	-0.14882	-0.059503	-0.059503	-0.059503	-0.059503	0.029813	0.029813	-0.059503	-0.059503
-0.49133	-0.49133	-0.49133	-0.57594	-0.57594	-0.57594	-0.49133	-0.49133	-0.49133	-0.49133	-0.40673	-0.40673	-0.40673	-0.40673	-0.40673	-0.40673	-0.40673	-0.40673	-0.40673	-0.40673	-0.40673	-0.40673	-0.40673	-0.40673	-0.40673	-0.49133	-0.49133	-0.49133	-0.49133	-0.49133	-0.49133	-0.57594	-0.49133	-0.49133	-0.49133	-0.57594	-0.57594	-0.57594	-0.57594	-0.57594	-0.57594	-0.57594	-0.57594	-0.57594	-0.57594	-0.57594	-0.57594	-0.57594	-0.57594	-0.57594
-0.3384	-0.3384	-0.19281	0.025578	-0.12001	-0.047217	-0.12001	-0.047217	-0.2656	-0.12001	-0.2656	-0.41119	-0.55678	-0.48399	-0.3384	-0.48399	-0.48399	-0.48399	-0.62958	-0.41119	-0.41119	-0.3384	-0.48399	-0.41119	-0.3384	-0.3384	-0.19281	-0.2656	-0.2656	-0.19281	-0.12001	-0.047217	-0.047217	-0.047217	-0.12001	-0.12001	-0.047217	0.098372	0.17117	0.098372	0.17117	0.24396	0.24396	0.24396	0.098372	0.098372	0.098372	0.098372	0.17117	0.24396
-0.31766	-0.31766	-0.31766	-0.31766	-0.31766	-0.31766	-0.31766	-0.31766	-0.31766	-0.31766	-0.31766	-0.31766	-0.31766	-0.31766	-0.31766	-0.31766	-0.31766	-0.31766	-0.31766	-0.31766	-0.31766	-0.31766	-0.31766	-0.31766	-0.31766	-0.31766	-0.31766	-0.31766	-0.31766	-0.31766	-0.31766	-0.31766	-0.31766	-0.31766	-0.31766	-0.31766	-0.31766	-0.31766	-0.31766	-0.31766	-0.31766	-0.31766	-0.31766	-0.31766	-0.31766	-0.31766	-0.31766	-0.31766	-0.31766	-0.31766
-0.31061	-0.31061	-0.31061	-0.31061	-0.31061	-0.31061	-0.31061	-0.31061	-0.31061	-0.31061	-0.31061	-0.31061	-0.31061	-0.31061	-0.31061	-0.31061	-0.31061	-0.31061	-0.31061	-0.31061	-0.31061	-0.31061	-0.31061	-0.31061	-0.31061	-0.31061	-0.31061	-0.31061	-0.31061	-0.31061	-0.31061	-0.31061	-0.31061	-0.31061	-0.31061	-0.31061	-0.31061	-0.31061	-0.31061	-0.31061	-0.31061	-0.31061	-0.31061	-0.31061	-0.31061	-0.31061	-0.31061	0.12549	0.56158	0.56158
0.51501	0.51501	0.51501	0.51501	0.51501	0.51501	0.51501	0.51501	0.30461	0.30461	0.30461	0.30461	0.09421	0.09421	0.09421	0.09421	-0.11619	-0.11619	-0.11619	0.30461	0.30461	0.30461	0.30461	0.30461	0.51501	0.30461	0.51501	0.51501	0.51501	0.51501	0.51501	0.51501	0.51501	0.51501	0.51501	0.51501	0.72541	0.72541	1.1462	1.1462	1.1462	1.1462	1.1462	1.1462	0.93581	0.93581	0.93581	0.93581	1.1462	0.93581
-0.38052	-0.38052	-0.38052	-0.38052	-0.38052	-0.38052	-0.38052	-0.38052	-0.38052	-0.38052	-0.38052	-0.60044	-0.60044	-0.60044	-0.60044	-0.60044	-0.60044	-0.60044	-0.60044	-0.60044	-0.38052	-0.38052	-0.38052	-0.38052	-0.38052	-0.38052	-0.38052	-0.38052	-0.38052	-0.38052	-0.38052	-0.38052	-0.1606	-0.1606	-0.1606	-0.1606	-0.1606	-0.1606	-0.1606	-0.1606	-0.1606	-0.1606	-0.1606	0.059313	0.059313	-0.1606	-0.1606	-0.1606	-0.1606	-0.1606
-0.49739	-0.60509	-0.49739	-0.60509	-0.60509	-0.60509	-0.82051	-0.7128	-0.60509	-0.7128	-0.7128	-0.82051	-0.82051	-0.82051	-0.82051	-0.92822	-0.92822	-0.82051	-0.82051	-0.7128	-0.7128	-0.7128	-0.60509	-0.60509	-0.49739	-0.38968	-0.38968	-0.49739	-0.38968	-0.49739	-0.49739	-0.49739	-0.60509	-0.60509	-0.49739	-0.49739	-0.49739	-0.49739	-0.49739	-0.49739	-0.38968	-0.38968	-0.49739	-0.28197	-0.38968	-0.38968	-0.38968	-0.38968	-0.38968	-0.49739
-0.097942	0.019668	-0.21555	-0.21555	-0.21555	-0.15675	-0.039137	0.13728	0.019668	-0.039137	-0.15675	-0.097942	0.13728	-0.097942	-0.039137	0.13728	0.078474	0.31369	0.25489	0.13728	0.13728	0.13728	0.019668	0.019668	0.19608	0.19608	0.019668	0.19608	0.25489	0.3725	0.19608	0.31369	0.078474	0.019668	0.019668	0.19608	0.19608	0.078474	0.19608	0.13728	0.019668	-0.039137	-0.097942	-0.039137	0.019668	0.078474	0.19608	0.019668	0.078474	-0.039137
0.56368	0.63203	0.63203	0.76873	0.76873	0.90542	0.97377	0.97377	0.83707	0.90542	0.83707	0.83707	0.83707	0.97377	0.97377	0.97377	0.90542	0.90542	0.90542	0.90542	0.83707	0.83707	0.83707	0.76873	0.63203	0.56368	0.56368	0.56368	0.49534	0.49534	0.49534	0.49534	0.63203	0.63203	0.56368	0.49534	0.49534	0.49534	0.35864	0.35864	0.42699	0.42699	0.42699	0.35864	0.2903	0.22195	0.22195	0.1536	0.085255	0.085255
1.547	1.547	1.547	1.2112	0.5396	0.5396	0.5396	0.5396	0.5396	0.5396	0.5396	0.87541	0.87541	0.87541	0.87541	0.87541	0.5396	0.20378	0.20378	-0.13203	-0.13203	-0.13203	-0.13203	-0.13203	-0.13203	-0.13203	-0.13203	-0.46784	-0.13203	-0.13203	0.20378	0.20378	0.20378	0.20378	0.20378	0.20378	-0.13203	-0.13203	0.20378	0.20378	0.20378	0.20378	0.20378	0.5396	0.5396	0.5396	0.5396	0.87541	1.2112	1.2112
0.99992	0.99992	0.99992	0.99992	0.57476	0.57476	0.57476	0.57476	0.57476	0.57476	0.57476	0.57476	0.57476	0.57476	0.57476	0.57476	0.57476	0.57476	0.57476	0.14959	0.14959	0.14959	-0.27557	-0.27557	-0.27557	-0.27557	-0.27557	-0.27557	-0.27557	-0.27557	-0.27557	-0.27557	-0.27557	-0.27557	-0.27557	-0.27557	-0.27557	-0.27557	-0.27557	-0.27557	-0.27557	-0.27557	-0.27557	-0.27557	0.14959	0.14959	0.14959	0.14959	0.14959	0.14959
0.15709	0.028563	0.028563	0.15709	0.15709	0.15709	0.028563	0.028563	0.028563	0.15709	0.028563	-0.2285	-0.35703	-0.2285	-0.2285	-0.2285	-0.2285	-0.2285	-0.2285	-0.2285	-0.35703	-0.35703	-0.35703	-0.48556	-0.35703	-0.48556	-0.35703	-0.35703	-0.48556	-0.35703	-0.35703	-0.35703	-0.2285	-0.2285	-0.35703	-0.35703	-0.35703	-0.35703	-0.48556	-0.35703	-0.2285	-0.2285	-0.2285	-0.2285	-0.099969	0.028563	0.15709	0.15709	0.15709	0.028563
-0.14142	-0.14142	-0.14142	-0.14142	-0.14142	-0.14142	-0.14142	-0.14142	-0.14142	-0.14142	-0.14142	-0.14142	-0.14142	-0.14142	-0.14142	-0.14142	-0.14142	-0.14142	-0.14142	-0.14142	-0.14142	-0.14142	-0.14142	-0.14142	-0.14142	-0.14142	-0.14142	-0.14142	-0.14142	-0.14142	-0.14142	-0.14142	-0.14142	-0.14142	-0.14142	-0.14142	-0.14142	-0.14142	-0.14142	-0.14142	-0.14142	-0.14142	-0.14142	-0.14142	-0.14142	-0.14142	-0.14142	-0.14142	-0.14142	-0.14142
0.69172	0.83457	0.83457	0.83457	0.69172	0.69172	0.69172	0.69172	0.69172	1.1203	0.69172	0.83457	0.97741	0.97741	0.97741	0.97741	0.83457	0.69172	0.54888	0.26319	0.26319	0.12034	0.26319	0.12034	0.12034	0.12034	-0.022499	-0.16534	-0.16534	-0.16534	-0.022499	-0.022499	-0.022499	-0.022499	-0.45103	-0.30819	-0.30819	-0.45103	-0.30819	-0.022499	0.12034	0.12034	0.12034	0.26319	0.26319	0.12034	0.26319	0.12034	0.12034	0.12034
0.28167	0.28167	0.59931	0.59931	0.44049	0.44049	0.28167	0.12284	0.12284	0.12284	-0.03598	-0.1948	-0.1948	-0.1948	-0.1948	-0.03598	-0.1948	-0.1948	-0.1948	-0.1948	-0.1948	-0.1948	-0.1948	-0.1948	-0.03598	-0.03598	-0.03598	-0.1948	-0.1948	-0.1948	-0.1948	-0.1948	-0.1948	-0.03598	-0.03598	-0.03598	-0.03598	0.12284	0.12284	0.28167	0.12284	0.12284	0.12284	0.12284	0.12284	0.12284	0.28167	0.28167	0.28167	0.12284
-0.73374	-0.86713	-0.73374	-0.73374	-0.73374	-0.73374	-0.60036	-0.60036	-0.73374	-0.73374	-0.73374	-0.73374	-0.73374	-0.73374	-0.73374	-0.73374	-0.60036	-0.60036	-0.73374	-0.73374	-0.86713	-1.0005	-1.0005	-0.73374	-0.73374	-0.60036	-0.46697	-0.60036	-0.60036	-0.60036	-0.46697	-0.60036	-0.60036	-0.60036	-0.60036	-0.60036	-0.60036	-0.60036	-0.46697	-0.33358	-0.33358	-0.46697	-0.33358	-0.2002	-0.066809	-0.066809	-0.066809	0.19996	-0.066809	-0.066809
-0.52748	-0.52748	-0.47746	-0.42745	-0.47746	-0.57749	-0.52748	-0.52748	-0.57749	-0.52748	-0.47746	-0.52748	-0.52748	-0.6275	-0.72753	-0.82756	-0.82756	-0.77755	-0.82756	-0.67752	-0.6275	-0.67752	-0.57749	-0.52748	-0.52748	-0.47746	-0.47746	-0.52748	-0.57749	-0.42745	-0.37743	-0.37743	-0.42745	-0.42745	-0.42745	-0.42745	-0.37743	-0.32742	-0.37743	-0.37743	-0.2774	-0.22739	-0.22739	-0.2774	-0.32742	-0.32742	-0.22739	-0.2774	-0.32742	-0.37743
-0.092063	-0.092063	-0.036142	-0.092063	-0.25982	-0.2039	-0.14798	-0.036142	-0.2039	-0.2039	-0.25982	-0.25982	-0.25982	-0.31574	-0.25982	-0.25982	-0.37166	-0.31574	-0.42758	-0.4835	-0.53942	-0.59534	-0.4835	-0.4835	-0.4835	-0.37166	-0.37166	-0.42758	-0.31574	-0.2039	-0.2039	-0.092063	-0.2039	-0.092063	-0.036142	-0.092063	-0.092063	-0.14798	-0.14798	-0.2039	-0.092063	-0.092063	-0.092063	-0.092063	0.075698	0.13162	0.13162	0.019778	-0.036142	0.075698
-0.24915	-0.37848	-0.37848	-0.24915	-0.24915	-0.24915	-0.37848	-0.24915	-0.24915	-0.11982	-0.11982	-0.24915	-0.24915	-0.24915	-0.24915	-0.24915	-0.11982	-0.11982	-0.11982	-0.11982	-0.11982	-0.11982	-0.11982	-0.11982	-0.11982	-0.11982	0.0095189	0.0095189	-0.11982	-0.11982	-0.11982	-0.11982	-0.11982	-0.11982	-0.24915	-0.24915	-0.24915	-0.24915	-0.24915	-0.24915	-0.24915	-0.37848	-0.24915	-0.24915	-0.24915	-0.24915	-0.24915	-0.24915	-0.24915	-0.24915
-0.38834	-0.38834	-0.31781	-0.31781	-0.31781	-0.31781	-0.31781	-0.31781	-0.31781	-0.38834	-0.38834	-0.52941	-0.52941	-0.38834	-0.38834	-0.38834	-0.38834	-0.38834	-0.38834	-0.31781	-0.31781	-0.31781	-0.31781	-0.24727	-0.17674	-0.24727	-0.24727	-0.31781	-0.31781	-0.24727	-0.24727	-0.24727	-0.24727	-0.24727	-0.24727	-0.24727	-0.24727	-0.31781	-0.45888	-0.45888	-0.45888	-0.45888	-0.45888	-0.45888	-0.52941	-0.52941	-0.45888	-0.45888	-0.52941	-0.59995
0.26615	0.26615	0.025541	-0.21507	-0.21507	-0.21507	-0.21507	-0.45568	-0.45568	-0.45568	-0.45568	-0.45568	0.025541	0.025541	-0.21507	-0.21507	-0.21507	-0.21507	-0.21507	-0.21507	-0.21507	-0.21507	-0.21507	-0.21507	-0.21507	-0.21507	-0.21507	-0.21507	-0.21507	0.025541	0.025541	0.025541	0.025541	0.26615	0.26615	0.26615	0.025541	-0.45568	-0.45568	-0.45568	-0.45568	-0.45568	-0.45568	-0.45568	-0.45568	-0.45568	-0.45568	-0.45568	-0.6963	-0.6963
-0.16327	-0.16327	-0.16327	-0.16327	-0.16327	-0.16327	-0.16327	-0.16327	-0.16327	-0.16327	-0.16327	-0.16327	-0.16327	-0.16327	-0.16327	-0.16327	-0.16327	-0.16327	-0.16327	-0.16327	-0.16327	-0.16327	-0.16327	-0.16327	-0.16327	-0.16327	-0.16327	-0.16327	-0.16327	-0.16327	-0.16327	-0.16327	-0.16327	-0.16327	-0.16327	-0.16327	-0.16327	-0.16327	-0.16327	-0.16327	-0.16327	-0.16327	-0.16327	-0.16327	-0.16327	-0.16327	-0.16327	-0.16327	-0.16327	-0.16327
0.57195	0.57195	0.57195	0.29405	0.29405	0.29405	0.29405	0.016148	0.016148	0.016148	0.016148	0.016148	0.016148	0.016148	0.016148	0.016148	-0.26175	-0.26175	-0.26175	-0.26175	-0.26175	-0.26175	-0.26175	-0.26175	-0.26175	-0.53965	-0.53965	-0.53965	-0.53965	-0.53965	-0.26175	-0.26175	-0.26175	-0.26175	-0.26175	-0.26175	-0.26175	-0.26175	-0.26175	-0.26175	-0.26175	-0.26175	-0.26175	-0.26175	-0.26175	-0.26175	-0.26175	-0.26175	-0.26175	-0.26175
-0.38575	-0.60937	-0.72119	-0.49756	-0.49756	-0.38575	-0.38575	-0.27394	-0.050311	-0.050311	-0.050311	0.17331	-0.050311	-0.050311	-0.050311	-0.16212	-0.16212	-0.16212	-0.16212	-0.16212	-0.16212	-0.27394	-0.27394	-0.27394	-0.27394	-0.27394	-0.16212	-0.16212	-0.38575	-0.38575	-0.60937	-0.49756	-0.49756	-0.72119	-0.72119	-0.833	-0.94481	-0.833	-0.833	-0.833	-0.833	-0.833	-0.833	-0.833	-0.833	-0.833	-0.833	-0.833	-0.94481	-0.94481
-0.22489	-0.22489	-0.22489	-0.22489	-0.22489	-0.22489	-0.22489	-0.22489	-0.22489	-0.22489	-0.22489	-0.22489	-0.22489	-0.22489	-0.22489	-0.22489	-0.22489	-0.22489	-0.22489	-0.22489	-0.22489	-0.22489	-0.22489	-0.22489	-0.22489	-0.22489	-0.22489	-0.22489	-0.22489	-0.22489	-0.22489	-0.22489	-0.22489	-0.22489	-0.22489	-0.22489	-0.22489	-0.22489	-0.22489	-0.22489	-0.22489	-0.22489	-0.22489	-0.22489	-0.22489	-0.22489	-0.22489	-0.22489	-0.22489	-0.22489
0.70723	0.70723	0.70723	0.51027	0.51027	0.51027	0.51027	0.9042	0.70723	0.51027	0.51027	0.70723	0.9042	0.9042	0.9042	0.9042	0.9042	0.9042	0.70723	0.3133	0.3133	0.3133	0.3133	0.3133	0.11633	0.11633	0.11633	0.11633	0.3133	0.11633	0.11633	0.11633	0.11633	0.11633	0.11633	0.11633	-0.08064	-0.27761	-0.08064	-0.08064	0.11633	0.11633	0.11633	0.11633	0.11633	0.11633	0.3133	-0.08064	0.3133	0.3133
0.49781	0.49781	0.49781	0.49781	0.49781	0.49781	0.49781	0.49781	0.49781	0.49781	0.49781	0.81388	0.81388	0.81388	0.81388	0.81388	0.81388	0.81388	0.81388	0.81388	0.81388	0.81388	0.81388	0.49781	0.49781	0.49781	0.49781	0.18173	0.18173	0.49781	0.49781	0.49781	0.49781	0.49781	0.49781	0.49781	0.18173	0.18173	0.18173	0.18173	0.18173	0.18173	0.18173	0.18173	0.18173	0.18173	0.18173	0.18173	0.18173	0.18173
0.44066	0.53229	0.62391	0.62391	0.62391	0.44066	0.25742	0.1658	0.25742	0.1658	0.25742	0.1658	0.1658	0.1658	0.074174	-0.017448	-0.017448	-0.10907	-0.20069	-0.20069	-0.38394	-0.56718	-0.47556	-0.47556	-0.47556	-0.47556	-0.38394	-0.47556	-0.47556	-0.47556	-0.29231	-0.20069	-0.20069	-0.29231	-0.29231	-0.38394	-0.38394	-0.47556	-0.47556	-0.47556	-0.47556	-0.38394	-0.29231	-0.20069	-0.10907	-0.10907	0.074174	-0.017448	0.074174	0.074174
-0.15567	-0.073528	0.0086109	0.0086109	0.090749	0.17289	0.17289	0.090749	0.17289	0.090749	0.17289	0.25503	0.17289	0.090749	0.17289	0.17289	0.25503	0.25503	0.25503	0.25503	0.17289	0.17289	0.17289	0.25503	0.25503	0.50144	0.33716	0.25503	0.33716	0.4193	0.33716	0.50144	0.50144	0.33716	0.33716	0.33716	0.33716	0.50144	0.50144	0.33716	0.33716	0.17289	0.17289	0.17289	0.17289	0.25503	0.4193	0.50144	0.58358	0.58358
-0.16658	-0.16658	-0.16658	-0.16658	-0.16658	-0.16658	-0.16658	-0.16658	-0.16658	-0.16658	-0.16658	-0.16658	-0.16658	-0.16658	-0.16658	-0.16658	-0.16658	-0.16658	-0.16658	-0.16658	-0.16658	-0.16658	-0.16658	-0.16658	-0.16658	-0.16658	-0.16658	-0.16658	-0.16658	-0.16658	-0.16658	-0.16658	-0.16658	-0.16658	-0.16658	-0.16658	-0.16658	-0.16658	-0.16658	-0.16658	-0.16658	-0.16658	-0.16658	-0.16658	-0.16658	-0.16658	-0.16658	-0.16658	-0.16658	-0.16658
-0.57015	-0.57015	-0.57015	-0.57015	-0.57015	-0.57015	-0.57015	-0.57015	-0.57015	-0.57015	-0.57015	-0.57015	-0.57015	-0.57015	-0.57015	-0.57015	-0.57015	-0.57015	-0.57015	-0.57015	-0.57015	-0.57015	-0.57015	-0.57015	-0.57015	-0.57015	-0.57015	-0.57015	-0.57015	-0.57015	-0.57015	-0.57015	-0.57015	-0.57015	-0.57015	-0.57015	-0.57015	-0.57015	-0.57015	-0.57015	-0.57015	-0.57015	-0.57015	-0.57015	-0.57015	-0.57015	-0.57015	-0.57015	-0.57015	-0.57015
-0.21827	-0.21827	1.2572	1.2572	1.2572	1.2572	1.2572	1.2572	1.2572	1.2572	1.2572	1.2572	1.2572	1.2572	2.7328	2.7328	2.7328	2.7328	2.7328	2.7328	2.7328	2.7328	2.7328	2.7328	2.7328	2.7328	2.7328	1.2572	1.2572	1.2572	1.2572	1.2572	1.2572	1.2572	1.2572	1.2572	1.2572	1.2572	1.2572	-0.21827	-0.21827	-0.21827	-0.21827	-0.21827	-0.21827	-0.21827	-0.21827	-0.21827	-0.21827	-0.21827
-0.42681	-0.42681	-0.42681	0.086825	0.086825	0.086825	0.086825	0.086825	0.086825	0.086825	0.086825	0.086825	0.086825	0.086825	0.086825	0.086825	0.086825	0.086825	0.086825	0.086825	0.086825	0.086825	0.086825	0.086825	0.086825	0.086825	0.086825	0.086825	-0.42681	-0.42681	-0.42681	-0.42681	-0.42681	-0.42681	-0.42681	-0.42681	-0.42681	-0.42681	-0.42681	-0.42681	-0.42681	-0.42681	-0.42681	-0.42681	-0.42681	-0.42681	-0.42681	-0.42681	-0.42681	-0.42681
0.84237	1.2785	1.2785	1.2785	0.84237	0.84237	0.84237	0.40627	0.40627	0.40627	0.40627	0.40627	0.84237	0.84237	0.84237	0.84237	0.84237	0.84237	0.84237	0.84237	0.84237	0.84237	0.40627	0.40627	0.40627	0.84237	0.40627	0.40627	0.40627	0.40627	0.40627	0.40627	0.84237	0.84237	0.84237	0.84237	0.84237	0.84237	0.84237	1.2785	1.2785	1.2785	1.2785	1.7146	1.7146	1.7146	1.7146	1.7146	1.7146	1.7146
0.29536	0.41968	0.29536	-0.077601	-0.077601	-0.20192	-0.20192	-0.20192	-0.45056	-0.57488	-0.82352	-0.82352	-0.82352	-0.82352	-0.94784	-0.94784	-0.94784	-0.82352	-0.82352	-0.6992	-0.6992	-0.45056	-0.20192	-0.077601	0.046719	-0.20192	-0.32624	-0.077601	0.046719	0.17104	-0.077601	-0.20192	-0.077601	-0.077601	-0.077601	-0.077601	-0.077601	-0.077601	-0.20192	0.046719	0.17104	-0.077601	-0.32624	-0.20192	-0.20192	-0.20192	0.046719	0.046719	-0.077601	-0.077601
-0.10541	-0.10541	-0.10541	-0.10541	-0.10541	-0.10541	-0.10541	-0.10541	-0.10541	-0.10541	-0.10541	-0.10541	-0.10541	-0.10541	-0.10541	-0.10541	-0.10541	-0.10541	-0.10541	-0.10541	-0.10541	-0.10541	-0.10541	-0.10541	-0.10541	-0.10541	-0.10541	-0.10541	-0.10541	-0.10541	-0.10541	-0.10541	-0.10541	-0.10541	-0.10541	-0.10541	-0.10541	-0.10541	-0.10541	-0.10541	-0.10541	-0.10541	-0.10541	-0.10541	-0.10541	-0.10541	-0.10541	-0.10541	-0.10541	-0.10541
-0.19828	-0.19828	-0.19828	-0.19828	-0.19828	-0.41494	-0.41494	-0.41494	-0.41494	-0.41494	-0.19828	-0.19828	-0.19828	-0.19828	-0.19828	-0.19828	-0.41494	-0.41494	-0.41494	-0.41494	-0.41494	-0.41494	-0.41494	-0.41494	-0.19828	-0.19828	-0.19828	-0.19828	-0.19828	-0.19828	-0.19828	-0.19828	-0.19828	-0.19828	-0.19828	-0.41494	-0.41494	-0.41494	-0.41494	-0.41494	-0.41494	-0.41494	-0.41494	-0.41494	-0.41494	-0.19828	-0.19828	-0.19828	0.23505	0.018386
0.8072	0.8901	0.7243	0.7243	0.7243	0.5585	0.8072	0.7243	0.7243	0.8072	0.7243	0.7243	0.8901	0.8072	0.8072	0.5585	0.5585	0.7243	0.7243	0.6414	0.6414	0.5585	0.8901	0.7243	0.8072	0.8901	0.8072	0.8901	0.7243	0.7243	0.7243	0.6414	0.6414	0.7243	0.6414	0.7243	0.7243	0.6414	0.8072	0.8072	0.8901	0.8901	0.7243	0.8072	0.8072	0.7243	0.6414	0.5585	0.6414	0.7243
0.15219	0.2876	0.2876	0.2876	0.2876	0.2876	0.15219	0.15219	0.15219	0.15219	0.016782	0.016782	0.016782	0.016782	0.016782	0.15219	0.15219	0.15219	0.15219	0.15219	0.2876	0.15219	0.42301	0.55842	0.42301	0.42301	0.42301	0.2876	0.2876	0.2876	0.2876	0.2876	0.2876	0.2876	0.2876	0.2876	0.42301	0.42301	0.42301	0.42301	0.2876	0.2876	0.2876	0.2876	0.2876	0.15219	0.016782	-0.25404	-0.38945	-0.38945
-0.33072	-0.33072	-0.33072	-0.33072	-0.33072	-0.33072	-0.33072	-0.33072	-0.077448	-0.077448	-0.077448	-0.077448	-0.077448	-0.077448	-0.077448	-0.077448	-0.077448	-0.077448	-0.077448	-0.077448	-0.077448	-0.077448	-0.077448	-0.077448	-0.077448	-0.077448	-0.077448	-0.077448	-0.077448	-0.077448	-0.077448	-0.077448	-0.077448	-0.33072	-0.33072	-0.33072	-0.33072	-0.33072	-0.33072	-0.33072	-0.077448	-0.077448	-0.077448	-0.077448	-0.077448	-0.077448	-0.077448	-0.077448	-0.077448	-0.077448
-0.62021	-0.62021	-0.62021	-0.76512	-0.76512	-0.76512	-0.76512	-0.69266	-0.62021	-0.62021	-0.54775	-0.54775	-0.62021	-0.4753	-0.4753	-0.40284	-0.40284	-0.40284	-0.25793	-0.25793	-0.18547	-0.040563	-0.11302	-0.18547	-0.18547	-0.11302	-0.11302	-0.11302	-0.040563	-0.040563	-0.040563	0.031893	-0.040563	-0.11302	-0.11302	-0.11302	0.031893	0.10435	0.031893	0.1768	0.10435	0.031893	0.10435	0.031893	0.031893	-0.040563	-0.18547	-0.18547	-0.11302	-0.040563
-0.2517	-0.2517	-0.2517	-0.2517	-0.2517	-0.2517	-0.2517	-0.2517	-0.2517	-0.2517	-0.57413	-0.57413	-0.57413	-0.57413	-0.57413	-0.57413	-0.57413	-0.57413	-0.57413	-0.57413	-0.57413	-0.57413	-0.57413	-0.57413	-0.57413	-0.57413	-0.57413	-0.57413	-0.57413	-0.57413	-0.57413	-0.57413	-0.57413	-0.57413	-0.57413	-0.57413	-0.2517	0.070733	0.070733	0.070733	0.070733	0.070733	0.070733	0.070733	0.070733	0.070733	0.070733	0.070733	0.070733	0.070733
-0.3376	-0.3376	-0.3376	-0.3376	-0.3376	-0.3376	0.0079055	0.0079055	0.0079055	0.0079055	0.0079055	0.0079055	0.0079055	0.0079055	0.0079055	0.0079055	0.0079055	0.0079055	0.0079055	0.0079055	0.0079055	0.0079055	0.0079055	0.0079055	0.0079055	0.0079055	0.0079055	0.0079055	0.0079055	0.0079055	0.0079055	-0.3376	-0.3376	-0.3376	-0.3376	-0.3376	-0.3376	-0.3376	-0.3376	-0.3376	-0.3376	-0.3376	-0.3376	-0.3376	-0.3376	-0.3376	-0.3376	-0.3376	-0.3376	-0.3376
NaN	NaN	NaN	NaN	NaN	NaN	NaN	NaN	NaN	NaN	NaN	NaN	NaN	NaN	NaN	NaN	NaN	NaN	NaN	NaN	NaN	NaN	NaN	NaN	NaN	NaN	NaN	NaN	NaN	NaN	NaN	NaN	NaN	NaN	NaN	NaN	NaN	NaN	NaN	NaN	NaN	NaN	NaN	NaN	NaN	NaN	NaN	NaN	NaN	NaN
0.20097	0.20097	0.20097	0.20097	-0.11559	-0.11559	-0.11559	-0.11559	-0.11559	-0.11559	-0.43216	-0.43216	-0.43216	-0.43216	-0.43216	-0.43216	-0.43216	-0.43216	-0.43216	-0.43216	-0.43216	-0.43216	-0.43216	-0.43216	-0.43216	-0.43216	-0.43216	-0.43216	-0.43216	-0.43216	-0.43216	-0.43216	-0.43216	-0.43216	-0.43216	-0.43216	-0.43216	-0.43216	-0.43216	-0.43216	-0.43216	-0.43216	-0.43216	-0.11559	-0.11559	-0.11559	-0.11559	-0.11559	-0.11559	-0.11559
1.4941	1.4941	1.4941	1.4941	1.4941	1.4941	1.4941	1.4941	1.4941	1.4941	0.68893	0.68893	0.68893	-0.11625	-0.11625	-0.11625	-0.11625	-0.11625	0.68893	0.68893	2.2993	2.2993	2.2993	2.2993	2.2993	3.1045	3.1045	3.1045	3.1045	3.1045	3.1045	3.1045	3.9096	3.9096	3.9096	3.9096	3.9096	3.9096	3.9096	3.9096	3.9096	3.9096	3.9096	3.1045	3.1045	1.4941	1.4941	1.4941	2.2993	2.2993
0.050256	0.050256	-0.018581	-0.087417	-0.087417	-0.087417	-0.018581	-0.018581	0.050256	0.050256	-0.15625	-0.15625	-0.29393	-0.29393	-0.22509	-0.22509	-0.018581	-0.087417	-0.087417	-0.087417	-0.22509	-0.22509	-0.29393	-0.29393	-0.36276	-0.4316	-0.29393	-0.22509	-0.15625	-0.087417	-0.15625	-0.15625	-0.15625	-0.087417	-0.087417	-0.018581	-0.018581	-0.018581	-0.018581	-0.087417	-0.087417	-0.15625	-0.15625	-0.15625	-0.087417	-0.018581	0.050256	0.11909	0.11909	0.11909
0.21243	0.17578	0.21243	0.065856	0.13914	0.24907	0.28571	0.24907	0.21243	0.1025	0.24907	0.13914	0.21243	0.21243	0.065856	0.065856	0.1025	0.13914	0.21243	0.24907	0.28571	0.24907	0.21243	0.359	0.24907	0.24907	0.21243	0.24907	0.359	0.359	0.39564	0.28571	0.28571	0.359	0.43229	0.32236	0.39564	0.32236	0.39564	0.39564	0.50557	0.54222	0.50557	0.50557	0.43229	0.57886	0.57886	0.6155	0.57886	0.6155
-0.1729	-0.1729	-0.24833	-0.28605	-0.28605	-0.28605	-0.21062	-0.21062	-0.28605	-0.24833	-0.24833	-0.43692	-0.36148	-0.43692	-0.51235	-0.51235	-0.51235	-0.51235	-0.58779	-0.55007	-0.55007	-0.55007	-0.51235	-0.51235	-0.55007	-0.55007	-0.58779	-0.47464	-0.51235	-0.43692	-0.43692	-0.55007	-0.58779	-0.55007	-0.58779	-0.55007	-0.36148	-0.47464	-0.43692	-0.47464	-0.55007	-0.51235	-0.51235	-0.51235	-0.51235	-0.58779	-0.66322	-0.66322	-0.66322	-0.73866
0.39155	0.15795	0.15795	0.15795	0.15795	0.15795	0.15795	0.15795	0.39155	0.39155	0.39155	0.39155	0.39155	0.39155	0.62515	0.62515	0.62515	0.39155	0.62515	0.62515	0.62515	0.62515	0.62515	0.15795	0.15795	0.62515	0.62515	0.62515	0.62515	0.62515	0.62515	0.62515	0.62515	0.62515	0.39155	0.62515	0.62515	0.62515	0.62515	0.39155	0.39155	0.39155	0.62515	0.39155	0.39155	0.39155	0.62515	0.62515	0.85875	0.85875
-0.18832	-0.12939	-0.12939	-0.12939	-0.12939	-0.070459	-0.12939	-0.18832	-0.12939	-0.12939	-0.12939	-0.18832	-0.070459	-0.18832	-0.18832	-0.070459	-0.070459	-0.12939	-0.18832	-0.24725	-0.24725	-0.24725	-0.24725	-0.070459	-0.070459	-0.01153	-0.01153	0.047399	-0.01153	0.047399	0.047399	0.047399	0.16526	0.047399	0.047399	0.10633	0.10633	-0.01153	-0.01153	-0.01153	-0.070459	-0.070459	-0.070459	-0.01153	0.047399	0.16526	0.16526	0.10633	0.047399	-0.01153
-0.20964	-0.20964	-0.36515	-0.36515	-0.36515	-0.36515	-0.36515	-0.20964	-0.20964	-0.20964	-0.20964	-0.20964	0.10138	0.10138	0.56791	0.56791	0.56791	0.56791	0.56791	0.56791	0.56791	0.56791	0.56791	0.56791	0.56791	0.56791	0.72342	0.72342	0.72342	0.72342	0.87893	0.87893	0.72342	0.72342	0.87893	0.87893	0.87893	0.72342	0.72342	0.25689	0.25689	0.25689	0.4124	0.4124	0.4124	0.4124	0.56791	0.56791	0.56791	0.72342
0.44309	0.44309	0.3072	0.3072	0.3072	0.3072	0.3072	0.44309	0.44309	0.44309	0.3072	0.3072	0.44309	0.44309	0.44309	0.44309	0.57898	0.71487	0.57898	0.57898	0.57898	0.57898	0.3072	0.17131	0.17131	0.17131	0.17131	0.17131	0.17131	0.17131	0.17131	0.17131	0.035424	0.035424	0.035424	0.035424	0.035424	-0.10047	-0.10047	-0.10047	-0.23635	-0.37224	-0.50813	-0.50813	-0.50813	-0.50813	-0.50813	-0.50813	-0.50813	-0.50813
0.51944	0.41702	0.41702	0.3146	0.21219	0.21219	0.21219	0.10977	0.10977	0.10977	0.0073533	-0.095064	-0.19748	-0.2999	-0.40231	-0.40231	-0.70957	-0.70957	-0.70957	-0.70957	-0.70957	-0.70957	-0.70957	-0.70957	-0.70957	-0.70957	-0.70957	-0.81198	-0.81198	-0.81198	-0.81198	-0.70957	-0.70957	-0.9144	-0.81198	-0.81198	-0.81198	-0.9144	-0.9144	-0.9144	-0.9144	-0.9144	-0.9144	-0.9144	-0.81198	-0.81198	-0.81198	-0.81198	-0.81198	-0.81198
-0.14992	-0.14992	-0.14992	-0.14992	-0.14992	-0.14992	-0.14992	-0.14992	-0.14992	-0.14992	-0.14992	-0.14992	-0.14992	-0.14992	-0.14992	-0.14992	-0.14992	-0.14992	-0.14992	-0.14992	-0.14992	-0.14992	-0.14992	-0.14992	-0.14992	-0.14992	-0.14992	-0.14992	-0.14992	-0.14992	-0.14992	-0.14992	-0.14992	-0.14992	-0.14992	-0.14992	-0.14992	-0.14992	-0.14992	-0.14992	-0.14992	-0.14992	-0.14992	-0.14992	-0.14992	-0.14992	-0.14992	-0.14992	-0.14992	-0.14992
1.113	1.113	1.113	1.113	-0.14992	-0.14992	-0.14992	-0.14992	-0.14992	-0.14992	-0.14992	-0.14992	-0.14992	-0.14992	-0.14992	-0.14992	-0.14992	-0.14992	-0.14992	-0.14992	-0.14992	-0.14992	-0.14992	-0.14992	-0.14992	-0.14992	-0.14992	-0.14992	-0.14992	-0.14992	-0.14992	-0.14992	-0.14992	-0.14992	-0.14992	-0.14992	-0.14992	-0.14992	-0.14992	-0.14992	-0.14992	-0.14992	-0.14992	-0.14992	-0.14992	-0.14992	-0.14992	-0.14992	-0.14992	-0.14992
-0.10541	1.6705	1.6705	1.6705	1.6705	1.6705	1.6705	1.6705	1.6705	1.6705	1.6705	1.6705	1.6705	1.6705	1.6705	1.6705	1.6705	1.6705	1.6705	1.6705	1.6705	1.6705	1.6705	1.6705	1.6705	1.6705	-0.10541	-0.10541	1.6705	1.6705	1.6705	1.6705	1.6705	1.6705	1.6705	1.6705	1.6705	1.6705	1.6705	1.6705	1.6705	1.6705	1.6705	1.6705	1.6705	1.6705	1.6705	1.6705	1.6705	1.6705
0.41247	0.41247	0.41247	0.41247	0.41247	0.41247	0.41247	0.41247	0.41247	0.41247	0.41247	0.41247	-0.22814	-0.22814	-0.22814	-0.22814	-0.22814	-0.22814	-0.22814	-0.22814	-0.22814	-0.22814	-0.22814	-0.22814	-0.22814	-0.22814	-0.22814	-0.22814	-0.22814	-0.22814	-0.22814	-0.22814	-0.22814	-0.22814	-0.22814	-0.22814	-0.22814	-0.22814	-0.22814	-0.22814	-0.22814	-0.22814	-0.22814	-0.22814	-0.22814	-0.22814	-0.22814	-0.22814	-0.22814	-0.22814
0.30471	0.30471	0.23836	0.17202	0.23836	0.17202	0.039327	0.039327	0.039327	0.039327	0.039327	0.039327	-0.027018	-0.027018	-0.027018	-0.093362	-0.093362	-0.15971	-0.2924	-0.2924	-0.2924	-0.42509	-0.62412	-0.62412	-0.69046	-0.55777	-0.55777	-0.35874	-0.42509	-0.49143	-0.42509	-0.2924	-0.2924	-0.2924	-0.2924	-0.22605	-0.22605	-0.22605	-0.15971	-0.15971	-0.15971	-0.093362	-0.15971	-0.15971	-0.15971	-0.093362	-0.093362	-0.093362	-0.093362	-0.027018
-0.13177	-0.13177	-0.13177	-0.13177	-0.13177	-0.13177	-0.017663	-0.017663	-0.13177	-0.13177	-0.13177	-0.24587	-0.24587	-0.24587	-0.13177	-0.13177	-0.13177	-0.017663	-0.017663	-0.017663	0.09644	0.09644	0.09644	0.09644	0.21054	0.21054	0.32465	0.32465	0.32465	0.43875	0.55285	0.43875	0.43875	0.43875	0.43875	0.55285	0.66696	0.66696	0.66696	0.55285	0.55285	0.55285	0.43875	0.32465	0.32465	0.32465	0.32465	0.32465	0.32465	0.32465
-0.24118	-0.24118	-0.24118	-0.24118	-0.24118	-0.24118	-0.24118	-0.24118	-0.24118	-0.24118	-0.24118	-0.24118	-0.24118	-0.24118	-0.24118	-0.24118	-0.24118	-0.24118	-0.24118	-0.24118	-0.24118	-0.24118	-0.24118	-0.24118	-0.24118	-0.24118	-0.24118	-0.24118	-0.24118	-0.24118	-0.24118	-0.24118	-0.24118	-0.24118	-0.24118	-0.24118	-0.24118	-0.24118	-0.24118	-0.24118	-0.24118	-0.24118	-0.24118	-0.24118	-0.24118	-0.24118	-0.24118	-0.24118	-0.24118	-0.24118
-0.56858	-0.56858	-0.64509	-0.64509	-0.72159	-0.56858	-0.49208	-0.56858	-0.64509	-0.56858	-0.56858	-0.41558	-0.41558	-0.33907	-0.41558	-0.49208	-0.41558	-0.33907	-0.33907	-0.33907	-0.33907	-0.33907	-0.41558	-0.41558	-0.41558	-0.26257	-0.26257	-0.18606	-0.10956	-0.10956	-0.26257	-0.33907	-0.33907	-0.33907	-0.33907	-0.33907	-0.41558	-0.41558	-0.49208	-0.56858	-0.49208	-0.33907	-0.41558	-0.26257	-0.26257	-0.26257	-0.18606	-0.10956	-0.10956	-0.10956
-0.40261	-0.40261	-0.40261	-0.34452	-0.34452	-0.34452	-0.34452	-0.40261	-0.40261	-0.40261	-0.40261	-0.34452	-0.34452	-0.34452	-0.34452	-0.40261	-0.40261	-0.46071	-0.46071	-0.46071	-0.46071	-0.5188	-0.5769	-0.5769	-0.5769	-0.5769	-0.5769	-0.5769	-0.63499	-0.63499	-0.63499	-0.63499	-0.63499	-0.63499	-0.63499	-0.63499	-0.69309	-0.63499	-0.63499	-0.63499	-0.63499	-0.63499	-0.63499	-0.63499	-0.63499	-0.5769	-0.5188	-0.5188	-0.5188	-0.5188
-0.41526	-0.41526	-0.41526	-0.41526	-0.41526	-0.41526	-0.41526	-0.41526	-0.41526	-0.41526	-0.41526	-0.41526	-0.41526	-0.41526	-0.41526	-0.41526	-0.41526	-0.41526	-0.41526	-0.41526	-0.41526	-0.41526	-0.41526	-0.41526	-0.41526	-0.41526	-0.082103	-0.082103	-0.082103	-0.082103	-0.082103	-0.082103	-0.082103	-0.082103	-0.082103	-0.082103	-0.082103	-0.082103	0.25105	0.25105	0.25105	0.25105	0.25105	0.25105	0.25105	0.25105	0.25105	0.25105	0.25105	0.25105
-0.46173	-0.46173	-0.55644	-0.55644	-0.60379	-0.50908	-0.50908	-0.60379	-0.50908	-0.50908	-0.50908	-0.50908	-0.41438	-0.50908	-0.46173	-0.46173	-0.55644	-0.55644	-0.55644	-0.46173	-0.36702	-0.31967	-0.22496	-0.27232	-0.22496	-0.27232	-0.27232	-0.22496	-0.17761	-0.035549	-0.13026	-0.13026	-0.082903	-0.13026	-0.13026	-0.082903	-0.035549	-0.13026	-0.13026	-0.13026	-0.13026	-0.082903	-0.082903	-0.082903	-0.13026	-0.082903	-0.082903	-0.13026	-0.082903	-0.082903
0.36434	0.61157	0.73519	0.85881	0.85881	0.61157	0.48795	0.36434	0.24072	0.24072	0.1171	0.1171	0.1171	0.24072	0.24072	0.36434	0.24072	0.36434	0.48795	0.48795	0.48795	0.36434	0.24072	0.24072	0.24072	0.1171	-0.0065154	0.1171	-0.0065154	-0.0065154	-0.0065154	0.1171	0.36434	0.48795	0.48795	0.61157	0.61157	0.85881	0.73519	0.85881	0.73519	0.85881	0.98242	0.85881	0.85881	0.85881	0.85881	0.98242	1.106	1.106
-0.29197	-0.29197	-0.29197	-0.29197	-0.29197	-0.29197	-0.29197	-0.29197	-0.29197	-0.29197	-0.29197	-0.29197	-0.29197	-0.29197	-0.29197	-0.29197	-0.29197	-0.29197	-0.29197	-0.29197	-0.29197	-0.29197	-0.29197	-0.29197	-0.29197	-0.29197	-0.29197	-0.29197	-0.29197	-0.29197	-0.29197	-0.29197	-0.29197	-0.29197	-0.29197	-0.29197	-0.29197	-0.29197	-0.29197	-0.29197	-0.29197	-0.29197	-0.29197	-0.29197	-0.29197	-0.29197	-0.29197	-0.29197	-0.29197	-0.29197
0.72401	0.72401	0.72401	0.72401	0.72401	0.72401	0.72401	0.72401	0.32465	0.32465	0.32465	-0.074714	-0.074714	-0.074714	-0.074714	-0.074714	-0.074714	-0.074714	-0.074714	-0.074714	-0.074714	-0.074714	-0.074714	-0.074714	-0.47408	-0.47408	-0.47408	-0.47408	-0.47408	-0.47408	-0.47408	-0.47408	-0.47408	-0.47408	-0.47408	-0.47408	-0.47408	-0.47408	-0.47408	-0.074714	-0.074714	-0.074714	-0.074714	-0.074714	-0.074714	-0.074714	-0.074714	-0.074714	-0.074714	-0.074714
0.063524	0.15496	0.15496	0.2464	0.15496	0.063524	-0.027913	-0.11935	-0.21079	-0.21079	-0.21079	-0.21079	-0.21079	-0.21079	-0.027913	-0.027913	-0.027913	-0.11935	-0.21079	0.063524	-0.11935	0.063524	0.063524	0.063524	0.063524	0.063524	-0.027913	0.2464	0.15496	0.2464	0.2464	0.15496	0.2464	0.2464	0.2464	0.2464	0.2464	0.15496	0.15496	0.15496	0.33783	0.42927	0.42927	0.52071	0.2464	0.33783	0.2464	0.2464	0.2464	0.2464
0.10618	0.10618	0.10618	0.10618	0.10618	-0.034256	0.10618	0.10618	0.035963	0.035963	-0.034256	-0.10448	-0.10448	-0.10448	-0.10448	-0.10448	-0.17469	-0.17469	-0.10448	-0.24491	-0.24491	-0.17469	-0.10448	-0.24491	-0.17469	-0.10448	-0.17469	-0.17469	-0.10448	-0.034256	-0.10448	-0.24491	-0.17469	-0.17469	-0.10448	-0.034256	0.035963	0.1764	0.45728	0.38706	0.38706	0.38706	0.38706	0.31684	0.31684	0.24662	0.1764	0.10618	0.1764	0.1764
-0.37564	-0.37564	-0.37564	-0.37564	-0.51862	-0.51862	-0.51862	-0.51862	-0.51862	-0.51862	-0.44713	-0.44713	-0.51862	-0.51862	-0.51862	-0.44713	-0.44713	-0.44713	-0.44713	-0.44713	-0.44713	-0.44713	-0.44713	-0.44713	-0.44713	-0.44713	-0.44713	-0.44713	-0.44713	-0.44713	-0.37564	-0.37564	-0.37564	-0.37564	-0.37564	-0.44713	-0.44713	-0.37564	-0.37564	-0.30415	-0.37564	-0.37564	-0.30415	-0.30415	-0.30415	-0.30415	-0.30415	-0.30415	-0.23266	-0.23266
-0.60795	-0.60795	-0.68273	-0.68273	-0.68273	-0.68273	-0.68273	-0.75752	-0.75752	-0.68273	-0.68273	-0.68273	-0.75752	-0.75752	-0.75752	-0.75752	-0.68273	-0.68273	-0.68273	-0.68273	-0.68273	-0.68273	-0.75752	-0.75752	-0.75752	-0.75752	-0.75752	-0.75752	-0.75752	-0.60795	-0.60795	-0.60795	-0.60795	-0.60795	-0.68273	-0.60795	-0.60795	-0.60795	-0.60795	-0.53316	-0.45837	-0.53316	-0.53316	-0.45837	-0.45837	-0.38359	-0.38359	-0.38359	-0.3088	-0.23401
-0.037002	-0.037002	-0.037002	-0.17229	-0.17229	-0.30758	-0.30758	-0.44287	-0.44287	-0.44287	-0.44287	-0.44287	-0.44287	-0.44287	-0.44287	-0.44287	-0.44287	-0.44287	-0.44287	-0.44287	-0.44287	-0.44287	-0.44287	-0.44287	-0.57816	-0.57816	-0.57816	-0.57816	-0.57816	-0.57816	-0.57816	-0.57816	-0.57816	-0.57816	-0.57816	-0.57816	-0.57816	-0.57816	-0.57816	-0.57816	-0.57816	-0.44287	-0.44287	-0.44287	-0.44287	-0.44287	-0.44287	-0.44287	-0.44287	-0.44287
-0.10681	-0.10681	0.053634	0.053634	-0.10681	-0.10681	-0.10681	-0.10681	-0.10681	0.053634	0.053634	0.21408	0.21408	0.21408	0.21408	0.21408	0.053634	-0.10681	-0.10681	-0.10681	-0.26726	-0.26726	-0.26726	-0.26726	-0.4277	-0.4277	-0.4277	-0.7486	-0.7486	-0.58815	-0.4277	-0.4277	-0.4277	-0.4277	-0.58815	-0.58815	-0.4277	-0.4277	-0.4277	-0.4277	-0.4277	-0.4277	-0.4277	-0.58815	-0.58815	-0.58815	-0.4277	-0.58815	-0.58815	-0.4277
-0.20378	-0.27207	-0.40864	-0.47692	-0.40864	-0.47692	-0.61349	-0.68177	-0.61349	-0.61349	-0.68177	-0.61349	-0.68177	-0.68177	-0.61349	-0.61349	-0.47692	-0.47692	-0.47692	-0.47692	-0.34035	-0.34035	-0.34035	-0.34035	-0.20378	-0.20378	-0.1355	-0.1355	-0.1355	-0.20378	-0.1355	-0.1355	-0.067214	-0.067214	0.069354	0.069354	0.069354	0.13764	0.13764	0.13764	0.13764	0.00107	-0.067214	-0.1355	-0.1355	-0.27207	-0.20378	-0.067214	0.00107	-0.1355
0.20305	0.39028	0.39028	0.39028	0.015823	0.015823	0.015823	-0.17141	-0.17141	0.015823	0.015823	0.015823	0.015823	0.20305	0.20305	0.39028	0.39028	0.20305	0.20305	0.015823	0.015823	0.015823	0.015823	0.015823	-0.17141	-0.35864	-0.54587	-0.35864	-0.35864	-0.35864	-0.35864	-0.35864	-0.17141	-0.35864	-0.35864	-0.54587	-0.54587	-0.54587	-0.35864	-0.35864	-0.54587	-0.54587	-0.54587	-0.54587	-0.35864	-0.17141	-0.17141	-0.17141	0.015823	0.20305
-0.299	-0.36228	-0.299	-0.36228	-0.36228	-0.36228	-0.36228	-0.36228	-0.36228	-0.36228	-0.36228	-0.36228	-0.299	-0.36228	-0.36228	-0.299	-0.299	-0.299	-0.299	-0.36228	-0.36228	-0.36228	-0.36228	-0.36228	-0.36228	-0.36228	-0.36228	-0.36228	-0.36228	-0.36228	-0.36228	-0.36228	-0.299	-0.299	-0.23572	-0.23572	-0.23572	-0.23572	-0.23572	-0.23572	-0.299	-0.299	-0.299	-0.23572	-0.23572	-0.23572	-0.23572	-0.23572	-0.23572	-0.17244
0.34933	0.22708	0.22708	0.22708	0.10482	0.34933	0.47159	0.47159	0.47159	0.47159	0.47159	0.59385	0.7161	0.59385	0.59385	0.59385	0.47159	0.34933	0.10482	0.34933	0.47159	0.47159	0.34933	0.22708	0.34933	0.47159	0.47159	0.47159	0.59385	0.59385	0.34933	0.22708	0.22708	0.22708	0.34933	0.22708	0.10482	-0.017437	-0.017437	0.10482	0.22708	0.34933	0.34933	0.47159	0.22708	0.10482	0.22708	0.47159	0.47159	0.47159
-0.57661	-0.57661	-0.57661	-0.57661	-0.57661	-0.57661	-0.57661	-0.57661	-0.57661	-0.57661	-0.77032	-0.77032	-0.77032	-0.77032	-0.77032	-0.77032	-0.77032	-0.77032	-0.77032	-0.77032	-0.77032	-0.77032	-0.77032	-0.77032	-0.77032	-0.77032	-0.77032	-0.77032	-0.77032	-0.77032	-0.77032	-0.77032	-0.77032	-0.77032	-0.77032	-0.77032	-0.77032	-0.77032	-0.77032	-0.77032	-0.77032	-0.77032	-0.77032	-0.77032	-0.77032	-0.77032	-0.77032	-0.77032	-0.77032	-0.77032
0.26342	0.084308	0.084308	0.084308	0.26342	0.26342	0.26342	0.26342	0.26342	0.26342	0.26342	0.44252	0.44252	0.26342	0.26342	0.26342	0.084308	0.084308	0.084308	0.084308	-0.45301	-0.27391	-0.45301	-0.45301	-0.27391	-0.27391	-0.0948	-0.0948	-0.0948	-0.0948	-0.0948	-0.0948	0.084308	0.44252	0.44252	0.44252	0.26342	0.26342	0.26342	0.44252	0.62163	0.62163	0.62163	0.80074	0.80074	0.80074	0.62163	0.62163	0.62163	0.62163
-0.14463	-0.31944	-0.31944	-0.31944	-0.31944	-0.14463	-0.31944	-0.31944	-0.31944	-0.31944	-0.14463	-0.31944	-0.31944	-0.31944	-0.31944	-0.14463	0.030173	0.030173	0.20498	0.20498	0.20498	0.37979	0.37979	0.37979	0.5546	0.7294	0.90421	0.90421	0.90421	1.079	0.90421	0.7294	0.7294	0.7294	0.7294	0.5546	0.5546	0.5546	0.5546	0.5546	0.37979	0.5546	0.5546	0.37979	0.7294	0.7294	0.7294	0.7294	0.7294	0.5546
-0.027551	-0.027551	0.05892	-0.027551	-0.027551	-0.027551	-0.027551	0.05892	0.05892	-0.027551	-0.027551	0.14539	0.23186	0.23186	0.23186	0.23186	0.23186	0.05892	0.05892	0.23186	0.31833	0.4048	0.4048	0.57774	0.49127	0.66422	0.75069	0.75069	0.75069	0.75069	0.83716	1.0966	1.0101	1.0966	1.0966	1.0966	0.92363	0.83716	0.83716	0.83716	0.83716	1.0101	1.183	1.2695	1.0966	1.0101	0.92363	0.92363	0.75069	0.83716
-0.22814	-0.22814	-0.22814	-0.22814	-0.22814	-0.22814	-0.22814	-0.22814	-0.22814	-0.22814	-0.22814	-0.22814	-0.22814	-0.22814	-0.22814	-0.22814	-0.22814	-0.22814	-0.22814	-0.22814	-0.22814	-0.22814	-0.22814	-0.22814	-0.22814	-0.22814	-0.22814	-0.22814	-0.22814	-0.22814	-0.22814	-0.22814	-0.22814	-0.22814	-0.22814	-0.22814	-0.22814	-0.22814	-0.22814	-0.22814	-0.22814	-0.22814	-0.22814	-0.22814	-0.22814	-0.22814	-0.22814	-0.22814	-0.22814	-0.22814
0.56029	0.68057	0.68057	0.80085	0.92113	0.92113	0.92113	1.0414	1.0414	1.0414	1.0414	0.68057	0.68057	0.68057	0.68057	0.68057	0.68057	0.68057	0.80085	0.80085	0.92113	0.92113	1.0414	1.1617	1.282	1.6428	1.5225	1.7631	1.7631	1.7631	2.0037	2.1239	2.0037	2.3645	2.4848	2.4848	2.6051	2.4848	2.4848	2.7254	2.7254	2.8456	2.9659	2.8456	2.7254	2.8456	2.7254	2.6051	2.6051	2.6051
-0.33719	-0.33719	-0.33719	-0.33719	-0.063662	0.20987	0.4834	0.4834	0.4834	0.4834	0.4834	0.4834	0.4834	0.4834	0.4834	0.4834	0.4834	0.4834	0.4834	0.4834	0.4834	0.4834	0.4834	0.4834	0.4834	0.4834	0.4834	0.4834	0.4834	0.20987	-0.063662	-0.33719	-0.33719	-0.33719	-0.33719	-0.33719	-0.33719	-0.33719	-0.33719	-0.33719	-0.33719	-0.33719	-0.33719	-0.33719	-0.33719	-0.33719	-0.33719	-0.33719	-0.33719	-0.33719
3.4104	4.6064	4.6064	4.6064	5.2044	5.2044	5.2044	5.8023	5.8023	5.8023	5.8023	5.8023	5.8023	5.8023	6.4003	5.8023	5.2044	5.2044	5.2044	5.2044	5.2044	5.8023	5.8023	5.8023	5.8023	6.4003	5.8023	5.8023	5.8023	5.2044	5.8023	5.2044	4.6064	4.6064	4.0084	4.0084	3.4104	2.8124	2.8124	2.2145	2.2145	2.8124	2.8124	2.8124	2.8124	2.8124	2.2145	2.8124	2.8124	2.8124
-0.14929	-0.14929	-0.14929	-0.14929	-0.22165	-0.29401	-0.29401	-0.22165	-0.22165	-0.22165	-0.14929	-0.076931	-0.076931	-0.0045698	-0.0045698	-0.0045698	-0.0045698	-0.0045698	0.067791	0.067791	0.067791	-0.0045698	0.067791	0.067791	0.067791	0.067791	0.067791	0.067791	0.067791	0.067791	0.14015	0.14015	0.14015	0.14015	0.14015	0.067791	-0.0045698	0.067791	-0.0045698	-0.0045698	-0.0045698	0.067791	0.067791	-0.0045698	0.067791	0.067791	0.21251	0.14015	0.067791	0.067791
-0.51569	-0.51569	-0.3533	-0.3533	-0.028511	-0.1909	-0.3533	-0.028511	-0.028511	-0.028511	-0.028511	0.13388	-0.028511	-0.3533	-0.3533	-0.3533	-0.3533	-0.3533	-0.3533	-0.51569	-0.3533	-0.51569	-0.67809	-0.3533	-0.3533	-0.1909	-0.1909	-0.3533	-0.3533	-0.3533	-0.3533	-0.1909	-0.51569	-0.1909	-0.028511	-0.028511	-0.1909	-0.028511	0.13388	0.13388	0.29628	0.45867	0.45867	0.45867	0.45867	0.29628	0.62106	0.78346	0.62106	0.62106
0.38056	0.22157	0.22157	0.062583	0.062583	0.062583	0.062583	0.22157	0.53955	0.53955	0.38056	0.22157	0.22157	0.22157	0.062583	-0.096404	-0.096404	-0.25539	-0.41438	-0.41438	-0.41438	-0.41438	-0.25539	-0.25539	-0.096404	0.062583	0.062583	0.062583	0.22157	0.22157	0.38056	0.53955	0.69853	0.38056	0.38056	0.38056	0.38056	0.53955	0.53955	0.69853	0.69853	0.85752	0.85752	0.85752	1.0165	0.85752	1.1755	1.0165	1.0165	0.85752
0.016051	-0.031029	-0.078108	0.016051	-0.031029	-0.031029	-0.031029	-0.17227	-0.12519	-0.078108	-0.078108	-0.031029	0.016051	-0.12519	-0.12519	-0.17227	-0.21935	-0.21935	-0.21935	-0.21935	-0.17227	-0.17227	-0.12519	-0.12519	-0.21935	-0.26642	-0.078108	-0.031029	-0.078108	0.016051	0.016051	-0.031029	-0.031029	-0.12519	-0.12519	-0.031029	-0.078108	-0.12519	-0.031029	0.06313	0.016051	0.06313	-0.031029	-0.078108	-0.078108	-0.12519	-0.17227	-0.21935	-0.17227	-0.12519
-0.07877	-0.25321	-0.07877	-0.07877	-0.07877	-0.07877	-0.07877	-0.07877	-0.07877	-0.07877	-0.07877	-0.07877	-0.25321	-0.42764	-0.42764	-0.42764	-0.60208	-0.60208	-0.60208	-0.60208	-0.60208	-0.60208	-0.60208	-0.60208	-0.60208	-0.60208	-0.60208	-0.77652	-0.77652	-0.77652	-0.77652	-0.77652	-0.77652	-0.77652	-0.77652	-0.77652	-0.77652	-0.77652	-0.77652	-0.77652	-0.77652	-0.77652	-0.77652	-0.77652	-0.77652	-0.77652	-0.77652	-0.77652	-0.77652	-0.77652
-0.65731	-0.50487	-0.35244	-0.2	-0.35244	-0.35244	-0.2	-0.2	-0.2	-0.35244	-0.2	-0.50487	-0.50487	-0.2	-0.50487	-0.50487	-0.35244	-0.2	-0.65731	-0.65731	-0.65731	-0.65731	-0.65731	-0.50487	-0.35244	-0.35244	-0.50487	-0.50487	-0.65731	-0.65731	-0.50487	-0.50487	-0.35244	-0.2	-0.2	-0.35244	-0.047567	-0.047567	-0.35244	-0.35244	-0.35244	-0.35244	-0.35244	-0.35244	-0.35244	-0.35244	-0.35244	-0.50487	-0.50487	-0.65731
1.2674	1.3673	1.3174	1.3673	1.2674	1.3174	1.2674	1.4173	1.667	1.667	1.7669	1.8169	1.667	1.6171	1.6171	1.6171	1.667	1.717	1.9667	1.9667	1.9168	1.8668	2.0167	2.0666	1.9667	1.8169	1.6171	1.6171	1.667	1.8169	1.717	1.8668	1.9667	1.667	1.717	1.8668	1.8668	2.0666	2.0167	2.0666	2.0666	1.9667	2.0666	1.7669	1.667	1.717	1.8668	1.8169	1.6171	1.717
-0.33367	-0.33367	-0.33367	-0.23052	-0.12737	-0.024225	-0.024225	-0.024225	-0.024225	-0.12737	-0.12737	-0.12737	-0.12737	-0.024225	-0.024225	-0.12737	-0.23052	-0.23052	-0.23052	-0.12737	-0.12737	-0.12737	-0.23052	-0.23052	-0.23052	-0.23052	-0.23052	-0.23052	-0.33367	-0.43681	-0.53996	-0.53996	-0.53996	-0.53996	-0.53996	-0.53996	-0.53996	-0.53996	-0.64311	-0.64311	-0.64311	-0.64311	-0.64311	-0.64311	-0.74626	-0.74626	-0.74626	-0.74626	-0.74626	-0.74626
0.014485	0.014485	0.014485	0.014485	0.17812	0.17812	0.17812	0.17812	0.17812	0.17812	0.17812	0.17812	0.17812	0.17812	0.17812	0.17812	0.014485	0.014485	0.014485	0.17812	0.17812	0.014485	-0.14915	-0.14915	-0.14915	-0.14915	-0.14915	-0.14915	-0.14915	-0.31279	-0.31279	-0.31279	-0.31279	-0.14915	-0.14915	-0.14915	-0.14915	-0.14915	-0.14915	-0.14915	-0.14915	-0.14915	-0.14915	-0.14915	-0.31279	-0.31279	-0.31279	-0.31279	-0.31279	-0.31279
-0.15503	-0.15503	-0.15503	-0.15503	-0.15503	-0.15503	-0.047169	-0.26288	-0.15503	-0.15503	-0.15503	-0.15503	-0.15503	-0.15503	-0.15503	-0.26288	-0.37074	-0.37074	-0.37074	-0.4786	-0.58646	-0.58646	-0.58646	-0.69432	-0.69432	-0.69432	-0.58646	-0.58646	-0.58646	-0.58646	-0.26288	-0.37074	-0.37074	-0.4786	-0.4786	-0.4786	-0.4786	-0.4786	-0.4786	-0.4786	-0.4786	-0.4786	-0.37074	-0.37074	-0.37074	-0.37074	-0.37074	-0.37074	-0.37074	-0.37074
-0.57613	-0.30059	-0.43836	-0.43836	-0.43836	-0.43836	-0.43836	-0.43836	-0.30059	-0.30059	-0.30059	-0.025055	-0.16282	-0.16282	-0.16282	-0.16282	-0.16282	-0.16282	-0.30059	-0.30059	-0.16282	-0.16282	-0.025055	-0.025055	0.11271	0.11271	-0.16282	-0.025055	-0.025055	-0.025055	-0.025055	-0.025055	-0.025055	-0.025055	-0.025055	-0.025055	-0.30059	-0.16282	-0.16282	-0.16282	-0.025055	-0.025055	-0.025055	0.11271	0.38825	0.25048	0.25048	0.11271	0.11271	-0.025055
-0.75955	-0.6938	-0.6938	-0.6938	-0.6938	-0.62804	-0.56228	-0.56228	-0.56228	-0.56228	-0.49652	-0.62804	-0.62804	-0.62804	-0.49652	-0.43077	-0.43077	-0.43077	-0.49652	-0.56228	-0.56228	-0.49652	-0.43077	-0.43077	-0.43077	-0.29925	-0.36501	-0.29925	-0.29925	-0.29925	-0.36501	-0.29925	-0.29925	-0.23349	-0.23349	-0.29925	-0.23349	-0.23349	-0.23349	-0.29925	-0.29925	-0.23349	-0.16774	-0.10198	-0.10198	-0.10198	-0.10198	-0.10198	-0.03622	-0.03622
-0.69657	-0.69657	-0.69657	-0.98646	-0.98646	-0.98646	-0.69657	-0.84152	-0.98646	-1.1314	-1.1314	-0.84152	-0.98646	-1.1314	-0.98646	-1.1314	-0.98646	-0.98646	-0.98646	-1.2764	-1.4213	-0.98646	-0.98646	-0.98646	-0.84152	-0.84152	-0.84152	-0.40668	-0.11679	-0.26173	-0.40668	-0.69657	-0.69657	-0.69657	-0.84152	-0.69657	-0.98646	-0.55162	-0.40668	-0.55162	-0.40668	-0.55162	-0.55162	-0.69657	-0.69657	-0.55162	-0.98646	-0.84152	-0.84152	-0.55162
2.0246	1.8776	1.8776	2.0246	2.1716	2.1716	1.8776	1.5836	1.5836	1.5836	1.5836	1.4366	1.4366	1.2896	1.1426	0.84859	0.70159	0.84859	0.99559	0.84859	0.99559	0.99559	0.84859	0.70159	0.70159	0.55459	0.55459	0.70159	0.55459	0.40759	0.40759	0.26059	0.26059	0.26059	0.26059	0.26059	0.26059	0.40759	0.40759	0.40759	0.55459	0.55459	0.26059	0.26059	0.26059	0.11358	0.11358	0.11358	0.11358	-0.033417
-0.42701	-0.42701	-0.42701	-0.42701	-0.42701	-0.42701	-0.42701	-0.42701	-0.42701	-0.42701	-0.42701	-0.28066	-0.28066	-0.28066	-0.42701	-0.28066	-0.28066	-0.28066	-0.28066	-0.28066	-0.28066	-0.28066	-0.28066	-0.28066	-0.28066	-0.28066	-0.28066	-0.28066	-0.28066	-0.28066	-0.28066	-0.28066	-0.28066	-0.28066	-0.28066	-0.28066	-0.42701	-0.42701	-0.42701	-0.42701	-0.57337	-0.57337	-0.57337	-0.57337	-0.57337	-0.57337	-0.57337	-0.57337	-0.57337	-0.57337
-0.47256	-0.47256	-0.47256	-0.47256	-0.47256	-0.47256	-0.47256	-0.47256	-0.47256	-0.64087	-0.64087	-0.64087	-0.64087	-0.47256	-0.47256	-0.47256	-0.47256	-0.47256	-0.47256	-0.64087	-0.64087	-0.64087	-0.64087	-0.64087	-0.64087	-0.64087	-0.64087	-0.64087	-0.64087	-0.64087	-0.64087	-0.64087	-0.64087	-0.64087	-0.64087	-0.64087	-0.64087	-0.64087	-0.80918	-0.80918	-0.80918	-0.80918	-0.80918	-0.80918	-0.80918	-0.80918	-0.80918	-0.80918	-0.80918	-0.80918
-0.6123	-0.56165	-0.511	-0.66294	-0.66294	-0.76424	-0.76424	-0.86553	-0.66294	-0.66294	-0.71359	-0.76424	-0.71359	-0.66294	-0.6123	-0.56165	-0.35906	-0.56165	-0.71359	-0.71359	-0.76424	-0.81489	-0.66294	-0.56165	-0.6123	-0.66294	-0.6123	-0.66294	-0.6123	-0.511	-0.35906	-0.20712	-0.055181	-0.10583	-0.0045345	0.29935	0.34999	0.40064	0.40064	0.34999	0.34999	0.19805	0.34999	0.34999	0.40064	0.50193	0.60323	0.50193	0.34999	0.34999
0.66789	0.74976	0.66789	0.58602	0.66789	0.74976	0.83163	0.83163	0.74976	0.42227	0.58602	0.66789	0.83163	0.83163	0.91351	1.0773	1.0773	0.99538	1.0773	1.0773	0.99538	1.241	0.99538	0.99538	0.99538	0.99538	0.99538	1.0773	1.0773	0.99538	0.99538	1.0773	1.1591	1.4047	1.7322	1.5685	1.6504	1.5685	1.5685	1.6504	1.4047	1.6504	1.7322	1.7322	1.7322	1.896	1.896	2.1416	2.0597	2.0597
-0.24215	-0.16947	-0.16947	-0.0241	0.12127	-0.0241	-0.0241	0.12127	0.12127	0.12127	0.12127	-0.0241	-0.0241	0.048583	-0.0241	-0.0241	0.048583	-0.096784	-0.0241	0.048583	0.048583	0.048583	0.048583	-0.0241	0.048583	0.048583	0.048583	0.12127	0.048583	-0.0241	0.048583	-0.0241	-0.096784	-0.0241	-0.0241	-0.096784	-0.0241	-0.0241	0.048583	0.048583	0.048583	0.19395	0.26663	0.048583	0.12127	0.048583	0.048583	0.048583	0.048583	-0.096784
0.70009	0.70009	0.70009	0.92689	0.77569	0.70009	0.77569	1.0025	0.92689	0.92689	0.70009	0.62449	0.54889	0.70009	0.70009	0.85129	0.77569	0.62449	0.70009	0.62449	0.54889	0.54889	0.39769	0.47329	0.62449	0.39769	0.32209	0.32209	0.17089	0.32209	0.32209	0.24649	0.095296	0.095296	0.019696	0.019696	0.095296	0.32209	0.24649	0.17089	0.24649	0.24649	0.24649	0.32209	0.39769	0.47329	0.47329	0.62449	0.62449	0.47329
-0.84305	-0.84305	-1.0056	-1.0056	-1.0056	-1.0056	-1.0056	-1.0056	-1.0056	-1.1682	-1.0056	-0.84305	-0.5179	-0.5179	-0.35533	-0.35533	-0.5179	-0.68048	-0.68048	-0.68048	-0.68048	-0.84305	-0.84305	-0.84305	-1.0056	-0.84305	-0.84305	-0.84305	-0.68048	-0.68048	-0.68048	-0.68048	-0.84305	-0.84305	-0.84305	-1.0056	-0.84305	-1.0056	-1.0056	-1.0056	-0.84305	-0.84305	-0.68048	-0.84305	-0.84305	-0.84305	-0.84305	-0.84305	-0.84305	-0.84305
-0.012062	-0.012062	-0.012062	-0.012062	-0.012062	-0.13818	-0.13818	-0.13818	-0.13818	-0.012062	-0.13818	-0.13818	-0.13818	-0.13818	-0.2643	-0.2643	-0.2643	-0.2643	-0.2643	-0.39041	-0.51653	-0.64265	-0.64265	-0.76876	-0.64265	-0.51653	-0.39041	-0.39041	-0.39041	-0.39041	-0.39041	-0.39041	-0.39041	-0.39041	-0.51653	-0.64265	-0.64265	-0.64265	-0.64265	-0.39041	-0.39041	-0.39041	-0.39041	-0.39041	-0.39041	-0.2643	-0.13818	-0.13818	-0.13818	-0.2643
0.43335	0.32997	0.38166	0.27828	0.43335	0.43335	0.53674	0.53674	0.48505	0.38166	0.38166	0.53674	0.48505	0.48505	0.53674	0.53674	0.69181	0.69181	0.7952	0.74351	0.69181	0.58843	0.64012	0.69181	0.69181	0.58843	0.43335	0.43335	0.48505	0.38166	0.32997	0.27828	0.32997	0.32997	0.32997	0.27828	0.071508	0.22658	0.22658	0.071508	0.019816	-0.083568	-0.031876	-0.083568	-0.031876	0.071508	0.019816	-0.031876	-0.083568	-0.031876
-0.91818	-0.91818	-0.91818	-0.91818	-0.91818	-0.91818	-0.91818	-0.91818	-0.71389	-0.71389	-0.71389	-0.71389	-0.71389	-0.71389	-0.71389	-0.5096	-0.5096	-0.5096	-0.5096	-0.71389	-0.71389	-0.71389	-0.71389	-0.71389	-0.71389	-0.71389	-0.71389	-0.71389	-0.71389	-0.71389	-0.71389	-0.71389	-0.71389	-0.91818	-0.91818	-0.91818	-0.71389	-0.71389	-0.71389	-0.71389	-0.71389	-0.71389	-0.71389	-0.71389	-0.71389	-0.71389	-0.71389	-0.71389	-0.71389	-0.71389
-0.30413	-0.30413	-0.30413	-0.30413	-0.30413	-0.30413	-0.30413	-0.30413	-0.30413	-0.30413	-0.30413	-0.30413	-0.30413	-0.30413	-0.46859	-0.46859	-0.13968	-0.30413	-0.30413	-0.30413	-0.30413	-0.30413	-0.30413	-0.30413	-0.30413	-0.30413	-0.30413	-0.30413	-0.30413	-0.13968	0.024772	0.024772	0.18922	0.18922	0.18922	0.18922	0.18922	0.18922	0.18922	0.18922	0.18922	0.024772	0.024772	0.024772	0.024772	0.024772	0.024772	0.024772	0.18922	0.024772
0.27558	0.096901	-0.081779	-0.17112	-0.26046	-0.26046	0.096901	0.007561	-0.081779	-0.3498	-0.26046	-0.26046	-0.3498	-0.26046	-0.3498	-0.61782	-0.61782	-0.61782	-0.7965	-0.70716	-0.61782	-0.61782	-0.61782	-0.70716	-0.70716	-0.17112	-0.081779	0.096901	0.5436	0.63294	0.81162	0.45426	0.5436	0.5436	0.81162	0.72228	0.63294	0.63294	0.63294	0.72228	0.81162	0.81162	0.72228	0.90096	0.72228	0.81162	0.72228	0.9903	0.90096	0.90096
0.4031	0.26803	0.26803	0.20049	0.13296	0.33557	0.33557	0.4031	0.47064	0.60571	0.47064	0.47064	0.53817	0.4031	0.4031	0.4031	0.26803	0.20049	0.13296	0.20049	0.065423	0.065423	0.20049	0.26803	0.20049	0.13296	0.065423	0.33557	0.53817	0.67324	0.47064	0.4031	0.33557	0.4031	0.26803	0.33557	0.33557	0.33557	0.26803	0.26803	0.13296	0.26803	0.20049	0.20049	0.20049	0.26803	0.26803	0.20049	0.26803	0.26803
-0.67496	-0.67496	-0.55923	-0.44349	-0.44349	-0.44349	-0.44349	0.019454	-0.21202	-0.21202	-0.55923	-0.32776	-0.55923	-0.44349	-0.55923	-0.32776	-0.096282	-0.21202	-0.21202	-0.32776	-0.32776	-0.44349	-0.32776	-0.44349	-0.44349	-0.67496	-0.67496	-0.7907	-0.7907	-0.32776	-0.21202	-0.32776	-0.44349	-0.32776	-0.32776	-0.21202	-0.44349	-0.44349	-0.44349	-0.55923	-0.55923	-0.7907	-0.67496	-0.55923	-0.44349	-0.55923	-0.55923	-0.44349	-0.21202	0.019454
-0.60118	-0.6703	-0.73943	-0.73943	-0.87768	-0.94681	-0.87768	-0.87768	-0.87768	-0.87768	-0.87768	-0.87768	-0.94681	-0.87768	-0.87768	-1.0159	-1.0159	-0.87768	-0.80855	-0.80855	-0.80855	-0.80855	-0.80855	-0.87768	-0.80855	-0.94681	-0.87768	-0.94681	-1.0159	-0.94681	-0.94681	-0.94681	-0.94681	-1.0159	-0.94681	-0.94681	-0.87768	-0.94681	-1.0159	-1.1542	-1.1542	-1.0159	-1.0159	-1.1542	-1.0851	-1.0851	-1.1542	-1.1542	-0.87768	-1.0159
-0.56314	-0.46817	-0.56314	-0.46817	-0.46817	-0.46817	-0.56314	-0.56314	-0.56314	-0.56314	-0.56314	-0.56314	-0.65811	-0.65811	-0.75307	-0.65811	-0.56314	-0.56314	-0.56314	-0.56314	-0.46817	-0.37321	-0.37321	-0.37321	-0.37321	-0.37321	-0.46817	-0.37321	-0.46817	-0.46817	-0.46817	-0.46817	-0.46817	-0.37321	-0.46817	-0.46817	-0.37321	-0.27824	-0.27824	-0.27824	-0.37321	-0.46817	-0.46817	-0.46817	-0.37321	-0.46817	-0.56314	-0.56314	-0.56314	-0.46817
-0.14185	-0.14185	-0.14185	-0.14185	-0.14185	-0.016489	-0.14185	-0.14185	-0.016489	-0.016489	-0.14185	-0.14185	-0.016489	-0.016489	-0.016489	-0.016489	0.10887	0.23424	0.23424	0.23424	0.23424	0.23424	0.23424	0.23424	0.23424	0.23424	0.10887	0.10887	-0.016489	-0.016489	-0.14185	-0.14185	-0.14185	-0.26721	-0.14185	-0.26721	-0.26721	-0.39258	-0.39258	-0.51794	-0.51794	-0.6433	-0.76867	-0.89403	-0.89403	-0.89403	-0.76867	-0.76867	-0.51794	-0.51794
0.046206	-0.12087	-0.12087	-0.12087	-0.12087	-0.12087	-0.28795	-0.28795	-0.45502	-0.45502	-0.45502	-0.6221	-0.6221	-0.6221	-0.6221	-0.6221	-0.45502	-0.45502	-0.6221	-0.6221	-0.6221	-0.78917	-0.78917	-0.78917	-0.78917	-0.78917	-0.6221	-0.6221	-0.6221	-0.6221	-0.45502	-0.45502	-0.45502	-0.45502	-0.45502	-0.45502	-0.28795	-0.28795	-0.28795	-0.28795	-0.28795	-0.45502	-0.45502	-0.45502	-0.45502	-0.28795	-0.28795	-0.28795	-0.28795	-0.28795
0.089701	0.089701	0.089701	0.089701	0.7655	0.7655	0.7655	1.1034	1.1034	1.4413	1.4413	1.1034	1.1034	1.1034	1.1034	1.1034	1.4413	1.4413	1.7792	1.7792	1.7792	1.4413	1.4413	1.4413	1.1034	1.1034	1.1034	1.4413	1.4413	0.7655	0.7655	0.7655	0.4276	0.4276	0.089701	0.089701	0.089701	0.089701	0.089701	0.089701	0.089701	-0.2482	-0.2482	-0.5861	-0.5861	-0.5861	-0.5861	-0.5861	-0.2482	-0.2482
-0.32868	-0.32868	-0.32868	-0.43938	-0.55008	-0.55008	-0.43938	-0.55008	-0.55008	-0.55008	-0.55008	-0.43938	-0.55008	-0.21798	-0.21798	-0.43938	-0.21798	-0.32868	-0.32868	-0.32868	-0.55008	-0.55008	-0.43938	-0.55008	-0.55008	-0.55008	-0.43938	-0.43938	-0.32868	-0.21798	-0.21798	-0.32868	-0.43938	-0.43938	-0.43938	-0.32868	-0.43938	-0.32868	-0.66078	-0.66078	-0.66078	-0.66078	-0.66078	-0.66078	-0.43938	-0.43938	-0.55008	-0.66078	-0.66078	-0.43938
-0.14376	-0.048966	-0.048966	0.045826	0.045826	-0.048966	0.23541	0.14062	0.14062	0.23541	0.14062	0.23541	0.42499	0.61458	0.3302	0.3302	0.42499	0.42499	0.42499	0.3302	0.23541	0.3302	0.3302	0.3302	0.045826	0.14062	0.23541	0.3302	0.3302	0.3302	0.3302	0.23541	0.3302	0.23541	0.045826	0.14062	0.14062	0.045826	-0.14376	0.045826	0.14062	0.045826	-0.14376	-0.048966	0.045826	0.14062	-0.048966	0.045826	0.14062	0.14062
-0.046884	-0.046884	0.039525	0.039525	0.12593	0.12593	0.21234	0.38516	0.38516	0.47157	0.47157	0.55798	0.47157	0.47157	0.47157	0.55798	0.64439	0.64439	0.7308	0.81721	0.55798	0.55798	0.38516	0.47157	0.47157	0.29875	0.38516	0.29875	0.38516	0.38516	0.55798	0.38516	0.29875	0.29875	0.29875	0.29875	0.21234	0.29875	0.29875	0.38516	0.29875	0.38516	0.29875	0.29875	0.21234	0.29875	0.38516	0.47157	0.47157	0.47157
0.15683	0.0631	0.15683	-0.030632	-0.12436	-0.12436	-0.12436	-0.030632	-0.12436	-0.030632	-0.030632	-0.030632	-0.12436	-0.030632	0.0631	0.15683	0.0631	0.15683	0.43803	0.62549	0.62549	0.53176	0.53176	0.53176	0.81295	0.53176	0.53176	0.62549	0.62549	0.71922	0.81295	0.81295	0.90669	0.90669	1.0004	1.1879	1.2816	1.2816	1.5628	1.4691	1.4691	1.5628	1.5628	1.2816	1.4691	1.5628	1.7503	1.844	1.844	1.5628
0.70192	0.87641	0.87641	0.70192	0.52743	0.70192	1.0509	1.0509	1.0509	0.87641	0.87641	0.70192	0.70192	0.70192	0.87641	0.35295	0.52743	0.17846	0.52743	0.70192	0.52743	0.70192	0.87641	0.87641	1.0509	1.5744	1.3999	1.3999	1.5744	1.5744	1.3999	1.5744	1.5744	1.3999	1.5744	1.7488	1.7488	1.5744	1.7488	1.5744	1.5744	1.3999	1.3999	1.0509	0.87641	0.87641	0.70192	0.70192	0.70192	0.52743
-0.44694	-0.44694	-0.44694	-0.080218	0.28651	0.28651	0.28651	0.28651	0.28651	0.28651	0.28651	0.28651	0.28651	0.28651	0.28651	0.28651	0.28651	0.28651	0.28651	0.65323	0.65323	0.65323	0.65323	0.65323	1.02	1.02	1.3867	1.3867	1.02	0.65323	0.65323	0.65323	0.65323	0.65323	0.65323	0.65323	1.02	1.02	1.02	1.02	1.3867	1.3867	1.3867	1.3867	1.02	1.3867	1.3867	1.3867	1.3867	1.02
-0.71363	-0.57925	-0.64644	-0.57925	-0.37769	-0.37769	-0.24331	-0.24331	-0.51207	-0.51207	-0.51207	-0.44488	-0.44488	-0.44488	-0.37769	-0.3105	-0.44488	-0.3105	-0.24331	-0.17613	-0.10894	-0.10894	-0.10894	-0.10894	0.025438	0.092626	0.092626	0.15981	0.025438	-0.10894	-0.17613	-0.3105	-0.17613	-0.24331	-0.51207	-0.57925	-0.64644	-0.44488	-0.24331	-0.17613	-0.37769	-0.24331	-0.3105	-0.3105	-0.51207	-0.57925	-0.57925	-0.37769	-0.24331	-0.37769
-0.54661	-0.54661	-0.54661	-0.54661	-0.63992	-0.63992	-0.54661	-0.54661	-0.54661	-0.63992	-0.63992	-0.54661	-0.54661	-0.54661	-0.54661	-0.54661	-0.63992	-0.63992	-0.63992	-0.63992	-0.63992	-0.63992	-0.63992	-0.63992	-0.54661	-0.4533	-0.4533	-0.26668	-0.26668	-0.26668	-0.26668	-0.26668	-0.080061	-0.080061	-0.080061	-0.080061	-0.17337	-0.17337	-0.17337	-0.26668	-0.26668	-0.17337	-0.26668	-0.26668	-0.17337	-0.080061	0.01325	0.01325	0.01325	-0.080061
0.62597	0.85405	0.85405	1.0821	1.0821	1.3102	1.5383	1.5383	1.7664	1.7664	1.7664	1.7664	1.7664	1.9944	1.9944	1.9944	1.7664	1.7664	1.7664	1.7664	1.5383	1.5383	1.3102	1.0821	1.0821	1.0821	0.85405	0.85405	0.62597	0.62597	0.39789	0.16981	0.16981	-0.058265	-0.058265	-0.058265	-0.058265	-0.058265	-0.28634	-0.058265	-0.058265	-0.058265	-0.058265	-0.28634	-0.28634	-0.28634	-0.28634	-0.28634	-0.28634	-0.28634
-0.44169	-0.34274	-0.34274	-0.39221	-0.44169	-0.54064	-0.44169	-0.49116	-0.49116	-0.54064	-0.59012	-0.54064	-0.54064	-0.59012	-0.59012	-0.59012	-0.63959	-0.68907	-0.73854	-0.8375	-0.88697	-0.88697	-0.8375	-0.8375	-0.8375	-0.88697	-0.93645	-0.93645	-0.98592	-0.93645	-0.93645	-1.0354	-0.93645	-0.93645	-0.88697	-0.88697	-0.88697	-0.88697	-0.8375	-0.73854	-0.68907	-0.68907	-0.63959	-0.59012	-0.59012	-0.59012	-0.54064	-0.59012	-0.39221	-0.29326
0.53775	0.53775	0.53775	0.53775	0.53775	0.53775	0.53775	0.53775	0.53775	0.53775	0.28879	0.039838	0.039838	0.039838	0.039838	0.039838	0.039838	-0.20912	0.039838	0.039838	0.039838	0.039838	0.039838	0.039838	0.039838	-0.20912	-0.20912	-0.20912	-0.20912	-0.20912	-0.20912	-0.20912	-0.20912	0.039838	0.039838	0.28879	0.28879	0.53775	0.53775	0.53775	1.0357	1.0357	1.0357	0.7867	0.7867	0.7867	0.7867	0.7867	0.7867	0.7867
1.2231	0.87556	0.75973	0.52807	0.6439	0.75973	0.75973	0.6439	0.6439	0.87556	0.52807	0.41223	0.18057	0.2964	0.18057	0.18057	0.41223	0.75973	0.75973	0.6439	0.41223	0.2964	0.2964	0.52807	0.75973	0.75973	0.75973	0.75973	0.87556	0.52807	0.52807	0.52807	0.6439	0.6439	0.41223	0.52807	0.6439	0.75973	0.6439	0.75973	0.87556	0.75973	0.6439	0.6439	0.6439	0.87556	1.2231	1.1072	1.1072	1.1072
-0.10279	-0.10279	0.14874	0.14874	0.14874	0.14874	0.14874	0.14874	-0.10279	-0.10279	0.14874	0.14874	0.14874	0.40028	0.40028	0.40028	0.40028	0.14874	0.14874	0.14874	0.14874	0.14874	0.14874	-0.35432	-0.35432	-0.35432	-0.35432	-0.60586	-0.35432	-0.35432	-0.35432	-0.35432	-0.35432	-0.35432	-0.35432	-0.60586	-0.60586	-0.60586	-0.85739	-0.85739	-0.85739	-1.1089	-1.1089	-1.1089	-1.1089	-1.1089	-1.1089	-1.1089	-1.1089	-1.1089
-0.0083066	0.089697	0.1877	0.040695	0.1387	0.1387	0.089697	0.1877	0.1387	0.089697	0.1387	0.1387	0.1387	0.1387	0.089697	-0.057308	0.1387	0.089697	0.089697	0.040695	-0.057308	-0.0083066	-0.15531	0.040695	0.040695	0.1877	-0.10631	-0.15531	-0.10631	-0.15531	0.040695	0.040695	-0.057308	-0.057308	-0.057308	-0.057308	-0.30232	-0.25332	-0.10631	-0.15531	-0.057308	-0.057308	-0.10631	-0.10631	-0.25332	-0.15531	-0.25332	-0.057308	-0.20431	-0.10631
0.66264	0.47924	0.47924	0.11243	0.47924	-0.070975	-0.070975	-0.070975	0.29583	0.29583	0.11243	0.29583	0.29583	0.47924	0.66264	0.84604	0.47924	0.47924	1.2129	1.2129	1.2129	1.0294	1.2129	1.5797	1.5797	1.3963	1.3963	1.3963	1.3963	1.0294	1.2129	1.7631	1.7631	1.5797	1.3963	1.3963	1.2129	1.2129	1.5797	1.3963	1.3963	1.3963	1.5797	0.84604	1.0294	1.0294	1.0294	0.84604	0.47924	0.66264
0.10485	0.10485	0.21105	0.21105	0.21105	0.31726	0.21105	0.21105	0.21105	0.10485	0.42347	0.74209	0.9545	1.0607	1.2731	1.2731	1.2731	1.2731	1.1669	1.3793	1.4855	1.3793	1.4855	1.698	1.698	1.8042	1.8042	1.698	1.5917	1.5917	1.3793	1.3793	1.4855	1.4855	1.4855	1.1669	0.84829	0.63588	0.52967	0.42347	0.42347	0.31726	0.31726	0.31726	0.10485	0.10485	0.21105	-0.0013616	-0.21378	-0.21378
0.20272	0.14262	0.14262	0.14262	0.14262	0.022429	0.022429	0.082525	0.082525	-0.037667	0.082525	0.20272	0.26281	0.26281	0.32291	0.383	0.383	0.4431	0.5032	0.62339	0.56329	0.56329	0.56329	0.74358	0.62339	0.80368	0.80368	0.92387	1.0441	0.98396	1.0441	1.0441	0.92387	1.1042	1.2844	1.1643	1.1042	0.92387	1.1042	1.1643	1.1643	1.2243	1.2844	1.2243	1.1042	1.3445	1.2243	1.2844	1.1042	1.0441
-0.11406	-0.11406	-0.24129	-0.28371	-0.28371	-0.41094	-0.41094	-0.15647	-0.15647	-0.029233	0.01318	-0.15647	-0.15647	-0.24129	-0.28371	-0.19888	-0.28371	-0.36853	-0.41094	-0.28371	-0.28371	-0.28371	-0.32612	-0.28371	-0.32612	-0.32612	-0.32612	-0.11406	-0.11406	-0.15647	-0.11406	-0.15647	-0.28371	-0.28371	-0.45335	-0.41094	-0.19888	-0.15647	-0.15647	-0.029233	-0.11406	-0.15647	-0.24129	-0.24129	-0.19888	-0.11406	-0.029233	-0.029233	-0.11406	-0.071645
0.18873	0.094325	0.28314	-8.1859e-05	0.18873	0.18873	0.37754	0.28314	0.28314	0.28314	0.56636	0.47195	0.56636	0.56636	0.37754	0.28314	0.28314	0.37754	0.56636	0.66076	0.84958	1.2272	0.94398	0.66076	0.37754	0.28314	0.66076	0.66076	0.94398	0.94398	1.1328	1.3216	1.416	1.5104	1.5104	1.5104	1.416	1.2272	1.0384	1.0384	1.2272	1.0384	1.2272	1.3216	1.7936	1.5104	1.416	1.5104	1.5104	1.6048
0.5039	0.62647	0.38133	0.62647	0.5039	0.38133	0.25876	0.013619	0.25876	0.38133	0.38133	0.62647	0.62647	0.87161	0.74904	0.74904	0.87161	1.1168	1.3619	1.3619	1.4845	1.9748	1.9748	1.8522	1.9748	1.8522	1.9748	2.0973	2.0973	2.7102	2.8327	2.7102	2.7102	2.465	2.5876	2.465	2.0973	2.2199	1.9748	1.9748	2.2199	2.2199	1.9748	1.7296	1.7296	1.9748	1.7296	1.9748	1.8522	1.7296
0.19003	0.072218	0.072218	0.072218	0.19003	0.072218	-0.045591	-0.045591	-0.1634	-0.1634	-0.1634	-0.1634	-0.1634	-0.1634	-0.1634	-0.1634	-0.1634	-0.39902	-0.51683	-0.39902	-0.39902	-0.51683	-0.28121	-0.28121	-0.39902	-0.39902	-0.39902	-0.51683	-0.51683	-0.63463	-0.63463	-0.63463	-0.63463	-0.63463	-0.51683	-0.51683	-0.51683	-0.39902	-0.39902	-0.39902	-0.39902	-0.51683	-0.51683	-0.39902	-0.51683	-0.51683	-0.51683	-0.63463	-0.63463	-0.63463
0.12549	0.12549	0.12549	0.12549	0.12549	0.12549	0.12549	0.12549	0.12549	0.12549	0.12549	0.12549	0.12549	0.12549	0.12549	-0.31061	-0.31061	-0.31061	-0.31061	-0.31061	-0.31061	-0.31061	-0.31061	-0.31061	-0.31061	-0.31061	-0.31061	-0.31061	-0.31061	-0.31061	-0.31061	-0.31061	-0.31061	-0.31061	-0.31061	-0.31061	-0.31061	-0.31061	-0.31061	-0.31061	-0.31061	-0.31061	-0.31061	-0.31061	-0.31061	-0.31061	-0.31061	-0.31061	-0.31061	-0.31061
-0.20465	-0.16278	-0.20465	-0.20465	-0.1209	-0.079032	-0.1209	-0.1209	-0.16278	-0.16278	0.0047121	-0.03716	0.0047121	0.046584	0.0047121	0.0047121	0.046584	0.088456	0.088456	0.088456	-0.03716	0.0047121	0.046584	0.0047121	0.046584	0.0047121	0.046584	0.046584	0.21407	0.13033	0.13033	0.1722	0.1722	0.1722	0.1722	0.046584	0.046584	0.088456	0.0047121	0.0047121	0.046584	0.088456	0.0047121	-0.03716	-0.03716	0.046584	0.088456	0.046584	0.046584	0.046584
-0.1777	-0.283	-0.283	-0.1777	-0.1777	-0.283	-0.283	-0.072399	0.0329	0.0329	0.1382	0.2435	0.1382	0.3488	0.3488	0.66469	0.4541	0.4541	0.3488	0.4541	0.66469	0.87529	0.98059	0.76999	0.87529	0.87529	0.98059	1.1912	1.0859	1.1912	1.2965	1.1912	0.98059	1.0859	1.0859	0.98059	0.87529	0.87529	0.76999	0.87529	0.66469	0.98059	0.98059	0.87529	0.87529	0.66469	0.66469	0.5594	0.76999	0.66469
1.693	1.8694	1.693	1.693	1.4283	1.693	1.693	1.693	2.1341	1.9576	2.3105	2.1341	2.2223	2.1341	2.0458	2.1341	2.2223	2.3105	2.4869	2.3987	2.3987	2.4869	2.2223	2.2223	2.3105	2.2223	2.0458	2.3105	2.3987	2.3987	2.3105	2.3105	2.3987	2.1341	2.1341	1.7812	1.8694	1.7812	1.9576	2.0458	1.9576	1.7812	1.6048	1.5165	1.6048	1.693	1.6048	1.5165	1.5165	1.4283
-0.44472	-0.44472	-0.44472	-0.44472	-0.44472	-0.44472	-0.44472	-0.44472	-0.44472	-0.44472	-0.44472	-0.44472	0.05479	0.05479	0.05479	0.05479	0.05479	0.05479	0.05479	0.05479	0.05479	0.05479	0.05479	0.05479	0.05479	0.05479	0.05479	0.05479	0.05479	0.05479	0.5543	0.5543	0.5543	0.5543	0.5543	0.5543	0.5543	0.05479	0.05479	0.05479	0.05479	0.05479	0.05479	0.05479	0.05479	0.05479	0.05479	0.05479	0.05479	0.05479
0.14743	0.2928	0.43816	0.43816	0.58353	0.58353	0.58353	0.58353	0.58353	0.58353	0.58353	0.58353	0.72889	0.72889	0.87426	0.72889	0.58353	0.43816	0.43816	0.58353	0.43816	0.2928	0.2928	0.2928	0.2928	0.43816	0.2928	0.14743	0.2928	0.14743	0.14743	0.14743	0.14743	0.2928	0.2928	0.2928	0.43816	0.2928	0.2928	0.2928	0.2928	0.2928	0.43816	0.2928	0.14743	0.14743	0.14743	0.14743	0.14743	0.14743
0.49281	0.49281	0.49281	0.49281	0.49281	0.49281	0.49281	0.49281	0.49281	0.49281	0.49281	0.76601	0.49281	0.49281	0.49281	0.49281	0.49281	-0.053575	-0.053575	-0.053575	0.21962	0.49281	0.49281	0.49281	0.49281	1.0392	1.0392	1.0392	1.5856	1.5856	1.5856	1.8588	1.8588	1.8588	1.8588	1.8588	1.5856	1.5856	1.8588	2.132	2.4052	2.9516	3.2247	3.2247	3.2247	2.9516	2.9516	3.2247	3.4979	3.4979
0.63239	0.89716	0.89716	0.89716	0.36762	0.36762	0.63239	0.63239	0.63239	0.36762	0.36762	0.36762	0.36762	0.10284	0.10284	0.10284	0.10284	0.10284	0.10284	0.36762	0.36762	0.36762	0.10284	0.10284	0.10284	0.10284	-0.16193	-0.16193	-0.16193	-0.16193	-0.16193	-0.42671	-0.42671	-0.42671	-0.42671	-0.16193	-0.16193	-0.16193	-0.16193	-0.16193	-0.16193	-0.16193	-0.16193	-0.16193	-0.42671	-0.42671	-0.42671	-0.42671	-0.42671	-0.42671
0.68494	0.68494	0.68494	0.68494	0.68494	0.68494	0.51957	0.51957	0.51957	0.35421	0.51957	0.68494	0.51957	0.51957	0.51957	0.35421	0.51957	0.51957	0.51957	0.68494	0.68494	0.51957	0.51957	0.35421	0.18884	0.18884	0.18884	0.18884	0.18884	0.18884	0.18884	0.18884	0.35421	0.35421	0.35421	0.18884	0.023478	0.18884	0.18884	0.35421	0.35421	0.35421	0.35421	0.35421	0.18884	0.35421	0.35421	0.35421	0.35421	0.35421
-0.072368	-0.034615	-0.072368	-0.072368	-0.072368	0.0031371	0.04089	0.11639	0.078642	0.078642	0.078642	0.078642	0.11639	0.078642	0.0031371	0.0031371	-0.034615	0.0031371	-0.14787	-0.26113	-0.18563	-0.14787	-0.22338	-0.18563	-0.14787	-0.14787	-0.22338	-0.11012	-0.072368	0.04089	0.11639	0.15415	0.22965	0.30516	0.34291	0.2674	0.2674	0.34291	0.30516	0.38066	0.34291	0.34291	0.34291	0.30516	0.30516	0.30516	0.2674	0.2674	0.1919	0.1919
0.38424	0.51287	0.38424	0.25561	0.38424	0.38424	0.25561	0.25561	0.25561	0.12698	0.12698	0.12698	0.51287	0.51287	0.38424	0.12698	0.38424	0.38424	0.38424	0.25561	0.12698	0.12698	0.12698	0.25561	0.25561	0.25561	0.12698	0.12698	0.12698	-0.0016491	-0.0016491	0.12698	0.12698	0.25561	0.38424	0.38424	0.38424	-0.0016491	-0.0016491	-0.0016491	-0.0016491	-0.25891	-0.25891	-0.0016491	-0.0016491	0.12698	0.12698	0.12698	-0.0016491	0.12698
-0.12422	0.0080387	0.0080387	-0.12422	0.0080387	0.27256	0.27256	0.27256	0.27256	0.1403	0.1403	0.27256	0.1403	0.27256	0.27256	0.40483	0.40483	0.0080387	0.27256	0.0080387	0.1403	0.0080387	0.0080387	-0.12422	-0.12422	-0.12422	0.0080387	0.1403	0.1403	0.1403	0.1403	0.40483	0.66935	0.66935	0.66935	0.53709	0.40483	0.40483	0.27256	0.27256	0.1403	0.27256	0.53709	0.27256	0.40483	0.27256	0.27256	0.27256	0.27256	0.27256
0.079348	0.079348	0.079348	0.25172	0.25172	0.25172	0.079348	0.25172	0.25172	0.25172	-0.093029	-0.093029	0.079348	0.25172	0.25172	0.25172	0.59648	0.59648	0.94123	0.94123	0.94123	0.94123	0.76885	0.76885	0.76885	0.76885	1.1136	1.1136	0.94123	0.94123	0.76885	0.76885	0.4241	0.4241	0.25172	0.4241	0.59648	0.4241	0.76885	0.76885	0.76885	0.59648	0.4241	0.25172	0.4241	0.59648	0.59648	0.59648	0.59648	0.59648
-0.17377	-0.17377	-0.17377	-0.17377	-0.17377	-0.17377	-0.17377	-0.17377	-0.17377	-0.17377	-0.17377	-0.17377	-0.17377	-0.17377	-0.17377	-0.17377	-0.17377	-0.17377	-0.17377	-0.17377	-0.17377	-0.17377	-0.17377	-0.17377	-0.17377	-0.17377	-0.17377	-0.17377	-0.17377	-0.17377	-0.17377	-0.17377	-0.17377	-0.17377	-0.17377	-0.17377	-0.17377	-0.17377	-0.17377	-0.17377	-0.17377	-0.17377	-0.17377	-0.17377	-0.17377	-0.17377	-0.17377	-0.17377	-0.17377	-0.17377
0.79049	0.79049	0.79049	0.79049	0.79049	0.79049	1.0316	1.2727	1.2727	1.0316	1.2727	1.0316	1.0316	0.79049	0.79049	0.79049	1.0316	1.2727	1.2727	1.5138	1.5138	1.996	1.996	1.996	2.2371	2.4782	2.4782	2.4782	2.7193	2.7193	2.9604	2.7193	2.4782	2.4782	2.4782	2.2371	2.2371	1.996	1.996	1.996	1.996	1.7549	1.7549	2.2371	1.996	1.996	1.7549	1.7549	2.2371	1.996
0.39458	0.24502	0.29487	0.34473	0.29487	0.34473	0.29487	0.19517	0.24502	0.19517	0.095466	0.045615	-0.10394	-0.054089	-0.054089	-0.10394	-0.10394	-0.054089	-0.0042372	0.045615	0.095466	0.14532	0.095466	0.095466	0.095466	0.19517	0.19517	0.24502	0.14532	0.14532	0.14532	0.14532	0.14532	0.14532	0.19517	0.24502	0.24502	0.29487	0.19517	0.19517	0.19517	0.095466	-0.0042372	-0.054089	-0.0042372	-0.054089	-0.054089	-0.054089	-0.0042372	0.045615
0.038068	-1.0001	-1.0001	-1.0001	-2.0382	-2.0382	-2.0382	-2.0382	-2.0382	-1.0001	0.038068	0.038068	0.038068	0.038068	0.038068	0.038068	0.038068	0.038068	0.038068	0.038068	0.038068	-1.0001	-1.0001	-1.0001	-1.0001	-1.0001	0.038068	0.038068	0.038068	0.038068	1.0762	1.0762	1.0762	1.0762	0.038068	-1.0001	-1.0001	-1.0001	-1.0001	-1.0001	-1.0001	-1.0001	0.038068	0.038068	0.038068	0.038068	0.038068	0.038068	0.038068	0.038068
-0.11646	-0.27318	-0.42989	-0.27318	-0.42989	-0.42989	-0.42989	-0.27318	-0.11646	-0.11646	-0.27318	-0.27318	-0.27318	-0.27318	-0.27318	-0.27318	-0.27318	-0.27318	-0.42989	-0.27318	-0.11646	-0.11646	-0.27318	0.040258	-0.11646	0.040258	0.35369	0.35369	0.19698	0.35369	0.35369	0.51041	0.35369	0.19698	0.19698	0.19698	0.35369	0.51041	0.35369	0.35369	0.35369	0.51041	0.51041	0.35369	0.35369	0.040258	0.040258	0.040258	-0.27318	0.040258
-0.90531	-0.90531	-0.90531	-0.90531	-0.90531	-0.9724	-0.90531	-0.90531	-0.9724	-0.90531	-0.90531	-0.90531	-0.90531	-0.90531	-0.90531	-0.83821	-0.77112	-0.77112	-0.83821	-0.83821	-0.90531	-0.83821	-0.70403	-0.70403	-0.70403	-0.63693	-0.63693	-0.56984	-0.56984	-0.50275	-0.50275	-0.36856	-0.36856	-0.36856	-0.43565	-0.36856	-0.36856	-0.36856	-0.36856	-0.43565	-0.43565	-0.43565	-0.43565	-0.43565	-0.43565	-0.36856	-0.43565	-0.50275	-0.43565	-0.50275
0.84361	0.4506	0.84361	0.84361	0.4506	0.4506	0.4506	0.4506	0.4506	0.4506	0.4506	0.4506	0.4506	0.057584	0.057584	0.84361	0.84361	0.84361	0.84361	0.84361	0.84361	0.84361	0.84361	0.84361	0.057584	0.4506	0.4506	0.057584	0.057584	0.057584	0.057584	0.057584	0.057584	0.84361	0.84361	0.84361	0.84361	0.84361	0.84361	0.84361	0.057584	0.057584	0.057584	-0.33543	0.057584	0.057584	0.057584	0.4506	0.84361	0.84361
-0.24056	-0.088354	-0.16446	-0.088354	0.063854	0.13996	0.13996	0.13996	-0.01225	0.063854	0.13996	-0.01225	-0.088354	-0.31667	-0.088354	-0.16446	-0.16446	-0.088354	0.063854	0.13996	-0.088354	-0.088354	-0.16446	-0.088354	0.13996	0.13996	-0.16446	-0.16446	-0.16446	-0.24056	-0.24056	-0.31667	-0.31667	-0.24056	-0.39277	-0.39277	-0.16446	-0.088354	-0.01225	-0.24056	-0.16446	-0.31667	-0.24056	-0.39277	-0.31667	-0.24056	-0.088354	-0.088354	-0.088354	-0.24056
-0.14138	-0.14138	-0.23561	-0.32983	-0.23561	-0.23561	-0.51829	-0.51829	-0.51829	-0.42406	-0.42406	-0.32983	-0.42406	-0.42406	-0.51829	-0.51829	-0.32983	-0.32983	-0.23561	-0.23561	-0.32983	-0.42406	-0.42406	-0.32983	-0.42406	-0.32983	-0.32983	-0.32983	-0.42406	-0.42406	-0.42406	-0.42406	-0.32983	-0.42406	-0.51829	-0.42406	-0.42406	-0.42406	-0.32983	-0.32983	-0.32983	-0.32983	-0.32983	-0.42406	-0.42406	-0.42406	-0.42406	-0.32983	-0.51829	-0.42406
0.28148	0.19135	0.10122	0.011087	-0.079043	-0.079043	-0.079043	-0.2593	-0.34943	-0.34943	-0.34943	-0.52969	-0.61982	-0.61982	-0.43956	-0.52969	-0.43956	-0.43956	-0.43956	-0.43956	-0.43956	-0.43956	-0.43956	-0.43956	-0.34943	-0.52969	-0.52969	-0.43956	-0.34943	-0.43956	-0.52969	-0.52969	-0.52969	-0.52969	-0.52969	-0.61982	-0.52969	-0.52969	-0.61982	-0.80008	-0.80008	-0.89021	-0.89021	-0.80008	-0.80008	-0.80008	-0.80008	-0.61982	-0.52969	-0.61982
-0.54817	-0.44337	-0.44337	-0.33857	-0.23378	-0.12898	-0.12898	-0.12898	-0.23378	-0.33857	-0.23378	-0.12898	-0.12898	-0.024184	-0.12898	-0.23378	-0.33857	-0.44337	-0.23378	-0.23378	-0.23378	-0.23378	-0.33857	-0.44337	-0.33857	-0.23378	-0.23378	-0.12898	-0.23378	-0.33857	-0.44337	-0.44337	-0.33857	-0.33857	-0.23378	-0.33857	-0.33857	-0.23378	-0.33857	-0.23378	-0.12898	-0.12898	-0.12898	-0.23378	-0.23378	-0.12898	-0.23378	-0.23378	-0.23378	-0.33857
-0.74414	-0.74414	-0.74414	-0.74414	-0.74414	-0.74414	-0.74414	-0.74414	-0.74414	-0.74414	-0.74414	-0.50819	-0.50819	-0.50819	-0.50819	-0.50819	-0.27225	-0.27225	-0.50819	-0.50819	-0.50819	-0.27225	-0.036299	-0.036299	-0.27225	-0.27225	-0.27225	-0.27225	-0.27225	-0.27225	-0.036299	-0.036299	0.19965	0.19965	-0.036299	0.19965	-0.036299	0.19965	0.19965	0.19965	0.19965	-0.036299	-0.036299	-0.036299	0.19965	0.19965	-0.036299	-0.27225	-0.27225	-0.27225
1.1352	1.1352	1.0677	0.93282	0.93282	1.0003	1.0003	0.93282	0.86536	0.66297	0.73043	0.79789	0.73043	0.5955	0.46057	0.5955	0.39311	0.39311	0.46057	0.52804	0.5955	0.5955	0.46057	0.32565	0.055791	0.055791	0.055791	0.055791	0.12326	0.12326	-0.011672	-0.011672	-0.079136	-0.1466	-0.21406	-0.1466	-0.21406	-0.28153	-0.21406	-0.21406	-0.28153	-0.34899	-0.34899	-0.41646	-0.48392	-0.55138	-0.55138	-0.48392	-0.48392	-0.48392
0.11097	0.11097	0.022892	0.022892	0.11097	-0.065183	-0.065183	0.022892	-0.065183	0.022892	0.11097	0.022892	0.11097	0.19904	0.28711	0.19904	0.022892	0.022892	0.11097	0.11097	-0.065183	-0.15326	0.022892	-0.065183	0.11097	0.022892	0.022892	0.11097	0.19904	0.022892	0.022892	0.19904	0.11097	0.19904	0.11097	0.11097	0.46326	0.46326	0.46326	0.72748	0.81556	0.72748	0.72748	0.63941	0.63941	0.81556	1.0798	0.81556	0.81556	0.63941
-0.015737	-0.20469	-0.015737	0.078739	0.078739	0.26769	0.26769	0.26769	0.36217	0.45664	0.26769	0.36217	0.17321	0.36217	0.36217	0.36217	0.45664	0.64559	0.45664	0.36217	0.26769	0.26769	0.26769	0.36217	0.36217	0.26769	0.36217	0.26769	0.17321	0.17321	0.078739	0.17321	0.26769	0.26769	0.36217	0.36217	0.45664	0.45664	0.26769	0.26769	0.26769	0.078739	0.078739	0.17321	0.26769	0.26769	0.45664	0.36217	0.26769	0.17321
0.06204	0.06204	-0.046861	0.17094	0.17094	0.27984	0.49764	0.60654	0.49764	0.71544	0.71544	0.82434	0.71544	0.71544	0.82434	0.93325	0.93325	0.82434	0.82434	1.0421	1.151	1.151	1.2599	1.3688	1.3688	1.4777	1.4777	1.3688	1.3688	1.4777	1.3688	0.93325	0.82434	1.0421	1.151	1.151	1.4777	1.5866	1.8045	1.8045	1.5866	1.4777	1.8045	1.6955	1.2599	1.0421	1.0421	0.93325	0.93325	0.82434
0.23205	0.23205	0.095368	-0.041318	0.095368	0.095368	0.23205	0.23205	0.36874	0.36874	0.23205	-0.041318	0.23205	0.23205	0.23205	0.36874	0.23205	0.23205	0.23205	0.36874	0.36874	0.36874	0.36874	0.36874	0.23205	0.23205	0.23205	0.36874	0.36874	0.36874	0.36874	0.23205	0.23205	0.095368	0.095368	0.23205	0.23205	0.095368	0.095368	0.095368	-0.041318	-0.041318	0.095368	0.095368	0.095368	0.095368	0.095368	0.095368	0.095368	0.23205
0.91833	1.0042	1.09	1.09	1.0328	0.94695	0.91833	1.09	1.09	1.0042	0.80385	1.0328	1.0042	1.0614	1.0614	1.1187	1.1759	1.1473	1.2618	1.3762	1.4049	1.3762	1.319	1.4621	1.4907	1.5479	1.4049	1.4907	1.4907	1.5193	1.6338	1.691	1.6052	1.5766	1.6338	1.7769	1.6624	1.7197	1.7769	1.691	1.691	1.7769	1.8628	1.7769	1.7769	1.8914	1.8914	2.0917	2.0059	2.1203
0.57738	0.67262	0.38692	0.38692	0.29169	0.29169	0.48215	0.29169	0.19645	0.19645	0.38692	0.38692	0.19645	0.0059878	0.0059878	-0.089245	-0.37494	-0.47018	-0.47018	-0.47018	-0.37494	-0.27971	-0.089245	-0.18448	0.0059878	0.10122	0.10122	0.10122	0.0059878	0.19645	0.10122	-0.18448	-0.089245	-0.18448	-0.27971	-0.56541	-0.56541	-0.37494	-0.27971	-0.089245	-0.089245	0.19645	0.10122	0.10122	0.19645	0.10122	0.19645	0.10122	0.0059878	-0.089245
-0.44458	-0.44458	-0.5419	-0.5419	-0.34726	-0.44458	-0.44458	-0.44458	-0.5419	-0.5419	-0.5419	-0.5419	-0.44458	-0.34726	-0.34726	-0.34726	-0.34726	-0.24995	-0.24995	-0.24995	-0.24995	-0.34726	-0.34726	-0.34726	-0.34726	-0.34726	-0.34726	-0.34726	-0.34726	-0.5419	-0.44458	-0.44458	-0.44458	-0.44458	-0.44458	-0.44458	-0.34726	-0.44458	-0.5419	-0.5419	-0.5419	-0.5419	-0.63921	-0.63921	-0.63921	-0.63921	-0.63921	-0.63921	-0.63921	-0.63921
-0.777	-0.85844	-0.85844	-0.85844	-0.85844	-0.777	-0.69557	-0.61414	-0.5327	-0.36984	-0.2884	-0.20697	-0.12554	-0.20697	-0.12554	-0.12554	-0.20697	-0.36984	-0.36984	-0.36984	-0.044101	-0.044101	-0.12554	-0.044101	-0.12554	-0.044101	-0.044101	-0.044101	-0.044101	-0.044101	-0.044101	0.11877	0.11877	0.037332	0.037332	0.2002	0.11877	0.11877	0.2002	-0.044101	0.2002	0.11877	0.11877	0.11877	0.2002	0.037332	0.11877	0.2002	0.11877	0.2002
-0.14953	-0.29597	-0.36918	-0.4424	-0.36918	-0.51562	-0.66206	-0.73527	-0.88171	-0.73527	-0.80849	-0.73527	-0.88171	-0.80849	-0.73527	-0.88171	-0.88171	-0.88171	-0.88171	-0.80849	-0.88171	-1.0281	-1.0281	-0.80849	-0.80849	-0.80849	-0.80849	-0.73527	-0.73527	-0.88171	-0.80849	-0.66206	-0.66206	-0.58884	-0.58884	-0.58884	-0.58884	-0.66206	-0.73527	-0.80849	-0.73527	-0.58884	-0.51562	-0.58884	-0.51562	-0.36918	-0.36918	-0.36918	-0.51562	-0.51562
3.2073	3.2869	3.2073	3.1277	3.1277	3.446	3.446	3.6052	3.7644	3.6848	4.1622	4.5601	4.401	4.3214	4.401	5.0376	5.0376	5.1172	5.4355	5.7538	5.8334	5.913	6.3905	6.3109	6.7088	6.8679	6.8679	6.8679	7.1067	7.2658	7.1067	7.2658	7.3454	7.1862	7.5841	7.2658	7.2658	7.5841	7.425	7.6637	7.1862	7.2658	7.2658	7.0271	6.7883	6.7088	6.7088	6.3905	6.5496	6.1517
4.2034	4.314	4.4246	4.5352	4.6458	4.6458	4.4246	4.6458	4.6458	5.0881	4.9775	4.6458	4.9775	4.9775	4.867	4.4246	4.4246	4.2034	4.0929	4.0929	4.0929	3.8717	3.6505	3.7611	3.6505	3.4293	3.3187	3.0976	2.8764	2.7658	2.6552	2.8764	2.7658	2.3235	1.8811	1.7705	1.7705	1.5494	1.7705	1.7705	1.6599	1.6599	1.6599	1.7705	1.5494	1.2176	1.3282	1.6599	1.4388	1.3282
1.2401	1.3616	1.4832	1.4832	1.4832	1.1185	1.1185	1.1185	1.1185	1.3616	1.2401	1.1185	1.2401	1.2401	1.1185	1.3616	1.3616	1.1185	0.997	0.87545	0.51082	0.51082	0.87545	0.63236	0.63236	0.63236	0.38928	0.51082	0.87545	0.75391	0.63236	0.75391	0.87545	0.75391	0.75391	0.75391	0.75391	0.75391	0.87545	1.1185	1.1185	1.2401	1.3616	1.4832	1.4832	1.6047	1.4832	1.2401	1.4832	1.6047
0.75743	0.75743	0.75743	1.1696	0.75743	0.75743	1.1696	0.34525	0.34525	0.34525	0.75743	1.1696	1.5818	1.1696	1.1696	0.75743	0.75743	1.1696	1.5818	1.1696	0.75743	0.75743	0.75743	1.1696	0.34525	0.34525	0.34525	0.34525	-0.066936	-0.066936	0.34525	-0.066936	-0.47912	-0.066936	-0.066936	-0.47912	-0.8913	-0.47912	-0.47912	-0.47912	-0.066936	0.34525	-0.066936	-0.066936	-0.066936	0.34525	0.34525	0.34525	0.34525	0.34525
0.64489	0.55848	0.73129	0.73129	0.73129	0.73129	0.9041	0.9041	0.9041	0.64489	0.47208	0.47208	0.47208	0.38567	0.55848	0.73129	0.8177	0.8177	0.99051	1.1633	1.2497	1.3361	1.3361	1.3361	1.4225	1.6817	1.6817	1.5089	1.5089	1.2497	0.99051	0.8177	0.9041	0.73129	0.73129	0.64489	0.64489	0.55848	0.8177	0.9041	0.73129	0.55848	0.47208	0.38567	0.21286	0.12646	0.21286	0.21286	0.21286	0.12646
-0.13416	-0.22221	-0.22221	-0.13416	-0.22221	-0.046114	-0.13416	-0.046114	0.12998	0.041933	0.12998	0.12998	0.12998	0.041933	0.39412	0.48217	0.48217	0.48217	0.39412	0.48217	0.48217	0.83435	0.83435	0.83435	0.83435	0.83435	1.1865	1.1865	1.1865	1.1865	1.1865	1.3626	1.3626	1.1865	1.1865	1.0985	1.0985	0.9224	1.0104	0.74631	0.74631	0.74631	0.74631	0.83435	0.65826	0.74631	0.48217	0.48217	0.39412	0.48217
0.56063	0.4378	0.51969	0.56063	0.60157	0.51969	0.56063	0.64251	0.56063	0.4378	0.56063	0.4378	0.35591	0.39686	0.47874	0.39686	0.51969	0.56063	0.35591	0.35591	0.23309	0.23309	0.27403	0.11026	0.19214	0.19214	0.23309	0.19214	0.1512	0.069316	0.1512	0.1512	0.028373	0.069316	0.11026	-0.053513	0.028373	0.028373	0.028373	-0.053513	-0.1354	-0.094455	-0.17634	-0.01257	-0.17634	-0.1354	-0.29917	-0.29917	-0.25823	-0.38105
0.32038	0.32038	0.15538	0.15538	0.15538	0.32038	0.32038	0.32038	0.32038	0.15538	0.15538	0.15538	0.48538	0.32038	0.32038	0.15538	0.48538	0.48538	0.32038	0.15538	0.15538	0.15538	0.15538	0.15538	-0.17462	-0.17462	-0.17462	-0.17462	-0.33962	-0.33962	-0.50462	-0.50462	-0.50462	-0.50462	-0.33962	-0.33962	-0.50462	-0.83462	-0.83462	-0.66962	-0.50462	-0.66962	-0.66962	-0.66962	-0.66962	-0.66962	-0.50462	-0.50462	-0.33962	-0.33962
-0.61674	-0.30659	-0.51335	-0.72012	-0.72012	-0.72012	-0.72012	-0.82351	-0.51335	-0.40997	-0.51335	-0.51335	-0.82351	-0.82351	-0.82351	-0.92689	-0.40997	-0.72012	-0.72012	-0.51335	-0.40997	-0.40997	-0.40997	-0.30659	-0.2032	0.0035646	-0.099819	0.10695	0.0035646	0.0035646	0.0035646	0.10695	0.31372	-0.099819	-0.099819	0.0035646	0.10695	0.31372	0.31372	0.31372	0.31372	-0.099819	0.0035646	-0.099819	-0.099819	-0.099819	0.0035646	-0.099819	0.10695	-0.099819
-0.68237	-0.35346	-0.189	-0.189	-0.189	-0.024544	-0.189	-0.024544	-0.024544	-0.024544	-0.51791	-0.51791	-0.51791	-0.51791	-0.51791	-0.51791	-0.35346	-0.51791	-0.68237	-0.68237	-0.51791	-0.68237	-0.35346	-0.024544	-0.024544	-0.189	-0.35346	-0.35346	-0.35346	-0.189	-0.35346	-0.35346	-0.189	-0.189	-0.024544	-0.024544	-0.024544	0.13991	0.30437	0.30437	0.30437	0.30437	0.30437	0.30437	0.30437	0.13991	0.13991	-0.024544	-0.189	-0.35346
0.46451	0.60437	0.60437	0.74424	0.60437	0.46451	0.32464	0.32464	0.18478	0.18478	0.18478	0.18478	0.044916	-0.23481	-0.37468	-0.37468	-0.23481	0.18478	0.32464	0.18478	0.044916	-0.094949	-0.094949	-0.094949	-0.094949	-0.094949	0.044916	-0.094949	-0.23481	-0.37468	-0.094949	0.044916	0.32464	0.60437	0.60437	0.60437	0.74424	1.024	1.1638	1.024	0.8841	1.024	0.60437	0.46451	0.32464	0.46451	0.32464	0.32464	0.60437	0.60437
1.3505	1.5639	1.3505	1.3505	1.3505	1.1371	0.71036	0.71036	0.71036	0.71036	0.71036	0.92374	0.92374	0.92374	0.92374	0.71036	0.49698	0.49698	0.49698	0.2836	0.49698	0.49698	0.2836	0.49698	0.2836	0.2836	0.2836	0.2836	0.2836	0.2836	0.49698	0.71036	0.92374	0.92374	1.1371	1.3505	1.1371	1.3505	1.3505	1.3505	1.3505	1.3505	1.3505	1.3505	1.3505	1.1371	1.1371	1.1371	0.92374	0.92374
-1.0509	-1.0509	-1.1106	-1.1106	-1.1106	-1.1106	-1.0509	-1.0509	-1.0509	-1.0509	-1.0509	-1.0509	-1.0509	-0.93162	-0.81229	-0.87195	-0.87195	-0.87195	-0.87195	-0.87195	-0.87195	-0.81229	-0.75262	-0.69295	-0.69295	-0.69295	-0.63329	-0.63329	-0.63329	-0.63329	-0.57362	-0.63329	-0.63329	-0.57362	-0.63329	-0.57362	-0.57362	-0.57362	-0.69295	-0.81229	-0.75262	-0.69295	-0.69295	-0.57362	-0.63329	-0.63329	-0.69295	-0.69295	-0.75262	-0.69295
-1.1203	-1.2159	-1.2159	-1.2159	-0.92911	-0.83353	-0.73794	-0.54677	-0.64236	-0.64236	-0.64236	-0.64236	-0.73794	-0.83353	-0.92911	-0.83353	-0.73794	-0.73794	-0.83353	-0.83353	-0.92911	-1.0247	-1.1203	-0.92911	-0.92911	-1.1203	-1.1203	-1.0247	-0.92911	-1.2159	-1.3115	-1.3115	-1.5026	-1.5026	-1.3115	-1.3115	-1.1203	-1.1203	-0.92911	-0.92911	-1.0247	-1.1203	-1.0247	-1.0247	-0.92911	-1.0247	-1.0247	-1.0247	-1.1203	-1.2159
-0.15028	-0.23164	-0.19096	-0.19096	-0.19096	-0.1096	0.012428	-0.1096	-0.19096	-0.35367	-0.59773	-0.51638	-0.43502	-0.39435	-0.55706	-0.59773	-0.55706	-0.59773	-0.59773	-0.59773	-0.63841	-0.67909	-0.63841	-0.71977	-0.71977	-0.71977	-0.67909	-0.76044	-0.71977	-0.8418	-0.8418	-0.96383	-0.92315	-0.92315	-0.96383	-0.92315	-1.1265	-1.1265	-1.1672	-1.1265	-0.96383	-1.0045	-1.0452	-1.0452	-1.0045	-0.96383	-0.92315	-0.96383	-0.96383	-0.96383
-0.59015	-0.59015	-0.59015	-0.49773	-0.49773	-0.59015	-0.77499	-0.77499	-0.68257	-0.77499	-0.77499	-0.86741	-0.77499	-0.86741	-0.86741	-0.86741	-0.68257	-0.59015	-0.59015	-0.40531	-0.22047	-0.31289	-0.22047	-0.22047	-0.40531	-0.40531	-0.40531	-0.49773	-0.40531	-0.40531	-0.31289	-0.22047	0.056786	0.056786	0.1492	0.24162	0.33404	0.24162	0.33404	0.33404	0.42646	0.24162	0.24162	0.1492	-0.12805	-0.31289	-0.12805	-0.12805	-0.22047	-0.12805
0.4421	0.14598	0.29404	0.14598	0.14598	0.071954	0.071954	0.22001	0.071954	-0.076102	-0.0020739	0.071954	-0.0020739	0.071954	0.36807	0.36807	-0.076102	-0.076102	-0.22416	-0.15013	-0.15013	-0.22416	-0.29819	-0.29819	-0.15013	-0.15013	-0.15013	-0.22416	-0.0020739	-0.0020739	-0.0020739	-0.076102	-0.15013	-0.076102	-0.0020739	-0.076102	-0.15013	0.071954	-0.0020739	-0.15013	-0.15013	-0.0020739	0.14598	0.36807	0.22001	-0.0020739	0.22001	0.071954	0.14598	0.14598
-0.40474	-0.40474	-0.15229	-0.15229	-0.15229	-0.15229	-0.15229	-0.15229	-0.15229	-0.15229	-0.15229	-0.15229	-0.15229	0.10016	0.10016	0.10016	0.10016	0.10016	0.10016	0.10016	0.10016	0.10016	0.10016	0.10016	0.10016	0.10016	0.10016	0.10016	0.10016	0.10016	0.10016	0.10016	0.10016	0.10016	0.10016	0.10016	0.10016	0.10016	-0.15229	-0.15229	-0.15229	-0.15229	-0.15229	-0.15229	-0.15229	-0.15229	-0.15229	-0.15229	-0.15229	-0.15229
0.40629	0.40629	0.40629	0.40629	0.40629	0.40629	0.40629	0.40629	0.40629	0.40629	0.40629	0.40629	0.40629	1.1014	1.1014	1.1014	1.1014	1.1014	1.1014	1.1014	1.1014	1.1014	1.1014	0.40629	0.40629	0.40629	0.40629	0.40629	0.40629	0.40629	0.40629	0.40629	0.40629	0.40629	0.40629	0.40629	0.40629	0.40629	-0.28879	-0.28879	-0.28879	-0.28879	-0.28879	-0.28879	-0.28879	-0.28879	-0.28879	-0.28879	-0.28879	-0.28879
-0.46968	-0.46968	-0.30741	-0.46968	-0.46968	-0.63195	-0.63195	-0.63195	-0.63195	-0.63195	-0.63195	-0.63195	-0.46968	-0.46968	-0.46968	-0.46968	-0.46968	-0.30741	-0.46968	-0.46968	-0.46968	-0.63195	-0.63195	-0.79421	-0.79421	-0.79421	-0.79421	-0.95648	-0.95648	-0.79421	-0.63195	-0.63195	-0.63195	-0.63195	-0.63195	-0.63195	-0.63195	-0.79421	-0.63195	-0.63195	-0.63195	-0.63195	-0.79421	-0.79421	-0.79421	-0.79421	-0.79421	-0.79421	-0.79421	-0.63195
-0.45531	-0.62581	-0.62581	-0.62581	-0.62581	-0.79631	-0.79631	-0.79631	-0.79631	-0.90998	-0.90998	-0.85315	-0.90998	-0.96681	-0.96681	-0.96681	-0.96681	-0.85315	-0.85315	-0.85315	-0.85315	-0.73948	-0.79631	-0.79631	-0.73948	-0.85315	-0.85315	-0.85315	-0.79631	-0.79631	-0.73948	-0.73948	-0.73948	-0.73948	-0.73948	-0.73948	-0.79631	-0.79631	-0.73948	-0.68265	-0.62581	-0.62581	-0.73948	-0.73948	-0.73948	-0.73948	-0.85315	-0.79631	-0.79631	-0.85315
0.14657	0.14657	0.087377	0.26494	0.26494	0.14657	0.028189	0.14657	0.028189	-0.090187	0.087377	0.087377	0.087377	0.087377	0.14657	0.028189	0.028189	0.028189	-0.030999	0.028189	-0.14938	-0.14938	-0.14938	-0.14938	-0.14938	-0.14938	-0.14938	-0.14938	-0.32694	-0.20856	-0.20856	-0.20856	-0.32694	-0.14938	-0.030999	-0.26775	-0.26775	-0.38613	-0.26775	-0.32694	-0.26775	-0.32694	-0.32694	-0.32694	-0.26775	-0.26775	-0.26775	-0.14938	-0.14938	-0.20856
0.1382	0.060723	0.1382	0.21567	0.29314	0.21567	0.37061	0.52556	0.37061	0.37061	0.37061	0.21567	0.44809	0.37061	0.44809	0.37061	0.52556	0.37061	0.44809	0.37061	0.44809	0.21567	0.21567	0.21567	0.37061	0.21567	0.37061	0.52556	0.60303	0.52556	0.52556	0.29314	0.21567	0.21567	0.37061	0.37061	0.37061	0.29314	0.21567	0.37061	0.37061	0.29314	0.29314	0.37061	0.6805	0.60303	0.60303	0.83545	0.83545	0.52556
0.96225	0.96225	1.0656	1.169	1.0656	1.169	1.2724	1.0656	1.0656	1.0656	1.0656	1.0656	1.0656	1.0656	1.0656	1.169	0.96225	1.169	1.0656	0.96225	1.0656	1.169	1.0656	1.169	1.169	1.2724	1.169	1.169	1.3758	1.169	1.0656	0.96225	1.0656	1.0656	1.0656	0.96225	1.169	1.2724	1.4792	1.5826	1.4792	1.4792	1.3758	1.2724	1.2724	1.169	1.0656	1.0656	0.96225	1.2724
0.30005	0.36984	0.43962	0.30005	0.57919	0.43962	0.23027	0.090703	0.5094	0.71875	0.64897	0.57919	0.5094	0.5094	0.36984	0.30005	0.36984	0.71875	0.71875	0.57919	0.71875	0.71875	0.71875	0.99789	0.9281	0.9281	0.78854	0.64897	0.57919	0.43962	0.71875	0.78854	0.85832	0.5094	0.30005	0.30005	0.23027	0.30005	0.16049	0.020919	0.16049	-0.048864	-0.25821	0.020919	0.020919	-0.11865	0.090703	0.16049	-0.048864	-0.048864
1.9084	1.9892	1.8276	1.8276	1.8276	1.7468	1.7064	1.666	1.5853	1.4237	1.2217	1.3025	1.2217	1.1409	1.0197	0.85813	0.81773	0.65615	0.77734	0.57536	0.49456	0.41377	0.53496	0.37338	0.17139	0.0098108	-0.070981	-0.030585	0.090603	0.050207	0.131	0.17139	0.21179	0.17139	0.33298	0.37338	0.37338	0.45417	0.61575	0.61575	0.53496	0.73694	0.85813	0.81773	0.89852	0.97932	0.93892	0.85813	0.77734	0.93892
1.6439	1.8497	1.6439	1.6439	1.6439	1.8497	1.438	1.438	1.2322	1.438	1.2322	1.438	1.2322	1.0264	1.0264	1.2322	1.438	1.438	1.6439	1.2322	1.2322	1.0264	1.438	1.438	1.438	1.438	1.438	1.6439	2.0555	2.4672	2.2614	2.2614	2.2614	2.2614	2.6731	3.0847	2.8789	3.0847	2.8789	2.8789	2.8789	2.8789	2.6731	2.2614	2.6731	2.8789	2.8789	2.8789	2.6731	3.4964
-0.11613	-0.03331	-0.19896	-0.19896	-0.19896	-0.28178	-0.44742	-0.19896	-0.19896	-0.28178	-0.28178	-0.28178	-0.19896	-0.3646	-0.3646	-0.3646	-0.3646	-0.3646	-0.19896	-0.19896	-0.19896	-0.11613	-0.11613	-0.3646	-0.44742	-0.44742	-0.53025	-0.61307	-0.69589	-0.69589	-0.69589	-0.69589	-0.86154	-0.77871	-0.94436	-0.86154	-1.11	-1.1928	-1.11	-1.11	-0.94436	-0.86154	-1.0272	-1.0272	-1.1928	-1.1928	-1.3585	-1.2757	-1.3585	-1.4413
0.070966	0.070966	0.070966	-0.0448	-0.0448	-0.0448	-0.0448	-0.16057	0.070966	0.3025	0.3025	0.18673	0.18673	0.18673	0.18673	0.18673	0.18673	0.18673	0.18673	0.3025	0.53403	0.41826	0.53403	0.6498	0.6498	0.76556	0.76556	0.88133	1.2286	1.2286	1.2286	1.2286	1.3444	1.2286	0.9971	0.9971	0.9971	1.1129	0.88133	1.1129	1.3444	1.3444	1.4602	1.3444	1.3444	1.1129	1.1129	0.9971	0.88133	0.88133
-0.89172	-0.89172	-0.89172	-0.72023	-0.72023	-0.72023	-0.72023	-0.54875	-0.63449	-0.72023	-0.72023	-0.80598	-0.72023	-0.72023	-0.80598	-0.72023	-0.72023	-0.63449	-0.63449	-0.63449	-0.72023	-0.63449	-0.63449	-0.80598	-0.72023	-0.72023	-0.72023	-0.63449	-0.80598	-0.63449	-0.63449	-0.54875	-0.54875	-0.54875	-0.463	-0.463	-0.463	-0.463	-0.37726	-0.37726	-0.463	-0.463	-0.463	-0.463	-0.54875	-0.54875	-0.63449	-0.63449	-0.63449	-0.72023
-0.91211	-0.91211	-0.91211	-0.79307	-0.67403	-0.67403	-0.67403	-0.67403	-0.55499	-0.55499	-0.55499	-0.55499	-0.55499	-0.79307	-0.91211	-0.91211	-1.0312	-1.0312	-1.0312	-0.79307	-0.79307	-0.79307	-0.79307	-0.67403	-0.79307	-0.79307	-0.79307	-0.79307	-0.79307	-0.91211	-0.91211	-0.91211	-0.91211	-1.0312	-1.0312	-0.91211	-0.91211	-0.79307	-0.79307	-0.67403	-0.67403	-0.67403	-0.67403	-0.67403	-0.67403	-0.67403	-0.67403	-0.67403	-0.79307	-0.67403
0.020779	-0.11149	-0.24375	-0.24375	-0.11149	-0.24375	-0.37602	-0.50829	-0.50829	-0.37602	-0.64056	-0.37602	0.020779	0.020779	0.15305	0.28531	0.15305	0.28531	0.28531	0.41758	0.68211	1.2112	1.0789	1.3434	1.3434	1.3434	1.3434	1.2112	1.3434	1.2112	1.2112	1.0789	1.2112	1.4757	1.2112	1.3434	1.3434	0.94665	0.81438	0.81438	1.0789	1.2112	0.94665	0.94665	0.94665	0.81438	0.41758	0.54985	0.28531	0.15305
0.48949	0.48949	0.30189	0.11429	0.30189	-0.073312	0.30189	0.30189	-0.073312	-0.26091	-0.073312	0.11429	-0.073312	-0.073312	-0.073312	-0.26091	-0.44851	-0.26091	-0.26091	-0.26091	0.11429	0.11429	-0.073312	-0.44851	-0.26091	-0.073312	0.11429	0.11429	0.11429	0.11429	0.11429	-0.26091	-0.44851	-0.073312	0.11429	0.30189	0.11429	0.48949	0.67709	0.67709	0.67709	0.67709	0.86469	0.67709	0.67709	0.30189	0.48949	0.67709	0.67709	0.86469
-0.41829	-0.41829	-0.40387	-0.41829	-0.38944	-0.33176	-0.33176	-0.31734	-0.34618	-0.34618	-0.37502	-0.37502	-0.38944	-0.41829	-0.37502	-0.3606	-0.3606	-0.37502	-0.38944	-0.30292	-0.28849	-0.28849	-0.24523	-0.24523	-0.23081	-0.23081	-0.23081	-0.23081	-0.21639	-0.23081	-0.30292	-0.30292	-0.33176	-0.21639	-0.23081	-0.23081	-0.18754	-0.18754	-0.20196	-0.23081	-0.20196	-0.21639	-0.23081	-0.24523	-0.34618	-0.28849	-0.27407	-0.31734	-0.28849	-0.23081
-0.073796	-0.073796	-0.073796	-0.16742	-0.073796	-0.073796	-0.073796	-0.026985	-0.026985	-0.026985	-0.16742	-0.073796	-0.12061	-0.16742	-0.21423	-0.21423	-0.21423	-0.16742	-0.16742	-0.16742	-0.12061	-0.12061	-0.16742	-0.30785	-0.26104	-0.30785	-0.26104	-0.26104	-0.30785	-0.30785	-0.30785	-0.35467	-0.35467	-0.30785	-0.30785	-0.26104	-0.35467	-0.30785	-0.30785	-0.30785	-0.21423	-0.30785	-0.30785	-0.30785	-0.30785	-0.30785	-0.30785	-0.40148	-0.40148	-0.4951
0.11859	0.11859	-0.015345	-0.015345	-0.015345	-0.14928	-0.28322	-0.41716	-0.55109	-0.55109	-0.55109	-0.68503	-0.68503	-0.68503	-0.55109	-0.55109	-0.68503	-0.68503	-0.68503	-0.68503	-0.55109	-0.55109	-0.55109	-0.68503	-0.55109	-0.55109	-0.55109	-0.55109	-0.55109	-0.55109	-0.55109	-0.55109	-0.41716	-0.41716	-0.28322	-0.28322	-0.28322	-0.28322	-0.28322	-0.41716	-0.41716	-0.41716	-0.41716	-0.41716	-0.41716	-0.55109	-0.55109	-0.55109	-0.55109	-0.68503
0.074567	0.22181	0.22181	0.22181	0.22181	0.36906	0.51631	0.36906	0.36906	0.074567	0.074567	0.074567	0.074567	0.36906	0.36906	0.51631	0.51631	0.8108	0.8108	0.95804	0.8108	0.8108	0.95804	0.95804	1.1053	1.1053	0.95804	1.1053	1.1053	1.1053	0.95804	0.8108	0.8108	0.8108	0.8108	0.66355	0.66355	0.66355	0.51631	0.51631	0.36906	0.36906	0.074567	0.074567	0.22181	0.36906	0.22181	0.22181	0.22181	0.074567
0.25765	0.23483	0.28048	0.25765	0.28048	0.28048	0.23483	0.37178	0.34895	0.32613	0.3033	0.34895	0.25765	0.28048	0.3033	0.23483	0.25765	0.25765	0.3033	0.3033	0.41743	0.3946	0.3946	0.34895	0.34895	0.3946	0.4859	0.50873	0.50873	0.4859	0.4859	0.55438	0.4859	0.4859	0.53155	0.53155	0.5772	0.5772	0.60003	0.60003	0.64568	0.64568	0.62285	0.62285	0.62285	0.50873	0.53155	0.50873	0.53155	0.5772
1.0049	1.1315	1.0049	1.1315	1.1315	1.0049	1.3847	1.3847	1.2581	1.2581	1.1315	1.1315	1.1315	1.0049	1.0049	0.75168	0.62508	0.62508	0.62508	0.62508	0.62508	0.49847	0.24526	0.24526	0.62508	0.75168	0.62508	0.75168	0.75168	0.87829	1.1315	0.75168	0.62508	0.75168	0.75168	0.75168	0.75168	0.75168	0.62508	0.62508	0.62508	0.75168	0.75168	0.62508	0.49847	0.37187	0.49847	0.49847	0.49847	0.11866
-0.059942	-0.16896	-0.16896	-0.16896	-0.16896	-0.16896	-0.16896	-0.16896	-0.16896	-0.16896	-0.27797	-0.38698	-0.38698	-0.38698	-0.38698	-0.38698	-0.38698	-0.38698	-0.38698	-0.496	-0.496	-0.60501	-0.60501	-0.60501	-0.60501	-0.60501	-0.60501	-0.60501	-0.60501	-0.60501	-0.496	-0.496	-0.60501	-0.60501	-0.60501	-0.60501	-0.60501	-0.496	-0.496	-0.496	-0.496	-0.60501	-0.60501	-0.60501	-0.60501	-0.496	-0.496	-0.496	-0.496	-0.496
-0.12336	-0.12336	-0.29625	-0.46913	-0.46913	-0.46913	-0.46913	-0.46913	-0.29625	-0.12336	-0.29625	-0.29625	-0.29625	0.04953	-0.12336	0.04953	-0.12336	-0.12336	-0.29625	-0.46913	-0.46913	-0.64202	-0.64202	-0.81491	-0.81491	-0.46913	-0.46913	-0.46913	-0.29625	-0.29625	-0.12336	-0.29625	0.04953	-0.12336	-0.29625	-0.29625	0.22242	0.22242	-0.12336	-0.12336	-0.29625	-0.12336	0.04953	0.04953	0.22242	0.39531	0.22242	0.04953	0.04953	0.04953
-0.2784	-0.17618	-0.22729	-0.17618	-0.17618	-0.3295	-0.2784	-0.3295	-0.17618	-0.12507	-0.12507	-0.3295	-0.22729	-0.38061	-0.2784	-0.22729	-0.12507	-0.17618	-0.073963	-0.12507	-0.17618	-0.17618	-0.073963	0.028253	-0.022855	0.028253	-0.073963	0.079361	0.13047	-0.073963	0.028253	-0.073963	0.028253	-0.073963	-0.17618	-0.022855	0.18158	-0.022855	-0.022855	-0.073963	0.079361	-0.12507	-0.12507	-0.17618	-0.17618	-0.2784	-0.3295	-0.38061	-0.3295	-0.43172
-0.52059	-0.52059	-0.23777	-0.23777	-0.23777	-0.23777	-0.23777	-0.23777	0.04505	0.04505	-0.23777	-0.23777	-0.23777	-0.23777	0.04505	0.04505	0.32787	0.32787	0.32787	0.32787	0.32787	0.32787	0.32787	0.32787	0.32787	0.32787	0.61069	0.32787	0.61069	0.61069	0.61069	0.61069	0.89351	0.61069	0.61069	0.61069	0.61069	0.61069	0.61069	0.32787	0.32787	0.04505	0.04505	0.04505	0.04505	0.04505	0.32787	0.32787	0.32787	0.61069
0.78436	0.92468	0.92468	1.065	0.92468	1.065	0.78436	1.065	1.2053	1.065	1.2053	1.3456	1.486	1.6263	1.6263	1.7666	1.7666	1.7666	1.9069	2.3279	2.4682	2.6085	2.6085	2.4682	2.6085	2.4682	2.3279	2.6085	2.4682	2.8892	2.6085	2.6085	2.4682	2.3279	2.4682	2.3279	2.4682	2.4682	2.4682	2.4682	2.4682	2.7489	2.6085	2.4682	1.9069	1.7666	1.7666	2.0473	2.1876	2.1876
0.14344	-0.011158	-0.011158	-0.011158	-0.011158	0.14344	-0.011158	-0.011158	0.29804	0.29804	0.29804	0.14344	0.14344	0.29804	0.29804	0.45265	0.45265	0.14344	0.14344	0.14344	0.14344	-0.011158	0.29804	0.29804	0.60725	0.76185	0.76185	0.76185	0.76185	0.60725	0.45265	0.60725	0.60725	0.29804	0.29804	0.29804	0.14344	0.14344	0.14344	0.14344	0.14344	0.29804	0.29804	0.29804	0.29804	0.29804	0.29804	0.14344	0.14344	-0.16576
3.2805	3.2805	3.4473	3.1136	3.1136	3.1136	3.4473	3.2805	3.4473	3.4473	3.6142	3.948	4.1148	4.2817	3.948	3.6142	3.7811	3.6142	3.948	4.2817	4.6155	4.9492	4.9492	5.1161	4.7823	5.1161	5.4498	5.283	5.283	5.283	5.283	5.283	5.6167	5.7836	5.7836	5.7836	5.6167	5.6167	5.9505	6.1173	6.4511	6.618	6.9517	7.1186	6.7848	7.2855	7.6192	7.4523	7.6192	7.953
-0.64613	-0.64613	-0.69463	-0.84013	-0.84013	-0.74313	-0.88863	-0.84013	-0.79163	-0.74313	-0.79163	-0.64613	-0.59763	-0.54913	-0.40363	-0.40363	-0.40363	-0.59763	-0.59763	-0.64613	-0.54913	-0.50063	-0.45213	-0.40363	-0.40363	-0.54913	-0.54913	-0.50063	-0.45213	-0.30663	-0.35513	-0.35513	-0.35513	-0.35513	-0.30663	-0.35513	-0.35513	-0.45213	-0.45213	-0.45213	-0.54913	-0.54913	-0.50063	-0.54913	-0.54913	-0.50063	-0.59763	-0.59763	-0.59763	-0.64613
-0.33778	-0.33778	-0.33778	-0.33778	-0.15686	-0.15686	-0.15686	-0.15686	-0.15686	-0.15686	-0.15686	-0.33778	-0.33778	-0.33778	-0.33778	-0.33778	-0.33778	-0.33778	-0.33778	-0.5187	-0.5187	-0.5187	-0.5187	-0.33778	-0.33778	-0.15686	-0.15686	-0.15686	-0.15686	-0.33778	-0.15686	-0.15686	-0.15686	-0.15686	-0.15686	-0.15686	-0.15686	0.024054	0.024054	0.024054	0.024054	0.024054	0.024054	0.024054	0.024054	0.024054	0.024054	0.20497	0.024054	-0.15686
2.6645	2.6645	2.4511	2.7712	2.8779	2.7712	2.8779	2.8779	3.0912	3.0912	2.8779	2.7712	2.8779	3.1979	2.9846	2.5578	2.7712	2.7712	2.6645	2.9846	3.0912	2.7712	2.4511	2.3444	2.3444	2.6645	2.7712	2.5578	2.5578	2.5578	2.8779	2.7712	2.7712	2.3444	2.3444	2.6645	2.9846	2.8779	2.7712	2.7712	3.0912	3.1979	3.3046	3.3046	3.3046	3.4113	3.518	4.0515	3.8381	4.0515
1.1312	0.98495	0.98495	1.2043	1.2043	1.2774	1.1312	1.2043	1.1312	0.98495	0.91184	0.98495	0.98495	1.2043	1.1312	1.1312	0.91184	1.1312	1.2043	1.2043	1.3505	1.3505	1.4968	1.4968	1.4968	1.5699	1.4968	1.643	1.4236	1.5699	1.7161	1.7892	1.643	1.7892	1.7161	1.8623	1.4236	1.5699	1.4968	1.5699	1.4968	1.7892	1.7161	1.8623	1.9354	1.7161	1.643	1.5699	1.7161	1.643
1.2611	1.3533	1.4762	1.4762	1.5069	1.5376	1.4762	1.4762	1.5376	1.4455	1.384	1.2918	1.1997	1.0768	0.98459	0.95386	0.92314	0.76951	0.70807	0.61589	0.61589	0.61589	0.49299	0.52372	0.43154	0.3701	0.27792	0.18575	0.1243	0.032125	-0.090773	-0.090773	-0.060048	-0.090773	-0.1215	-0.1215	-0.090773	0.032125	0.093574	0.15502	0.06285	0.06285	0.18575	0.2472	0.18575	0.15502	0.21647	0.2472	0.30865	0.27792
-0.68355	-0.68355	-0.68355	-0.68355	-0.68355	-0.68355	-0.68355	-0.68355	-0.68355	-0.68355	-0.68355	-0.68355	-0.68355	-0.68355	-0.68355	-0.68355	-0.68355	-0.68355	-0.68355	-0.68355	-0.68355	-0.68355	-0.68355	-0.68355	-0.68355	-0.68355	-0.68355	-0.68355	-0.68355	-0.68355	-0.68355	-0.68355	-0.68355	-0.68355	-0.68355	-0.68355	-0.68355	-0.68355	-0.68355	-0.68355	-0.68355	-0.68355	-0.68355	-0.68355	-0.68355	-0.68355	-0.68355	-0.68355	-0.68355	-0.68355
0.18842	0.18842	0.30359	0.41875	0.30359	0.18842	0.18842	0.30359	0.30359	0.30359	0.64908	0.64908	0.64908	0.64908	0.64908	0.87941	0.87941	0.87941	0.87941	1.1097	1.3401	1.2249	1.3401	1.2249	1.3401	1.3401	1.3401	1.2249	1.1097	1.1097	1.1097	1.1097	0.99457	0.99457	0.87941	0.64908	0.64908	0.76424	0.99457	0.87941	0.76424	0.76424	0.76424	0.76424	0.64908	0.76424	0.76424	0.53392	0.53392	0.53392
1.4983	1.4983	1.4983	1.4983	1.4983	1.4983	0.87874	0.87874	0.87874	0.87874	0.87874	0.87874	0.87874	0.87874	0.87874	0.25918	0.87874	0.87874	0.87874	0.87874	0.87874	0.87874	0.87874	0.87874	0.87874	0.87874	0.87874	0.87874	0.87874	0.87874	0.87874	0.87874	0.87874	1.4983	1.4983	1.4983	1.4983	2.1179	2.1179	2.1179	2.1179	1.4983	1.4983	1.4983	1.4983	1.4983	1.4983	1.4983	1.4983	0.87874
0.60099	0.60099	0.16902	0.16902	0.16902	0.16902	0.16902	0.16902	0.16902	0.16902	0.16902	0.16902	0.16902	-0.26296	-0.26296	-0.26296	-0.26296	-0.26296	-0.26296	-0.69494	-0.69494	-1.1269	-1.1269	-1.1269	-1.1269	-1.1269	-1.1269	-1.1269	-1.1269	-1.1269	-0.69494	-0.69494	-0.69494	-0.69494	-1.1269	-1.1269	-1.1269	-1.1269	-1.1269	-1.1269	-1.1269	-1.1269	-1.1269	-1.1269	-1.1269	-0.69494	-0.69494	-0.69494	-0.69494	-0.26296
0.42713	0.20458	0.20458	0.20458	0.20458	0.20458	0.20458	0.20458	0.20458	0.42713	0.42713	0.20458	-0.24051	-0.46306	-0.46306	-0.46306	-0.46306	-0.46306	-0.46306	-0.68561	-0.68561	-0.46306	-0.46306	-0.46306	-0.68561	-0.68561	-0.68561	-0.68561	-0.68561	-0.68561	-0.68561	-0.68561	-0.68561	-0.68561	-0.90816	-0.90816	-0.90816	-0.46306	-0.24051	-0.017965	0.20458	0.20458	0.20458	0.20458	0.20458	0.20458	-0.017965	0.20458	0.20458	0.20458
-0.47345	-0.47345	-0.47345	-0.47345	-0.40778	-0.27645	-0.079448	-0.14511	-0.079448	-0.14511	-0.21078	-0.21078	-0.14511	0.051885	0.18322	0.18322	0.38022	0.38022	0.31455	0.38022	0.38022	0.51155	0.57722	0.70855	0.90555	0.97122	1.0369	1.0369	1.1025	1.1025	0.97122	1.0369	1.2995	1.2995	1.4965	1.5622	1.6279	1.6279	1.4965	1.4309	1.4965	1.2995	1.5622	1.4965	1.4965	1.6935	1.5622	1.6279	1.5622	1.4965
0.43631	0.43631	0.43631	0.43631	0.8673	0.8673	0.8673	0.8673	0.8673	0.8673	0.8673	0.8673	0.43631	0.43631	0.43631	0.43631	0.43631	0.43631	0.43631	0.8673	0.8673	0.8673	0.8673	0.8673	0.8673	0.8673	0.8673	0.8673	0.8673	0.43631	0.43631	0.43631	0.0053209	0.0053209	0.0053209	0.0053209	0.0053209	0.43631	0.43631	0.43631	0.43631	0.43631	0.43631	0.43631	0.0053209	0.0053209	0.0053209	0.43631	0.43631	0.43631
0.064402	-0.044276	0.064402	0.17308	0.28176	0.17308	0.28176	0.064402	-0.044276	-0.044276	0.28176	0.28176	0.39043	0.39043	0.28176	0.39043	0.49911	0.49911	0.28176	0.28176	0.39043	0.39043	0.28176	0.28176	0.28176	0.49911	0.60779	0.60779	0.49911	0.49911	0.82515	0.82515	0.93382	1.1512	1.1512	0.93382	0.93382	0.93382	1.0425	1.2599	1.1512	1.0425	1.2599	1.2599	1.2599	1.0425	0.93382	1.1512	1.1512	1.1512
-0.18724	-0.33881	-0.18724	-0.18724	-0.33881	-0.33881	-0.33881	-0.33881	-0.33881	-0.33881	-0.33881	-0.33881	-0.33881	-0.33881	-0.33881	-0.18724	-0.18724	-0.18724	-0.33881	-0.33881	-0.18724	-0.18724	-0.33881	-0.33881	-0.33881	-0.18724	-0.18724	-0.33881	-0.33881	-0.33881	-0.33881	-0.33881	-0.18724	-0.18724	-0.18724	-0.035682	-0.035682	-0.035682	-0.18724	-0.18724	-0.33881	-0.33881	-0.33881	-0.33881	-0.33881	-0.49037	-0.49037	-0.49037	-0.49037	-0.49037
0.61154	0.44396	0.1926	0.36017	0.52775	0.77911	0.77911	0.77911	0.69532	0.44396	0.44396	0.44396	0.61154	0.94668	0.77911	0.61154	0.44396	0.52775	0.36017	0.61154	0.52775	0.44396	0.52775	0.36017	0.36017	0.10881	0.1926	0.36017	0.36017	0.36017	-0.058761	-0.22634	-0.31012	-0.22634	-0.22634	-0.058761	0.1926	0.10881	-0.058761	-0.058761	-0.058761	0.10881	-0.058761	0.10881	-0.14255	-0.058761	0.025026	-0.058761	0.025026	0.10881
-0.49386	-0.49386	-0.49386	-0.73818	-0.73818	-0.73818	-0.73818	-0.73818	-0.73818	-0.73818	-0.73818	-0.73818	-0.73818	-0.49386	-0.73818	-0.73818	-0.73818	-0.73818	-0.73818	-0.73818	-0.9825	-0.9825	-0.9825	-0.9825	-0.9825	-0.9825	-0.9825	-0.9825	-0.9825	-0.9825	-0.9825	-0.9825	-0.9825	-0.9825	-0.9825	-0.9825	-0.9825	-0.9825	-1.2268	-1.2268	-1.2268	-1.2268	-1.2268	-1.2268	-0.9825	-0.9825	-0.9825	-0.9825	-0.9825	-0.9825
0.1756	0.7247	0.7247	1.8229	1.8229	1.8229	1.8229	1.8229	1.8229	1.8229	1.8229	1.5483	1.5483	0.99925	1.5483	1.8229	1.8229	1.8229	1.2738	1.8229	1.8229	1.2738	1.5483	1.5483	1.5483	1.5483	0.99925	1.2738	0.1756	0.45015	0.7247	0.7247	0.99925	0.7247	0.7247	1.2738	0.99925	0.99925	1.2738	0.99925	0.99925	0.99925	1.2738	1.2738	0.99925	1.2738	1.5483	1.2738	1.5483	1.5483
-0.34208	-0.34208	-0.34208	-0.34208	-0.22882	-0.22882	-0.11556	-0.11556	-0.22882	-0.22882	-0.34208	-0.34208	-0.22882	-0.0022973	-0.11556	-0.11556	-0.22882	-0.22882	-0.22882	-0.22882	-0.34208	-0.34208	-0.5686	-0.79512	-0.90838	-0.90838	-0.79512	-0.68186	-0.5686	-0.68186	-0.68186	-0.79512	-0.79512	-0.79512	-0.68186	-0.5686	-0.5686	-0.68186	-0.90838	-0.79512	-0.79512	-0.68186	-0.68186	-0.90838	-0.90838	-0.90838	-0.90838	-0.90838	-0.79512	-0.79512
-0.13715	-0.13715	-0.13715	-0.13715	0.11777	0.37268	0.37268	0.62759	0.88251	0.88251	0.88251	0.88251	0.88251	0.62759	0.62759	0.62759	0.62759	0.62759	0.62759	0.62759	0.62759	0.62759	0.62759	0.62759	0.62759	0.37268	0.37268	0.37268	0.62759	0.37268	0.11777	0.11777	-0.13715	-0.39206	-0.39206	-0.39206	-0.39206	-0.39206	-0.39206	-0.39206	-0.13715	-0.13715	-0.13715	-0.13715	-0.13715	-0.13715	-0.13715	-0.13715	-0.13715	-0.13715
-0.58055	-0.61745	-0.58055	-0.58055	-0.69126	-0.72817	-0.69126	-0.76507	-0.72817	-0.69126	-0.80198	-0.83888	-0.80198	-0.91269	-0.83888	-0.80198	-0.76507	-0.80198	-0.76507	-0.91269	-0.83888	-0.83888	-0.87579	-0.87579	-0.83888	-0.9496	-1.0603	-1.0234	-0.9865	-1.0234	-0.9865	-1.0603	-0.9496	-0.9496	-0.83888	-0.76507	-0.72817	-0.72817	-0.76507	-0.80198	-0.83888	-0.80198	-0.83888	-0.83888	-0.83888	-0.87579	-0.87579	-0.9496	-0.87579	-0.87579
0.34176	0.34176	0.25135	0.16094	0.11574	0.20615	0.11574	0.20615	0.25135	0.38697	0.34176	0.34176	0.34176	0.29656	0.38697	0.47738	0.34176	0.38697	0.43217	0.43217	0.43217	0.38697	0.34176	0.20615	0.34176	0.25135	0.29656	0.20615	0.25135	0.34176	0.34176	0.38697	0.29656	0.29656	0.16094	0.20615	0.16094	0.20615	0.25135	0.16094	0.025326	0.070531	0.070531	0.025326	-0.01988	-0.01988	-0.01988	-0.01988	-0.11029	-0.2007
-0.98296	-1.1197	-1.0513	-1.0513	-1.1197	-1.1197	-0.98296	-0.98296	-0.77787	-0.9146	-0.98296	-0.98296	-0.98296	-1.1197	-0.98296	-1.1197	-1.2564	-1.188	-1.2564	-1.2564	-1.2564	-1.3248	-1.1197	-1.0513	-0.9146	-0.84623	-0.9146	-0.98296	-0.9146	-0.9146	-0.77787	-0.84623	-0.84623	-1.0513	-0.98296	-1.1197	-1.1197	-0.98296	-0.9146	-0.98296	-0.77787	-0.77787	-0.77787	-0.70951	-0.64115	-0.57278	-0.36769	-0.50442	-0.43606	-0.64115
-0.057548	-0.057548	-0.057548	-0.30932	-0.057548	0.19422	0.068338	-0.18343	0.19422	0.068338	0.82366	0.82366	0.69777	0.69777	0.57188	0.94954	1.2013	1.3272	1.0754	1.0754	1.4531	1.4531	1.8307	1.0754	1.2013	1.4531	1.3272	1.3272	1.4531	1.0754	1.0754	1.3272	1.0754	0.94954	1.2013	0.82366	1.2013	1.4531	1.2013	1.2013	1.4531	1.2013	1.3272	1.0754	1.2013	0.82366	0.69777	0.94954	1.0754	0.94954
2.9896	3.0879	2.8913	2.8913	3.1863	3.2846	3.0879	2.7929	2.7929	2.9896	2.9896	3.0879	3.1863	3.383	3.1863	2.9896	2.7929	2.7929	2.8913	2.7929	2.7929	2.7929	2.4979	2.3996	2.3996	2.2029	2.0062	2.1045	2.3996	2.2029	2.1045	2.2029	2.2029	2.1045	1.9078	1.9078	2.1045	2.0062	1.9078	2.0062	2.1045	2.1045	2.2029	2.1045	2.3012	2.3012	2.1045	2.0062	1.9078	2.0062
0.2587	0.38257	0.38257	0.32063	0.2587	0.19677	0.072902	0.13484	0.072902	0.010969	-0.050964	0.13484	0.010969	0.072902	0.072902	0.19677	0.072902	0.072902	0.19677	0.32063	0.32063	0.4445	0.38257	0.38257	0.4445	0.56837	0.4445	0.38257	0.38257	0.50643	0.69223	0.69223	0.69223	0.8161	0.87803	0.8161	0.69223	0.69223	0.69223	0.93997	0.87803	0.93997	0.87803	0.75417	0.6303	0.6303	0.50643	0.56837	0.75417	0.6303
-0.22347	0.042197	0.042197	-0.090637	-0.090637	0.042197	0.4407	0.4407	0.30786	0.042197	-0.090637	-0.22347	-0.22347	-0.090637	-0.090637	-0.090637	-0.090637	-0.090637	-0.22347	-0.090637	-0.090637	-0.35631	-0.35631	-0.48914	-0.62197	-0.48914	-0.75481	-0.75481	-0.62197	-0.48914	-0.35631	-0.35631	-0.22347	-0.090637	-0.22347	-0.090637	-0.090637	-0.090637	-0.22347	-0.22347	-0.22347	-0.22347	-0.22347	-0.22347	-0.090637	-0.090637	-0.090637	-0.22347	0.042197	0.30786
-0.31904	-0.46092	-0.46092	-0.60279	-0.67372	-0.46092	-0.60279	-0.53185	-0.60279	-0.67372	-0.67372	-0.67372	-0.60279	-0.46092	-0.46092	-0.38998	-0.31904	-0.46092	-0.46092	-0.31904	-0.53185	-0.24811	-0.17717	-0.10624	-0.24811	-0.17717	-0.10624	-0.0353	-0.10624	-0.0353	-0.17717	-0.17717	-0.31904	-0.31904	-0.38998	-0.46092	-0.38998	-0.38998	-0.53185	-0.60279	-0.74466	-0.60279	-0.67372	-0.60279	-0.74466	-0.67372	-0.88653	-0.60279	-0.74466	-0.67372
[truncated: 1,908 more rows]
[truncated: 261 more columns]

## Sheet: Fig 3g
Fig 3g
	all neurons			magnitude neurons			probability neurons			both
	xaxis	yaxis		xaxis	yaxis		xaxis	yaxis		xaxis	yaxis
	0.0209	0.1377		-0.1162	0.3254		0.3734	-0.0795		0.3734	-0.0795
[truncated: 482 more rows]

## Sheet: Fig 3i
Fig 3h
magnitude 0.1
[truncated: 2,384 more rows]
[truncated: 251 more columns]

## Sheet: Fig 3k
Fig 3 k
[truncated: 1,240 more rows]
[truncated: 105 more columns]

## Sheet: Fig 4d
Fig. 4d
[truncated: 2,808 more rows]
[truncated: 229 more columns]

## Sheet: Fig 4e
Figure 4e
[truncated: 1,936 more rows]
[truncated: 105 more columns]

[truncated: 4 more sheets: Fig 4f, Fig S2, Fig S9, Fig S10]
